# Supplementary material for: Construction of a high-density genetic map based on large-scale marker development in Coix lacryma-jobi L. using specific-locus amplified fragment sequencing (slaf-seq)
Source: Sci Rep. 2024 Apr 26;14:9606. doi: 10.1038/s41598-024-58167-8 (PMC11053130; doi:10.1038/s41598-024-58167-8)
Supplement: Supplementary file 1 — Supplementary Information. [file 41598_2024_58167_MOESM1_ESM.zip › Supplementary material/Supplemental Table S1.XLSX]

## Sheet: Sheet1
Table S1 Summary of the sequencing data
Plant accession	Reads No.	Base No.	GC (%)	Q30 (%)
Qianyi NO.2	66927932	13376310802	49.63	94.06
Wenyi NO.2	52144104	10426528418	47.22	94.39
1	5412439	1080102922	49.75	94.48
2	8526921	1704136810	47.89	93.87
3	6617082	1321106586	49.13	94.35
4	7352215	1467738718	49.36	94.12
5	6602216	1318178480	48.72	93.37
6	6659228	1329821610	46.67	93.81
7	7331905	1464972660	45.06	94.46
8	5955648	1189553030	44.48	94.57
9	5557654	1109454774	44.67	94.05
10	8223520	1643377652	48.55	93.84
11	10605911	2119921658	48.47	93.84
12	8692928	1736739124	49.04	93.72
13	5699627	1138033528	46.23	94.42
14	6514354	1302053206	46.08	93.63
15	7296880	1457643092	46.48	94.47
16	6982875	1394905458	45.56	94.58
17	6518469	1301850134	45.65	93.69
18	6369279	1272752990	44.43	94.43
19	8241008	1646257646	46.13	94.46
20	6153528	1228305670	48	94.48
21	6598181	1317052682	47.74	94.36
22	5709296	1139245488	45.74	94.98
23	7479091	1493543166	46.79	94.42
24	7008872	1399300164	46.86	94.51
25	13937475	2783290994	45.56	94.48
26	6054255	1209290010	47.99	93.85
27	14176926	2835038234	49.06	93.81
28	6100145	1217726550	48.11	93.78
29	6687209	1335041964	47.32	93.56
30	6149195	1228155272	46.72	94.36
31	6588399	1315772496	47.66	94.32
32	6218508	1241574104	47.59	94.53
33	8588695	1715887772	48.13	93.99
34	3049338	607767638	48.54	94.04
35	6986714	1396068684	48.22	93.8
36	5147829	1027685248	48.15	93.81
37	10164296	2032468264	47.12	93.75
38	5678286	1134583478	47.64	94.19
39	7957263	1590602046	46.66	93.75
40	10810553	2161802230	48.71	94.63
41	8637629	1726411302	47.49	94.09
42	8269134	1652752840	47.3	93.68
43	7913510	1581544758	47.4	93.81
44	6083512	1216057912	47.37	93.6
45	4909697	980908198	47.48	94.11
46	6037315	1206308488	48.02	93.76
47	6617639	1322201064	47.59	93.89
48	10059209	2010911814	47.03	94.08
49	8225391	1643753162	47.12	93.77
50	7995616	1597967540	46.64	93.79
51	7536271	1505617724	47.94	93.38
52	6504913	1299970942	46.57	92.93
53	6768510	1352848862	46.64	93.01
54	8751204	1749198650	47.75	93.08
55	7407342	1480929138	47.06	93.26
56	10748631	2149013874	47.12	93.36
57	8422710	1683947136	47	93.41
58	7251287	1449516156	46.44	93.59
59	9306165	1860361076	47.02	93.73
60	9079525	1814939070	47	93.46
61	9946356	1988471592	47.26	92.51
62	11667683	2333202286	47.93	94.67
63	9443342	1888099144	47.12	93.39
64	10450769	2089101306	47.69	93.52
65	8758194	1750980654	46.72	92.71
66	7630292	1525465880	47.36	92.92
67	11831350	2365128582	48.14	92.99
68	8225093	1644575552	47.06	92.95
69	6153151	1230012464	47.27	93.22
70	8036312	1606655816	47.31	93.53
71	8184470	1636198132	47.51	93.14
72	7477406	1494522928	47.48	93.06
73	9253930	1849660262	47	94.69
74	7085519	1415460308	47.61	94.47
75	7953364	1588635000	45.07	93.61
76	9626900	1924205344	44.17	94.89
77	8436707	1685710248	43.61	93.69
78	6533132	1304391506	44.42	93.27
79	9826959	1964292328	44.3	94.74
80	7512763	1501123676	42.95	93.45
81	8662383	1731502022	45.74	94.24
82	8003434	1599937296	45.35	94.63
83	11448228	2288909978	44.68	94.85
84	8414753	1681229262	46.04	93.76
85	9053169	1809692482	45.4	94.81
86	9698867	1939093550	45.68	94.59
87	8556330	1710523964	45.26	94.76
88	8712661	1741784096	45.76	94.44
89	7940127	1586635810	46.53	94.47
90	6549158	1307765608	46.97	94.2
91	7033272	1404783134	47.15	94.15
92	6462731	1290962646	46.35	94.44
93	6623364	1322933286	46.27	94.44
94	6774376	1353320166	46.58	94.31
95	8452866	1690073538	45.49	94.28
96	7263679	1452176766	46.05	94.01
97	6215508	1242412526	46.87	93.91
98	7383028	1476198078	45.3	94.07
99	6599416	1319607590	48.09	93.86
100	8522369	1703865340	45.72	94.12
101	5180776	1035892730	45.09	93.83
102	6087515	1217069056	45.64	93.72
103	5365774	1072797318	45.66	93.54
104	5289170	1057623440	45.49	94.04
105	6135232	1226671928	45.7	93.85
106	6475736	1294653822	44.85	94.11
107	6928471	1385344742	45.15	94.57
108	7215091	1442538868	47.74	94.47
109	6792844	1358065032	48.06	94.24
110	8090077	1617340106	46.84	94.76
111	7605204	1520754606	46.43	94.1
112	5083174	1016156098	48.59	93.92
113	10416779	2082934374	45.86	93.92
114	7196706	1438451732	45.53	92.78
115	4664417	932014808	46.71	91.93
116	9537858	1906567160	45.11	93.8
117	8041580	1607768192	45.48	94.43
118	6519889	1303269326	45.85	94.49
119	9320526	1863129390	46.11	93.7
120	7540926	1507360670	46.69	93.95
121	7596209	1518118848	47.54	94.03
122	6718769	1343459908	46.62	93.6
123	7256944	1450471630	47.22	94.26
124	8682765	1735797642	46.63	93.56
125	6617016	1323033380	48.15	94.14
126	6743717	1348152840	46.24	94.4
127	7645240	1528875180	47.99	93.29
128	8355574	1670654132	46.5	94.11
129	4587890	917477792	48.06	93.9
130	5693253	1137953094	47.12	94.1
131	7591182	1518098970	47.67	93.78
132	8956271	1790080312	47.13	94.53
133	9170445	1833306900	46.32	94.38
134	6436442	1287149942	47.96	93.88
135	8752666	1749492430	47.13	94.18
136	7939859	1587191476	47.85	93.8
137	3861228	772171872	47.79	93.49
138	5046952	1009231338	48.27	93.35
139	4736188	947152146	48.47	93.03
140	9871999	1973677120	46.57	94.17
141	2640720	528085652	46.55	94.1
142	6721228	1343574564	46.86	94.82
143	7533664	1505858050	47.39	94.04
144	11520398	2303561502	48.74	93.39
145	5838887	1167064148	46.66	93.7
146	5959607	1191060612	46.58	93.91
147	10893970	2178498496	47.38	94.36
148	10313805	2062353658	47.29	93.7
149	5800291	1159719994	45.84	94.05
150	7209103	1441447524	46.35	93.95
151	5813705	1162599094	48.11	93.46
152	7936400	1586973494	47	93.76
153	6896619	1379120936	47.69	93.62
154	6304688	1260759512	47	93.71
155	4306126	861125242	47.08	93.84
156	5882370	1176307122	47.29	93.67
157	6969114	1393504650	47.47	93.72
158	7333150	1466415778	45.73	94.52
159	10897314	2179123756	47.79	94.12
160	5796295	1159062520	45.45	93.91
161	6870763	1373732094	45.45	93.86
162	5784077	1156699306	47.44	92.95
163	7253497	1450520584	47.41	93.19
164	8290742	1657928132	47.22	93.88
165	9404606	1880659610	47.64	93.26
166	7051487	1410081142	47.18	93.56
167	5900083	1179836354	47.05	93.48
168	7249593	1449781824	47.22	93.35
169	8114386	1622598824	47.22	93.69
170	9524616	1904725502	46.41	93.87
171	4555764	910960192	47.08	92.6
172	8204479	1640699180	46.61	93.64
173	4659675	931681814	47.4	93.45
174	5688185	1137420674	47.45	93.78
175	11253696	2250322074	48.58	93.2
176	5791575	1158101104	47.22	93.32
177	6804015	1360362034	47.13	93.35
178	5849672	1169575056	46.66	93.22
179	3049137	609728548	47.36	93.18
180	2878250	575534680	47.31	93.61
181	4736149	946966472	46.62	93.4
182	7642039	1528110680	47.55	93.09
183	5874706	1174758692	47.12	94.52
184	12644445	2528613650	49.22	93.93
185	12027086	2404208888	48.04	93.97
186	7783456	1556472292	46.06	94.79
187	8838243	1767265438	46.83	94.4
188	13287907	2657164056	48.02	94.16
189	7268439	1453406746	47.21	94.25
190	5313215	1062513940	47.36	94.39
191	5146046	1029050782	47.91	93.9
192	5943677	1188606762	47.76	94.1
193	8914664	1782824288	46.3	94.6
194	7300280	1459855042	47.98	93.83
195	10409783	2081609290	47.67	94.29
196	10598699	2119058406	48.46	94.29
197	9183887	1836219992	47.79	94.45
198	7964465	1592323928	47.51	94.44
199	6203733	1239995736	48.24	94.49
200	12402980	2480235952	48.03	94.17
