# Supplementary material for: Construction of a high-density genetic map based on large-scale marker development in Coix lacryma-jobi L. using specific-locus amplified fragment sequencing (slaf-seq)
Source: Sci Rep. 2024 Apr 26;14:9606. doi: 10.1038/s41598-024-58167-8 (PMC11053130; doi:10.1038/s41598-024-58167-8)
Supplement: Supplementary file 1 — Supplementary Information. [file 41598_2024_58167_MOESM1_ESM.zip › Supplementary material/Supplemental Table S2.xls]

## Sheet: all markers
Table S2 SLAF markers and SNP loci on the map.
SLAF marker name	SLAF sequence (SNP loci was marked in lowercase letters)
Marker965	TTCAGCTTGTCCTCGGTCCTCTTCTTTTTCTCGGTCTTGTCGTCGCTTGAGGAAGCGGAGTCGTCATCCGAGTCGTCGACGTCGCTGAGTGTGGCGAAGAXXXXXXXXXXCCCCAAAGACTCAAGCTGCTCCTCTGTGACAGAAAAGAGAGAAGAGAGTGCAAAACCTCCAGAGGAGTTAGCAGAAGAGCCAGAAAGCAAAGCCATCGAT
Marker2265	GAAAACTTGGTAAAATCAGTGGGAGGCTTCACCCTTGGAGGAAGTGCTACCCGATTGTACCACTCTGGGTAAGGGGACTTGTAAGCATATGACTGATTCTXXXXXXXXXXAGAAGCAGATTGCGGGACATTCCCTGTGGTGCCGAACGTGACCTGGACATAAGTATGGGGAGGCTGTTGCGTCTCATGAGGAACCATCCCACTTGTGTTT
Marker1939	TTCGATCAGACTTTCACGTCAACACATTCTTTTGGCACGCCCGGTGGGACACAATCGTCTGATCATGACAATCAGCAATGATGAGTGCTGAACGTGATGAXXXXXXXXXXACAAAGCAATGTCTACTACCCTGATGAATCACAATGAAACATTCCTCAACAGCCTCTCAAATGCCATCAAAGAAGCTTTCAACTTGGGTAACGACAGAAG
Marker2224	TCTTTGCCCGAACCAGGATAAATCCTTGTGTCATCTTGCATCACCATCCAGGAAGAGAGCACGCGATCATAATTACTAGTTGGTGTCATACCCCCAGGGTXXXXXXXXXXAGGGTTGTTTCCAGACTCAGCCTGTGCGACGTCACTGCTGAGGGTTCCTTCCCCCAACAGTAGCCCCTCGATGGCTTGGATCTAAAAATGATCGATCTTT
Marker3020	GTTGACAGTATTTTGATAAGGTAAAACATGCTATAACTTCCGTCAACAGTGGGGTAATATGTAAGTGGAATGCACTGAAATGTAGTGATGCAAAATTGAAXXXXXXXXXXTTTTACAACACGAACTCGTTGTTTTCAGTCCTTCTTTTGACTCATATATATCTAATCTTTTAACCTATGTGACAAACACAACACAACTTTCAACTAAAAG
Marker3184	ATTCTTATGCCTTAACATCATTTTGATAGTATTGCTCATCCACATTTCATATCCACACATGTGTGCCAATTTTAGAACAAAACTCTATAGCACATATGTAXXXXXXXXXXAGCAAAGTGGCAACCATGATGGAGATGGAGATGACCACAAGTAATCAAAGTGATCAAGTGCCCCACCTTTGGTGAAATGAAGAGAAGATGAGGAGCAAAG
Marker3453	GAGACTTGATAGCTTTCCTCGGAGTGAACTTGATGTTGAGTGCCCCTAATTCAACTGCCCACTTGGAAATCCTTCCAGTAGCATCATGGTTGTGAAGGATXXXXXXXXXXGTGCTGACAACGTGTGTGGTAGCTGCGATATACAGCATCATCGGTTCCCTAGGCTCCGGCAGCGTCAGTATGGGTTGTGACAGAACATCCTGAATTAATA
Marker3238	GATTGCCAGAAGCTCTTGCCTGAGCACATTAATCCGGCATACCACCGAACTTTGAGCAGGCTCATTTTACTGGACTATGATGGCATAGTGATACCGAAGGXXXXXXXXXXCATGTCCTTATTGTTGGCTGCGACTTTGGTGTCCCCTTTATTTGTCTCCATTCATGTCTCCGTGTACATGGAGGCATCTGATTGGTCCCCTATAATATGT
Marker2490	GTTGCCCTGCTTCGCTGTGTTTGTAGCCCCCAGACTACCTTGGGCAGCTCTTCGACCCACTTCCCGTCGTGGTCCTTTAGGAGATCGAATAGTCTTGGCTXXXXXXXXXXCGATCCATTTGGTGAACTTGTCAATTGCAACGTAGATGTACTCAAATCCTCCTGGAGCACGCTTAAGAGGTCCCACCATGTTGAGTCCCCAACATGAGAA
Marker4934	AAAGGCAAATGGGCAGAAGAACTAACCTCAGTCACCTGGTCCCACAACACGTCAGAATGCAGAGCAACGAGCTTCACACCATTTAGGCTCGGTCACCTGGXXXXXXXXXXAGACAAGAAAGTAAAAATCAAAGATCTAAAGACAGGCGATCTCGTTCTCATAAGGAAACAAAACACCAAAATGGCGGGAAACTTTCAGCCAAAATGGATA
Marker3514	GTTATTTAGAAAACCCCACAGTCAGGGAGACACACCGTCTCCTTTTCTGGTGTAAGCGGTGGGTGCACATGCGGTTAGCAGTATAAATATACTGAAACCCXXXXXXXXXXAGGCTAATTTTCGGATCTTGTTGTTTGGGGGTTTCGATTTTTTTTATTTGTTTTGCAGAGATCGCCATGTCGGACTCGGAGGACCACCACTTCGAATCGA
Marker3351	TCCTTTGTTGCTACCTCAAGGTCGTGTGATTCATGACATTCTCTCTACAGAAGTACCTTGGGCACAAGCTGGTATCTCTCGAGACAATAACGCTTCATGTXXXXXXXXXXCTTGATTTGTGACACGTGCACCACGGGCTGAATCTTCCAGTTGGTGGTAACTCTAAGTGATATGCCACTAAGCCCACATGTTATGGACCATAGGATCAAA
Marker236876	AATCCCAAAATAGGGCATTCCAATAAAAATACCCTTCTGTGAATCTAGAGCTGTTGGATTTGCTAAACAGTTTTTTTTGTAGATTTCAGATTCACGGTGGXXXXXXXXXXCTTTGCACAGTTTCGCCGTCCTCGTTGCTGCTTGTACTACAGCCTCAGGTGAAAGAAACCCTGCTGAAATTTGCCCGCCGTCGACCGTCGTCACCAAAGG
Marker3205	AATGTTCAAGAGAGCTCCTATCTTCCTTTGTTATATGACTTTGAAGAGCTAGAAGGAGAACTAAACTTTTTGAATCGAGTTGTTGCTTTATCTTTTCATCXXXXXXXXXXGGAGTTTCTCAATAAAAAATCATCAAGTATTCACTGTGATCTAAGTTCCAAGTCTTTTGGAAATTCTTCCATGCCTGGGAATGATTCTCATGGTATTGAT
Marker2987	GTTAGTGGCTACCAATAGAAAGTCCTGTAGGGGGGAGTAGAAGTGAGAGAGGACAGTGTCATTTAACCCCGTCAAGAGCTGATAGCACAACACCCAACGTXXXXXXXXXXTCGTGTGTCGCATCTCTTTGCTCACCTATCTCGCGAATCATATGCAGATGAGAAAGCACAACGACTGGCACAAGAAAGAGGGTCTACGACCTAGATCGAG
Marker2838	GCCTTTCTTCAGAACCTTGCACAGCTCTGATCCTTTCGATTGGGGAGAAGAGCTGAAAGGTCCTAGTTTGGTTTTGGTAATTGAGTAACAACTTTAGGTGXXXXXXXXXXAAGGACAAGTTGGAGGCTTTGAAGCCGTTGGTACCGAGTGTCGGGAGGCTTAAGCAAAGACTTGGCGCCGAAGGACCGAAGCAATGGTGAAGAGCAAGTG
Marker3087	TTCTCATGTTTGGGACTTGGCATGGTGCTCCAGGAGGATTTGAGTATATCTACGTCGCAATCGACAAATTTACCAAATGGATTGAGTACATGCCGTTGGTXXXXXXXXXXAACCAAGGCTATTTGACCTTTTAAAAGATCATGGCGGGAAGTGGATTGAAGAGCTGCCTAAGGTAGTCTGGGGGCTACGGACACAGCGATGTCGGGCAAC
Marker3114	GAAACGTCGTGCTGAGTCTGAATCTGGTTGAAGTTTGATACACTTTTGTATGGGCTTTTATTCCTCTTGTTGTTTTGCGCATTTGATCGTGTCGAATTGCXXXXXXXXXXTAAGTATAGTTTTATTCCTATCTTGTCAGGTACCGAGGCGTACTAGCCTTTACCACTGACTTAGGTTGAACGCTCGCACAATGAGCCTTACTGTTAAACT
Marker3642	TTCTTCTATAATTGTTTATCGCTCTCTGCATTTTCTTCAGGAGGTTTATTATACTATGGATTGTCGGATGTGCCACATGTTGTAACTTATTATTTCCATAXXXXXXXXXXGAACCCGGGGGTACGACACCAACGAGTAATATGATCGCGTGCTCTCTTCCTGGATGGTGATGCAAGATGACACAAGGATTTATCCTGGTTCGAGCAAAGA
Marker4574	ATGAAATAACAAGTGTGCACTGTTGACACTTACTACCGCCACCACCAAAGTCGCCCTTGGCAATGACACTAGTAATGCTAAGGTATGTTATCAGAACACTXXXXXXXXXXTGTGGATTACGTTGGGAGACCACATCTAGAGTATGGCGATTCCCAAGTAATAAACTCCTACTAGCCCTATAGACGGGAGGTGGACTATGGAAGATTCAAC
Marker3600	CCTTTTGTGCGCAGGAATTTCGTGTGCCGACTGCTGAAGGCTCCTTGTTGTCTGAAGAGACGTTTGCGATGCAGCAAAGTCAGCTCTTGAGCTTCAATTTXXXXXXXXXXACACGCATCACGCCGCTGTGAGTCAGTGGCTACACGTTCAAAGAATCAGAGTCAATTGGCTGCTGGCTGCAGGAGGATTTTGTTGTAGCGCGAGCAGATA
Marker3231	GTTTTTGCTACTGACTCACAGTTGAATTTTTTGCAACGGATGCACCCCAATCGTTTCTGTTTGATCGAAAACTCATGTTTTGTGTGTTTTTGGCACTTTCXXXXXXXXXXACGAACGCACACAATCACCTCCGTTTGACCCAAAACTCATGTTTGGTGGGTTTTTAGCATTTTTATTTCCGACGAGACGGTGCCGCAAAACTCGCGCGAG
Marker4073	TCTTTGCCCGAACCAGGATAAACCCTTGTGTCATCTTGCATCACCATCCAGGAAGGGAGCACGCGATCATATTACTAGTTGGTGTCATACCCCCGGGGTCXXXXXXXXXXGAAGATAATATTGATAGACAATAGCCTAACAAGCTTAGATTGCTTAATGAGATGATTACATAGATGATTACATTTATAGGAGGGAGGAGGATGGACTGAA
Marker3154	TTCTGTTCCTGTACAAAAATTAAAGAGTTTGGCGACAACACCATGCGGAGGGAGATCGACAGGTCGAACAAAGGACCGTGCAGTAATTCTGTCCGATCACXXXXXXXXXXATATCTTGAGGTTTAGCAAGTTAGTATTTTATTTGGCAAGTGAAAAAAAGACCTTCCTCCAATAATATGCTGTCCCCACTTGGTAAAATGGAAAAAAAGA
Marker4774	TTGAACAGCTCAAAGGATACCTAACCAACCCTCTTATCCTATCACCACCAGAACCTAGGGAACCAATGATGCTATACATCGCAGCTACCACACACGTTGTXXXXXXXXXXTTTCCGCTGGGAGAAATCCTCCACGACCGCGATGCTACGGGTAGAATTTCTAAGTGGGCGGTCGAGCTAGGCACCCTAAATATCAAGTTCACTCCAAAGA
Marker3930	TCTATGCAGGTGTGTCACTCAGCTTATTTGTTTGAGCTTTTCAACCAAAATCAGTCTTATTTGTCAACTGTATAACCGTATTTTTCTTTGACACAGATCAXXXXXXXXXXTCAGATCCACACCAGAGTTTATTCCCCAAAAAACAGTGTTCTATTCTCGTTTTTTACAACATTGTTATATTCTCGTTGGTCCAAGAGAAAAAGAAAAGAA
Marker4342	AATGTCTGGATATGTTGTTGAGCTCTGTTGGACCTGGGCTCGTGGGGCGCCAACTCATGAGGATAGTGAGTCAGGACAGATTCCGCTGCGCACTCCAACAXXXXXXXXXXATTGTTAGGTTTAGTCCCACATCGGTAATCGATGGTGGGGGAGCACAACATATATGGCATGGCAGTCCTCACCTATAAGGCTAGTCTTTTGGGTTGAGTT
Marker4576	TCTTTGCCCGAACCAGGATAAATCCTTGTGTCCTCTTGCATCACCATCCAGGAAGAGAAGCACGCGATCATATTACTCGTTGGTGTGATACCCCCGGGTAXXXXXXXXXXTAATCACTGAATATTCATATGTGGATGATATGCATTTAGTCCCAATAACTCATGAGTTCTGTTTGAAATATTGTTTGAATTAAGGAGACAAACTATAGTG
Marker3981	CATTATCTCGCTCGTGATTTATCTAGAGTGTGGTTTGACTAAGTATTAATTTGTAATCCTGAAAAATGAGCTATTCTTATTTTTTTTTAAAAAAAAAAATXXXXXXXXXXTCCCATCCCGGTGATCTTCTTTCCGCTCTCTTCTGCACAGACAAGAGAAGCACATCGCTGGAGGATCTGTTGGACACCCGGCTCCCGCTTCCTGAAACAG
Marker5830	GTGCTTTTATGGTTACTGCGAGAACTGCTTGTACCCGGTAACGGGTGATGACTAGACCAAGGGCATGGTCAACACTTATCTCATCTGTTGCTTTTGTGGAXXXXXXXXXXACGAGCTTAAGTACTCGATGATTTCTGCGAGAGCGGAGGTTGTCAGTGCTTAATCTGGTGCAAATTGGTCGGTTCTGTTACAGCCGCAGCCCGCCGAAGC
Marker6282	CTAATTAATAATCATTTATGTTGTGTTCTAAAACTGCCATTGACAGGGCAAATAAACTAAGTGTGATAGAACCATATTTTCATCGTACCATTCATGTTACXXXXXXXXXXCCAATAGTTTAGTCATGCCGTCGCACGGGAAGGAGAGGAAAACTTCGCGCATGCACGGGAGGAGCGGCGACGCGGGCAGAATCACACGATGGCAAGTCAA
Marker5042	TCTTCTCTTGTCCGCATACATTTTCTGACGATTCTGAGCTGCCTTTATATGACCCTGAATGGTAGCGACTTGCTCTCTAGCTTCTTTTACCAAATCTGGAXXXXXXXXXXCAAAAATAAGAAACAAACACAGACCCTCTATCTGACACAATGGTGAGAGGTACCCCATGCAAAGAGACAATCCTGTCGAAATACAACTCAGCATACTGCT
Marker5164	TTTAATATTCAAAGTCGACTGTTTGTGTGCTGATAATATTTTCTGAGTCAGTATTCGCCTTTCACCATTTGTACAAATATTGATCATTAGCCGATTCATCXXXXXXXXXXATCGGCTGTTTGTTCACTTGTCTGATCGACTGTTGCTTATGATTAGTAATCGGTCACCTCCGGCAATCAGCACATTCTTCTCTGTACAATAGCCGATGGA
Marker4427	TAACTATGCCTTATAAATGAAATAAAGCCCTAATAATGTGACAAAATTATTTAGTGCTATGCTTTGAAATGGCATGATATAACCCATTGTGACTAGATTGXXXXXXXXXXAAGTGCTTGTACAGGGGCGAATACAAGCTCAGTGAGCGTGGACCGGAGTCCGGACTCGGGTGTATGTGTGTGGACTCATGTGTTGTTTCTTGCGCGCGAA
Marker4769	ATTTTTTAGCGACAGATAGAATGATGGTACATCTGTTTTTAGCGACAGATAGTTCAACGTTAAATATGATTATCTACAGCGGCAAACAATAAATCATAAAXXXXXXXXXXACGGACGCACCCAATCATCTCAGTTTGACCCAAAACTCATGTTTGGTGGGTATTTGGCACTTTCATTTCCGGAGGAACTGTGCCGCAAAACTCGCGTAGG
Marker3720	ATGTCCGATGCAGAACCATCGGACGCGTCTGATGTGTTTTTGCCCTCTCTGAAACCTTACCAGAACCACATCAGACGCAGGGGTGTAGAATCCGATGTAAXXXXXXXXXXGACCCTGGGGGTCTGTCACCAACGAGTAATATGATCGCGTGCTCTCTTCCCAGATGGTGATGCAAGATGACACAAAGATTTATCCTGGTTCGGGCAAAGA
Marker6979	GAACTTCTTCAGTAGCAGCTCCACTTGAAGCTCCTTGAGCCGTCTCAGCGTCTACATCAAATAAAGATATAAGACAAAGATTTATTAAATCCAAAGCATGXXXXXXXXXXCAATATCACTAGGAGAGCTTGACTCATGGCGAAGGTCCTCACTTCAAATGGGACCCTCGAGAGTAATGTGTTAACACATAATTTTCGCACTATGACAAGT
Marker5398	CTTTGCTCCATCTCTTCTCTTCTTCTTGCGATTCACCAAAGGTAGAGCACTTGATCACTTGAGTTGCATATGACCATCTCCATCCTCCATGGTTGCCACCXXXXXXXXXXTCCAATCACCTCCGACGAATGGAGGATGCTGCTGGAATCTTGAGAATCCACCTTGATGCAAAAGACCATCTGGTGAACCTACGTCCCGCCATCTATCAAC
Marker4987	GTTGCGTGACCGTCATTGAGGAGGACGTGTCCGGAGAAGAGTAGTGCAACCCTTAGGCGGGGTTGTTTGTGTGTTATACAGTTTTATTAATGCTACTTCCXXXXXXXXXXGTCTGTTCGAGGTCTGTAGGACAAGGACAGGTACACGTGAGCCCTAATAATCCAGGAGGTTCCGTCACAACCTGGCACTGAGATAACCCCCGGTGTAGAA
Marker4905	TCTTTGCCCGAACTAGGATAAATCCTTGTGTCATCTTGCATCACCATCCAGGAAGAGAGCATACGATCATATTACTCGTTGGTGTCATACCCCCGGGTTCXXXXXXXXXXGTTTCCTACTACCCTAGGAAGATAGGGAAGACAAGACAAGATTGCCTCCAACATATAATAATATTTCATTCTCAAAGAAAAAACAACGAAGCGCAGAATT
Marker6992	AACTTTCTCGCGAATGACTAACAAGGTCTTCGAGAGCCAGAAGCAGAAGAAAAACTTGTTGGATTATGTCGATGACATAGTAGTCAAGAGCGATATAGAGXXXXXXXXXXTCGTTAAACAGATTTATCGCAAGGTCCGCTGAAAAAGGATTACCTTTCTTTAGAACTCTGCATGGCTCTGACCATTTCGATTGGGGGGAAGAGCAGTGGC
Marker5867	TCCGCCGCATCAGACGCCAGAGAGCTGGTCAAATGTTGCAAAGGCTGCTAGATGTTCGCCAAAAACCAGAAAGCCCCGGCAAACGAAACCACGCCGATAGXXXXXXXXXXGACAACGGAAAGCAATTTGACTCCGCCGAATTCAGGAGTTTCTGCGATGAAATCAACATCCAGCTCAATTTCGCCTCAGTAAACTACCCGCAAGCAAATG
Marker2656	ATGGCTGTCCCACGCGTTGTGTTCTCGAACCTCCTGAGTGGCAGCCGATGGCTACCGAGCGCAGGTGTGATCGGGCGAGTGTGCGATATTTTATCCCCAGXXXXXXXXXXCCTACATGATCCTTGGAGTCTCATTATTTCTGGTTTATAACGGGTAAGTCTAGCTGACTACCTTCTCGTACTCAGGGTTTTATCCACTTGTTGTTGCAGA
Marker6939	TTCAGAGAGAGCAGGAGACCGCTCATCAGCTCAGTGTTCAGCAGGAGTCTACTACCTTCTTGGCTTTGATCATGAGGGAGACCGAGTAGTCACTTCGAGGXXXXXXXXXXCTTCGGATGTGTCTAGTGATGATGATGACGATGGTGACGTCGCTAGAGAGTAGTTCAGACCGTATGTTTAGGGCTTAGTGTTCTCTGGTGTTATGTTGAT
Marker5186	AGGACGATACATACATATAGAACTCGTGGATTTCCCATGTGTCGATGGCTCGATGCCTCTACTCAGTATTGTCTAGCTGAAACCTGTGTGTTTTTAGGACXXXXXXXXXXCAAATTTTGTCTCTGTCCAAATTACAATCCGTTTCAGTTGCAATGTCAATTGCAATCTAACCCTCCAAACCTGTCAAAAAAGCCCATGTATTTAACTGTC
Marker7562	AAGGGCAGTATGGTAAACAAACGTGGGAAACAGATTTCGGCATCTAGGTTGGTATTTCTTACTGTACTGTCAATGACCCAGAAGCTAGCTTATGTAAGTTXXXXXXXXXXCAACAAACTCTTGCTTTGAAAGTACAAAATCATGCCGAATTTTCCGATGATTGTTCAGTTGGGAAGAAGGAACAATTTTCGGCATAGGTTCTTCAATGTA
Marker4224	CTTACTTTGGCTCCCTCGGCATCCACTAGTATAAACACTCACGACTGCTGTTGCGCGGGGAGGAGGATTCGTGAGCGAGCGTACGCTGGGCGAGGATGGTXXXXXXXXXXCGTTCTCCAGAGCGAAGAGACGCGGAGGGAATGCGTTGTACAGGGTCGTCGCCTGAGGTGATGCGGCGTGGATCCGAATGTGATGCGCATGAAGAATCGA
Marker6029	ATAAACTGTGAAAAATGCTACTCCGATGCTCGATCTCCAGTGTGCAAGCCATGGTTCTATAAATATGACCCTAGGCTGTCACTCTTGACTCCAATCGAACXXXXXXXXXXCACTGTCCACTTGTCCTCCAGGGCGAGGTTTTCTCCCAGCCAAGTTCGGGCTCCTTCTCCAGAAACGGTAGCTCCAATAGCCTCTCTTAATCCCTTTCTT
Marker4942	GTTTATATAGCCCTGAGGGATCAACCGCGACCGTTAGATCAAACCGACTTCACGTAGGGCTGAGATTGATCCTCAAAGGCGGTGGAAGTAGCTTGCAGAAXXXXXXXXXXCAACCATTTTCATGCTTAATTGACCTTTAATAATAATAGTTAATTAGTGTCAACAAGGACACGGCTTCAACCCCATCTCCTGCACAAAGATCTCCACCGC
Marker5513	GAAACAATTATTGCCGAGTATTTACCTGTGCGGTCATTTATACGAAGCGTCAAACAAATTTGAATTTGAGAGTTCGAGTCATTCACAGTGTGAGTGCAATXXXXXXXXXXAATCCACATCATATATGTTCTACATAATTTTTTCACTAATCTCTCATTAATTTGCTTAGTTGGTTGAGGTTGATATTCCCCGTGCCTTGTTTCAAAAACG
Marker6087	ATCTTTAGAGCATGAGTGCTTCGGTTTGGGAGATTTGCAATGCTGCCGATTACGTGGTCTTGGCTGCTCGTGTGACTCAACAGCAGATCAATGAGCACGAXXXXXXXXXXAGGCTGAGGGCTAACAAAGAGCTTTTGTCGTACAACGATCATGAGAGAGCTCTCAAGCTACTTCATACTCTTGATCGGTTGATGTGGGACTGCAAAGTTT
Marker5500	CCTTTGGAACGCCGGATTTTTTCCCATTCCTGTGTTTTTCCTGTAAACAATCAACTGATTCCTATAAAATTTCTGTACAATTTCTATGAAATTCCTGCGTXXXXXXXXXXTCAACGATTGATTGCCATATCAACCATAACCAAAAAATAACTAATCAAAATCCTTCTTAGCTTGCAAATAGGATCATTGTAGTGAGCACTACTAGAGAAC
Marker2830	CTTTCAGAATGCATGTATATCGTCTTAGAATGTTTTTTTTTGACAAGGTCTTAGAATGTTTTTTTTTTGATAACCAGCAAGCTTTATTCATTCAGTAAATXXXXXXXXXXATAGGAGCTGCAGCCATGCCAGAAAAATCCTCTTCCTTCATCGTAGTTACCACTTCAAGGCAATCAGCTTGTATTTCCACTTGGTTGCATCCAATTTGTT
Marker7221	AGCATTGCCTGTGCGTGACCCCAAGTTCCCGACACCGAGTCTTGCCCTGGAGCAAGTATAACAGTGGGCTGCAACAAGGCTAAATGCTGAAGTGAAGGAGXXXXXXXXXXGTCATATAGTTATAACAAAGGCTTAACCATTGTATGAGTGAACTGAAAGGTGAGCTGTAAAGAGCGCACCACCACCAGCCGAGTGGGGGACCAATACTAC
Marker5295	GCTTACATCAGGCAGCTTTTATAGGACCTAGACTATCCCCACAGACCAACACCAGTCTTTTCTGCGCACTTTGTCCTCACTCATGCGTACCCGGGAAATAXXXXXXXXXXTAGTTACCGAAAGGCGCTAGAGGGGAGCCTAGGCTTCAGAATGGCTTCCTTGCCTGTCAAGATATGTACTGGTCGGCTGTCAGGTGTGCCATCTTGAAGG
Marker6309	ACATATGCTTTACCTCGGTTTTATTCGTAAATCCGGGTGTTACAAGATGGCACGATAAACGGATAAAAAAGAAAGAGTTCAAAGTACGAGATAAAGTTTTXXXXXXXXXXTAATTGATTTTGAAGTAGCTCAAGCCCATGACCATTAATAGATGGACCCAGTTTATCCTTTGTCCATTTCACGCACCTATTCCAACCAAAAACCCGAGAA
Marker3848	ATAACGCGCTTCTGTCCAACATCTCCCTTCCTGACTTCGAGCGTGTTTCCGAGCTTCAGACTGCTCGAGAGATCTGGGTGAAGCTTTAGAGCTATGACGAXXXXXXXXXXAGGTGAACGTGTCAACCATCATAGTCTCCAGCCTATGACACCCTCACCGTGGATGAGCTATTCAGCAAGCTCAAGTCCACCGAGATCGATCACTTGACTC
Marker7326	CTTTTTGTTGAGAGTTCACCTTATGCTTATTATGTGACTAACCGTTTTGTGGAGACCTTGAGGTCACACTAGACAAGACAATGCCTTGTGTTTTCTTCTGXXXXXXXXXXGCGCTTCATGAGGTACCTCCGACACACTTCTGAGTTCAGTTTTGGTACTCTTCTTTTCCGACCCCTTTTTTCTTTGTGATTTTTGTAATGTGGATTTTAC
Marker6249	TCTTTGCCCGAACCAGGATAAATCCTTGTGTCATCTTGCATCACCATCCAGGAAGAGAGCACGCGATCATATTACTCGTTGGTGTCATACCCCCGGGTTCXXXXXXXXXXCGGGACTAAAGGGGGGGTTTTAGCACCGGTGACCATAGTCGGGACTAGGGGGAGGGCTTTAGTCCCGGAAGCGTAGTCCCGGCTCGGCAAGAGGGGCTAA
Marker4441	GATATCTCGTTTAAAGCAGGGAGGAAGAAGAGGAGGCAACCTTCTCTTGGAGGTGCTGGAATCACCGAGCTCGAAGCTATGGCGGCTCGCTTGAGAGGACXXXXXXXXXXGTGCAAAAAGAAGAAAGGAATTTTGGAATAAAACATTTATCCCAAAATTAGGGGGCATGTGTTAACATCAGATTTTCGCACGAGTAAGAGTATGGCAGAT
Marker8306	AACTCAACCCAAAAGACTAGCCTGATAGGTGAGGACTGCCACGCCTTATATGTTGTGCTCCCCCACCATCGATACCCGATGTGGGACTAAACCCCAACAAXXXXXXXXXXCTATGCTGTGACATGATTGCATCGTGTAATTGGCTGCAGTCTGTTTCCAACTCAATCCGAGAAATACCAGCTCATTCTGCAGACTCCAGGGCAAACAAGC
Marker6221	TCTTCGCCTGAACCAGGATAAATCCTTGTGTCATCTTGCATCACCATCCAAGAAGAGAGCACGCGATCATAATTACTAGTTGGTGACATACCCCCGGGGTXXXXXXXXXXTGATTTGTACGTCCGCTATCAAGCACCCAACTTGATCCACCGGAGGAGTATGCCTGCAAAACAAGTTTAGTTCCTAGATTTAGGTCCCCAATTTAGATTA
Marker6642	TCAAGCTGGGCTGTCCCTGAGCACTTTGTATCAGCACTTTGTATCCATTGGCGACGCCGTCTTAGCTGGCGAGGTCGATGTCAGGCAAGTAAGGCTCGCCXXXXXXXXXXGTAGAGCATTTAGCAAGTGCCCCGATGAGCTATCCAAAATCAGCACCCTGATCCGAACAGCATGGAGCGACTTGATGCACACCGATGACAAGCAAAGACC
Marker8960	TTGAACAGCTCAAAGGATACCTAACCAACCCTCCTATCCTAACTCCACCAGAACCCAGGGAACCGATGATGCTATACATTGCAGCTACCACACACGTTGTXXXXXXXXXXTTTCCATTGAGAGAAATCCTCCATAACTGTGATGCTACGGGTAGAATATCTAAATGGGTAGTCGAGCTGGGCGCCCTAAATATCAAATTCACTCCAAGGA
Marker5948	AGTGATCTCAACAGATGCAGGCAAAGGAATTGATTCTGCTGTTACTCAAGTCTTCAAAAATGGAGTTCAGCATAGGGAGTGCATGAGACACTTAGTTGGGXXXXXXXXXXAGGTTGTAATATTGAAGGCTATGTTCATGAATATTACTCTGTTGAAAAGTTCAAGAAGGCATACCAAAAGTGTGTGAAGCCAATGGAAGATAGGAAATAA
Marker5897	TTAATATAAACATCCAAACGGGGTGTTATAGGACTTATTGCAATGAAGCCAATTGTGAAACCAAAATTTAATTTTGAATTTTAATTTAGCAACTACAACTXXXXXXXXXXACCTCATTTTTGCTGATAGTGCAGATGGCGGACCACGTGAGTGGGAAAAAAATGCTCATAGACGTAGACGGAAGACCCTGCTAGTGACGCGATTTGCAGA
Marker3652	AGCTCACTATATCCACAAGTCGATGCCCCTCGGGTTCAAGTCCACCAGAGCTCCCAACATACCAAGGCATGAGGCTTAAACATCAATTTCCAGTGTGGGAXXXXXXXXXXTTGTTACAGTGTGCAGCGGATACCAACCCAGCTAACTATACCCACAAGCAGACAGCCCTCAAACCCAGGTCCATCGGAGCCCACAACATACCAAGACATT
Marker8214	GACGCGGTCGTTTTGCATTGATTGGGGGTACCCCTTTGGTGTTCCCCCGACACAATGAAACAATACGTTTTGGAGAACCAAACACGGACTAGGTGCACGGXXXXXXXXXXAGTTATTTTTTTACCTATATATTTAATGCTCTATGTATACGTCTAAAGATTGATGTGATGGAAAATTTGAAAAAACTTTGGAAAATTTTGGGAACTAAAT
Marker8486	AATTCAGTGTACCGACCGATCAAGGGACTGGAAAATAATATGTACCGACGAATACAACTACCGACCAACCATTACACGAGAAATTAGGATATAGCGACCGXXXXXXXXXXTGTTCTTTGCATATTGTCGTGCACAATGAGAGAAATAGAATCTGAAATCAGATATGTTCAGTCTTTCCTAATTCTCAAGTTCATGACAAGGTATCACCAA
Marker7371	TATAATTTTCCTTAACAAAGAGTAGAACTCCATGGCTTCTCATTTAAAGATAATTCTCTGGGCATTTCTTGATGCAAAATCATCAAGTACGGTATTGGTAXXXXXXXXXXCGAGCGAATGAGCGATCGGGTCTGTTGGCTTGTTGGTTGTTGTCGACGGCTCCTATCTCCCCGTCTCCTACTCTAGTACTCTCATGTCTCCTAAAACAAA
Marker8524	GACGGCGGCTTATTATAGATCTGTTTCGGCAACCGTTCATCTCTCACAAACGGCGTCAAGAGACTGTTCAAAACCCTAACAGCTGGGAGAACGCTACAGAXXXXXXXXXXCCTAATGCACCAAGGACTGGGTTCAGTGAGACGCAGTAAAGCAGACACAGAACCTTGAGTACACACATGAGCCTTTTCAGTGTGTCCCACGGTGGGTCTC
Marker8165	ATTGTGCTGCAGGCTGCCCATGGAACCTCTTTGCTTCATTTGATAGTAGGGTCAAAATAATTTGTAGTGAAGACATACTATGGGGGTACAATTGTCATAAXXXXXXXXXXGCAACCATGGCACTACATTTTATCTGATATTTGTGAGAATAGATTTAGTACATGCTACATGTCACTAGACGCATGTAAGAGGGGTTTCATGGCTGGTTGC
Marker8111	GATTTTGAAAGAATTGTAAATCTCTCCCAGGCTGCACCTAATGACTCCTTCTCTTTCTGTTGGAAGTTGAGTGTCTCTTATCATAGGTTTACGATATGAGXXXXXXXXXXTCTGAGAAAGGTTGTTCGTGAACCATGGCTATAAAGCCAAGGCATAGTTCATAGCCAGAAGTTGTGATTGGCTTCGACGATTGTGGTGGCTCACAGAACT
Marker7282	AGTTCAGACATTGATGGCTCCAGTTACTTCGACTACTGAGACCTTGCCAAGTTCCATCGCGTCTTCAGAGCAGACCGAGCTAGTCCAGTCCGAGTAGACCXXXXXXXXXXTGTTTCTCCAGCAGTTTGAGATCTCTCAGCGCACTCCAGAGACTACGGCTCCTGACTCGTCTGCGCCACCTCCGTCCTCCGATGCTTAGTTTGGTGTTTG
Marker6511	GAATAGCGATTTGAGGGACTTAGCAGATAAAGAGGCAGGTTTTTCCGAAGGTACGCGAGACGTGCGGGGGTCATCTTGTTGAGTCAGCACGTGTGGCACCXXXXXXXXXXGACCCCGGGGGTATGACACCAACTAGTAATATGATCGCGTGCTCTCTTCTTGGATGGTGATGCAAGATGACACAAAGGTTTATCCTGGTTCGGGCAAAGA
Marker8076	CACAGTGAACTACCTAAAACAAAATTGTAGGTTTATGACTTTAGGTGCATATATGAGTTAATTCCTATACAGACCAAAAATAAAGCACATTTGTTAACATXXXXXXXXXXCGCTAACAGAAGAAATGGAGTCGATACCTTGGAGTTGTGAAGCGTCTTGAGGACGGTCTTGTACCCGAGGGTGTATTTGCCGCTCTTCATCACCAGCTGC
Marker6607	AAATATCATGAATTTTGTACAACAAGCTCTGTTCTCTAATGTGAATCTACAGTAATTTTTGTAGATTTTTCTGAAGCTGATAGCTATAGGTTGTTGTATAXXXXXXXXXXTAGCATATGCATCACGACAGATTCGGTAGACGAGCCAGCCGCAGCAGAGGAGATCGAGGAGCAGCAACCACAGGGGCAGGAGTCAGGGACCATCGAGGAA
Marker6841	GCACCAGTATAAACCGCAGTCCTTGTGTACTCGCCGGGTTCTACGAACGCCGATCCCCACCGAACAAATCGTCTGAGATCCCTCAAGATGAGTTGCCGGTXXXXXXXXXXCTTTGGGAACCAAGTTGTCTTTCTCACTCCATTCGACTTTTCCTGGCTTTGCTTCACTTTTAGTCGACTGGTTGAGTTCGCTTACTTCTGTTGGGGAAAG
Marker6213	CCATTCTTGATCTCCTCCACTGTGTCGATTAGTCCTTTGGAACCGAGTTCTTGAACCCTCTATTGATATTCGCATCAATTCATATCTGCAATTTTGAGATXXXXXXXXXXCATGGGTGTCTACAGAAAGTCTAAGGATTCACATGAAGCACGACAGGACTTGCAGCGCATGAAAGAACAAGACAACCTGCATCCAAAGAAGACATATGAC
Marker7095	AATTATATGCTGGGACCGTGGACTACTGAGGGGTCAGAGGACTTCTTAGATGAGCTCGGCATGCCTACCATCCTTTGGAGAGTATTTGTTGATGCTCACTXXXXXXXXXXTATCATTTGCTATATTCGGAGTCCCAGATGAAAAGATATTAATTTCGTGACGAAATCTGCAAAAGAAGCATCTAGAAGACACCAGAAGACACCACGAGGC
Marker4473	GCTGCTTGTAGGGTTGGCGGCTGTAATGCCGACCCCACATGACATCTCTCCCGCCCTCGAGGAGCAGCTCGTCCTCGAGCTGGAAGCTTGGGTAGCGATCXXXXXXXXXXCAACGTGGAACACATCGTGTAGTCGGGCGCAGGGTGGGAGCTCGAGACGATAGGCGACGTCGTTGATCACGACGGCGACGCGGTACGGTCCGTAGAATCT
Marker10718	TTTTATGATGTATATTGTTTATCTTTGCAGGTTAAGATCTGGGATGATCGCAAACAAGTGCCATTATCAATTTTTAAGCCCCATGATGGTCAAGCTGTTTXXXXXXXXXXGCCAAATAATAAATGAGTGTCATATTACATTTTTGAATAAAAATAAACCCTGAATAGGGGTAGCTCGCTAAAATTTTACTATGAAGTATGAACCTAAGAT
Marker10518	TCTTCTCTGCCAACTCAGTTTGCAAGACAGGACAAGTCTTGCATGCACCCAACAGCATGGGTCTAGCCCGGAGCTCATCCACCTCTCCTACTATACCAATXXXXXXXXXXAGCTTCTCGACCTCAGCAGAAAGCTCGTCGTGGGTCAGAGATACCTGGGAGGTGTCGTCGTCGTCGTCGTTGTTCCAAGGAGTCTTCAGCTCGCCATCGA
Marker10793	GTGCTTTTATGGTTACTGCGAGAACTGCTTGTACCCGGTAACGGGTGATGACTAGACCAAGGGCATGGTCAACTCTTATCTCATCTGTTGCTTTTGTGGAXXXXXXXXXXCGAGCTTAAGTACTCGATGATTTCTGCGAGAGCGGAGGTTTTCAGTGCTTAATCTGGTGCAAATTGGTCGGTTCTGTTACAGGACCCTCCGTCGATCAAA
Marker8043	CACTCAAATGCAACCATCTGATGTAGTGAGGAAGATTTTTTTGTGTCCTCCCAATTGCAAAGTATGGACACATTGTGACGGTGCTACACCAATGTGATCTXXXXXXXXXXACTCATGGTGAAGAGGACCACAAAGATGTTGAAGAAGCTTCACAAGAATGGAGTCAACTTTGACTCAAGAAAGAAGAAATTCTTCACAAGTAGCAAGAGA
Marker14070	CCTTTTGTGTGACCAGGACCCAAACACTTATTAAGCAAAATATCTTCTATAGTTCTTTGGCGTCCCATGGATCGGTTGTAGTAACCCCAACATTTCCGTAXXXXXXXXXXGAATCTTTTGAGCCTAGTTAGTGTATGTTTGGATAAAATTTGTCAAATAACAACGAAAGTGTTACAGTGTCACTATGCAACATTTTTCCTCAACTGAACA
Marker13370	AAGATGGCTTTGGTTCCAAGCTCCACAACTGCGTGTCATGTCTCACACCCCTTGTATCCTTTTTTGGAAATTTTAGAGACTTATTTGTAAATAAAAGGACXXXXXXXXXXATTACAGTTCCAAACAAGTAGTCACTCCCAGGAGTTCAAATACAATACAGTAGTGAGAAATACTAATTTCAGGATGCATCGCGCCTTCTTGAAGAACATA
Marker7062	TTTAACCTTATCATATGCCTTTTCAAAGTCGATCTTGAAAATGATGCCATTTCTTTTCTTTGTATGTAGTTCATGGATAGTTTCGTGTAGGATAACTACTXXXXXXXXXXCTGAAAAGGTCTAGAGCCTATGCAGATCGGCAAAAAGAGGTAAAAGATCATCCTTAATGAGCCCTCAAAATACCTGATAGAATTCCACCAGAAAACCATC
Marker7255	CCAAATTCTAGCCTCCATCTCGTATCCCTCACCCAACTAGTATCCAACAATAATTAGCGAGACAACAAGATGTCAAGCCTGGCGGCAAGCAGCAGCACACXXXXXXXXXXTCACAAACTGTGGTGTAGCATATTGTATTAAAGAATATATATTTAAGTTATATATTCGATGAGTAAAAATATGGATTAGTTTTACTAGTCGTTTATTAAA
Marker7400	CTAATTACCACCTAGTCAAAACCTATGCAAGAAAGTAAACTATCTATTTTATGCAACTATGGTTTTGCTAGGTGTGTTGCTATCTCTACCGCAAAAGAGTXXXXXXXXXXTAGAAGGAAACCAATGGGAGATAACACAACCGCCAAGTCAGGAATATTCCAGAAGGATCTAGATGACACTAGAGGACACCACGAGGCGGGGCACCGCGAG
Marker7004	TTTCATAATATGAACCCAGTATCTTTTCAAAGCTTTCCAGTAAAGGCAGGATATGCCTTTTTAGCTTGCTAATAATGCGCTGATCGCAAGGCGGTCGTTGXXXXXXXXXXGAACCCGGAGGTATGACACCAACGAGTAATATGATCGCGTGCTCTCTTCCTGGATGGTGATGCAAAATGACACAAGGATTTATCCTAGTTCGGGCAAAGA
Marker7407	AAAGTGAGCCCAGGTGAGTGGGCATGCCTCCTGGTGGGTCCTCTTGGTCATTTTGCTCACAAACCCTGCAATTACCTACATTCAAATAAAACTCAAGGACXXXXXXXXXXAATCGCCTAACTATGAGACTCTCATGTGCGACGAGCTCTTTAGTAAGCTCAAGTCCAGTGAGATTGATGCCATGGTGAGGACTTCTTATGAAAAACCTTC
Marker12154	CTTTGTTTTTCTCTTTCTTCTTTTCTACACTTCATTTTTTCATTTCACCAAAAGTGGAGCACTTGATCACTTGATTAGCTTGTGCTCAACACCATCTCCTXXXXXXXXXXTGATATCATATGGCTTGATGTGCCCTACGATGTCGTAAAAAGCGTGTGGCTTCCATGCTTAAGCAATGGTATTGTGAAGATAGCGTGAGGAGGCATGGAA
Marker9157	TATTGTTACAACCAAAGCCGATTTTCCCTAATGGCAGGTACCAGCCCTCGAATTGCAATGCTAACCACCTCTGGATCCGACAATGATAAGGAATAGCATTXXXXXXXXXXCGAATACAAGCTCGATGAGCGTGGACCGGAGTCCGGACTCGAATGTGCGTGTGTGTGGACTCGTGTGTTGTCTCTCGGAGTTGTGTCACCCCCGCGCGAG
Marker8551	TTTGTTCCCAAAATCAACCCCAAGAGCTTCGACCGAAACCGTGATGCTCACGATCCTTGGAAGAGGGTGGATGATCCCTAGGATCACAGCGGAGCACCACXXXXXXXXXXTGGCTAACCAAGTCACTAACCCTAGTTGCCTTAATAGAGCCCTAGGAGTCCTTTTGTTTGACTAACTGAGACCTCCTTGATAGAAGCTTTGCATGGCTGT
Marker7780	AACACTTTTGGGTGCCTAAAGACATCATCTCAACCATGAAGAGCACCAAAAAGGTTTGGGTCCCAAAAGGGAAGTGAGTAGCCAAATTGGCTACGGGGAAXXXXXXXXXXTCTTTCCCGGGTACGCATGAGTGAGGACAAAGTGCGCAGAAAAGACTGATGTTGGTCTGTGGGGATAGTCTAGGTCCTATGAAAGCTGCCTGATGTAAGC
Marker11554	TTCGGTCAGATTTTCGCGTCAACACCATGTAGATGGAGATCATCGTGGTGAATACGTTGGTGGAGATGGAAATCTCCAAAGGGACACTAGGCTATACCAAXXXXXXXXXXCGTATCGGATAGTTACTGCAGAAGGGTTGGTTGCTTGAACAAGGTCATGCTAATGGTTAGGGACCTTGAAGCATAAGGAGTTGAGCACGCATAGAGATGC
Marker9676	GCTTCCCTCCTGCGTTCCGGGCGCGCCATTGCCTGCAAGACACGCAGCGAACCCCAAGGGTCGAACTCATGTGCGAAGGTTAGCAAACCTGCCCGAAGGGXXXXXXXXXXCAATGAATTCACAAAAGCAGCTTGCATTGGCTAGTCATTAAACAAGATTTCTATGATTATGTCAAAGCTTCTTTATGAAAAATGTTTGTTTAAGGATTAT
Marker9718	GCGTCCGATGCTGCAGGTTCTGCACCATTTCGTTCGCTGCTTGCTCATCCGACTTCAGATTCGATTTCTGGTTTTTGCGTTGGGCTTCTAGAGTCGTGTAXXXXXXXXXXCAATCATCACATAGTTCAACACACAAATTTAAAGAGTAGTCCACCACACTTAGTTCACTTAGTTCAACTCTCTCAAAAGCTACCTATTACATCATGAATA
Marker5099	GGAAATTGAGGCTCCCGAACCAGACGACGGTGCCAGCAGAGAATGGAGGAGTGGAAGAAGCCATCCAGGAAACAACGAGAAATCGGCTCGGACACGCGAAXXXXXXXXXXCTCAATGAGCGTGGACCGGAGTCCGGACTCGTGTGTGTGGACTCGTGTCGTGCAAGCTCGTGTGTAACCGTAGACTCGTGCATTGTCTTTTGCGCGCGAA
Marker6374	CATCTCTCTGAAGAGTGGTGGTCACGTACATCTGCTCTGCAACGGTCCTGGCAGTGGACTGTGCTGCTGCTGTGGTGCGGGCGTCGTCACGCTCAAGAGTXXXXXXXXXXCCTGTCAAGACTGACTCCGAAGTCTGCTTTCAGCGCAATGGAAAAAGTGATCCACGGGGAAACACTCCTGCCATAGCGCTAGCTAGGTCGGCGGGGAAGC
Marker8747	GATTTTGAAAGAATTGTAAATCTCTCCTAGGCTGGACCTAATGACTTATTCTCTTTTTGTTGGAAGTTGAGTATCTCTTATCGTAGGTTTACAATACGAGXXXXXXXXXXCCCGAGAAGGGCTGTTCACGAACCACGGCTATAAAGCCAGGGCGGAGTTCATAACTAGAAACTGTGATTGGCTTCGACGATTGTGGTGGCTCACAAAACT
Marker11639	CTTTGGAATGGAGGAAAAACAAATGAATTTTGGAAATCCAAATTCTAGTCGCTAATAGCAGAATATCTGCATACTATCACAGTACAATGTTTGTGGCTTAXXXXXXXXXXTAAGTACACATCTCTACTTTGACTAATCAAAGATGGTTGATATGGTCACATCATAGATCTTTACACAGAGATGGGCAATTGGTCGTCTCTAATGAAATTG
Marker9079	CTTGCTCTCACTTGCAACCACAAGGTGTTTTTCTACTGTTCAAATGAGCAAGAGTAAAAACATGAATGAGGTGAAGGCATATTTATACCCCCAACTCAAAXXXXXXXXXXTCCGGTCATTTTGACTGGAGCGTCCAATCATGCGCATGTGACACAATGCGTCTGATCATGACCCTGTTGCAGCGTCCGGTCGCAACCAAACCCTAGCTGC
Marker8100	TAGGTTGTGGGTGGCTGTTGTGTCTCATGAGGAACCATTCCCCCTGTGCTCGTACCAGCTCCACCGTTTTTGGCAATCTTTCGGCGTTGAGGTACTTGAAXXXXXXXXXXTGATGGTGAGGAAGAACCTTTGGGAACTCCTGCTTCTGGAAGACCCTGCCACTCTTGTTCTTGGAGAAAGACACCAGGCACTTGCACTAGAATTCATCGC
Marker11267	GAACTAGTATAAATCGCTGTCCTTGTGTACTCGCCGAGTCCTACGAACGCTGATCCCCACCGAACAAATCGTCTGAGATTACTCAAGATGAGTTGCCGGTXXXXXXXXXXTGAGTCTTTACATCCTGAATTTAATGCATTAAAATTGACTCACACCACATGTGTAGATGAACTTGAGCATGATAGGGCTGAAATTGATTTGATAAATGCT
Marker8522	TTAGCGATGAGGTTTAGAGCAGGATGGAGGAGATTCCCCGTGACGACGACAACACCTCACAGGTATCACAATCTCTCGATGATCTTGCTGCTGAGGTTTAXXXXXXXXXXGAGCTTAGAGCTAGATCCACTTTGCTTGGTGCGTGAAAGTCTTGTGCAGGCTTGCAATCTGAGTTGGCAAAGAAGAATGCCAAGCTTGATTCTCTTGAGA
Marker11833	TATCCTTTTCCTCGCGGTATCGAAGAGCATCCACGGGAACTCGAGCTTGGCTGGATGAAGACCCTACCCTAAGAAGGACGAACGGATCAGGGAAGGATGAXXXXXXXXXXGACTGGAGATAAGGATAACAACTTGTGTAGGGTCATATTTATAGGACCAAGGCTTGCACACTGGAAAACCAAGCATCAGATTGGGGTCTCCATGTCTTAT
Marker7064	GTGGTGTGCAGGTGCTGAGCTCAAAGGCGGTGATCAATTGTGAGATGAAAGTCAAGTAGAGATGGATCGTGTCGATGGACCAGGAGTGGTGAAGGGCGGAXXXXXXXXXXGCCTTCTTCAGACTTGATTTGGTGGTTGAGTCATAAAAAACATCGGTCGACAGTTTTTAGGTTTGAGCCTCAAAACCCATGAATAACTATTTCTAGGTTT
Marker9535	TAGATCTACAAGAACATGCACACTGAGCATGATGCTGCCAGCGTCCACAATTAACGTTTCACTTCAAACTGCTGGGCAAACAAAAATGACATGAGTGACAXXXXXXXXXXTGCAACTTCATCAACTACATGCACAATGAAGCACCCAAGAAGAACAGAAGTAAAAGACGCCGCTCTCAACGCCAAAGAAGACAAGCTATCAAGAATAGAG
Marker6694	GCTCCCTTAACCAGCCTTGGATGCACTGAAAAGGCTCTAGTCCACCCAAGGTTCTAGGCTTGTCTTGTTCCGACTCACGGAGTTGTGGTCATGATGTACTXXXXXXXXXXGTCCCCAGCGTAGCTAGCGAAGCTGGGCGTGAAGAGTATGTGGCTCTGCCATGTGTTGACCTGTAACTGGTGCTTTGACCAGTCCCCAGCTTTGCTGAGA
Marker9031	CATTTTGTTCATTTTGCCATCTCCTACAAGTTCACAAGCTAAGAGTACAGGTGGAACTTATTAGTGATAAATATGCTCAGGATATGCTATACTTCCTTGAXXXXXXXXXXGTCCAAGCGTCGGACGCGTCCGATGCAAAATGAACAGTTCTGGAACCTTACTGCATAGCCATCGAACGCTGCTACAGTGGAAGCTCAGCGTCCGATGCTA
Marker9353	CATTTTTGTGAAGGTCATGCTTGGACGTATTTCCAAAAAAAAGAGAATAAAGTTTAAATTTTTAGAATGAAATGAGATCTGAACACGTATTCTATAACAAXXXXXXXXXXATGTAGGAATTTTACGATAATCAGTTTAATTTTATAAGAAAAACACGGAAAAAGAAATTTTTTTCGTGTTTTAAACAGGACCTAATGTTAGATTTATTAT
Marker12899	ATCAATGTATAGAACATTATTTTTACTTAGTTAGATTGTCAATTACCTATGCACAAAAACTTATGTATATATGCACAAAAATCAATTGTCTCTTAACAAAXXXXXXXXXXAGCAGAGAGGCGCACCTGAAGGGAGAGATAGAGACCGCGTCAGCATAGCTCACTCAGAGAGATGGAAATAGAATGAATTCATTCATAACATCCGGAGACC
Marker13252	GCAGGTTGCACGAAAGATGCTGCAGCTCCAAGTCCATCCAAAAGGCATAAGGTTAATATGCAAGAAAATCCAGTGAGTAACACTCCTGAACGCGTGGCAGXXXXXXXXXXAAGGTAAAATGATTCCATACAAGCACAAATAAACATGTATATTATCTTTGTTCATGTACTGAACCATTCTATTTTTATGTTACTAAGTCAAACTGGACAA
Marker8223	CTCGTGACCGTGAGCACGGCTGTTATAACAGTCTTTAACACTCTGCAGAGGTTGTACATCTTTACCCATGAGTCGTTATCCCCATGTGCCAGGGTTTGCAXXXXXXXXXXGACAGGTGAGGTCCTTGTACTGAACTAAAACTAGAGCCATGTAGCCCTCACGGTTCTACTGTATGTCCCAGCTTTTGCCGACAGAAAGATCATTTAAAGG
Marker8896	GAATTCCATCAGTCAACAGAAATCGTCGAAACAAGTTGGTGTTCAGAATCTGTCTCAGTGATGCATCAACGTTTTTGGTACGTTGGGCTATGTATCGTGTXXXXXXXXXXAAGCAGGATCAATGTGTCGTGGTCCACCAAAATGATAACTATCTTTACGTGATGGAAGATCGGGAATCTCCATCCTCATCAAAATTAAAGTGAGAAAAGG
Marker11918	AGTTCTGTCGTCGAAGCCAATCACAACTTTTGGCTATGAACTCTGCCCTGGCTTTATAGCCATGGTTCACGAACAACCCTTCTCGGGGTTCGATAATTAAXXXXXXXXXXCTCATATCGTAAACCTACGACAAGAGACACTCAACTTCCAACAAAAAGAGAAGGAGTCATTAGGTGCAGTTTGGGAGAGATTTACCATTCTTTCAAAATC
Marker7726	GTAGAAGCGGTGTGAGGAGTGGTTTTAAAAGACATGGAAAAGATACACAGGGAGAACACATTCATGTGGACAAAATAGAAGAAATAGACGAGAAAGGACAXXXXXXXXXXATTGGCGGAGAATGGATCAACCAAGACTGAGATAATAACGGTGAGTGTCAATCCACAAAGCTTTATTTAGTTAAAGGGTAGAATGTGGACACAAGGCAGT
Marker12107	TTCTACGTCCTGGGGTCCTGTCTCCTACACTAGTCCGATCCAATGGACGGAACAGGTGGATCTGAACGGGACAATATTCGAAACGAATCGGTCTTCCCATXXXXXXXXXXTATGTAATTTGTTTTCTTATTAATTTATTTTTAATAGATTAAAATAGTGCCAAAACACCTGATATGTGACCGTAAAAACTTTACTCGAAGGAACTAAACA
Marker9815	GTTGAATGTTCCATAGTACACCTCACGTCTATAGGACTAGCAGGAGTATAATACTTGGGAATCGCCATACTCTGGTTGTGGTCTCCCAACATAATCCATAXXXXXXXXXXGGTAGCGATGGTAGTAAGTGTCAATAGGTTTCTAACTTGCATTTTAACTTGCTTTCCATTCGCAACTTGTTGAGGACGATTTTGAAGTGCGCTTTAAGAA
Marker15491	CATTATTGGCTTCTTGGTTGGGCAGGATTTGGCAAAGTGTCCCATTTCATGGCACCGGTAGCACATGAAATGAGATAGCTTATTTTCTTCTTGCTTCTTCXXXXXXXXXXTATGTGAAGAACATGGCATAGATACTAAATCATCACAAGAGGCGGATACATGCTTCTTCTCTACATCACATGGGTTAGCACAAATATGTGATTGATCATT
Marker4390	AAAACACGCTTTTGGCAAACATCTCCCTTCCTGAGTTCGAGCGTGTTTCTGAGCTTCAGACTGCTCGAGAGATCTGGGTGAAGCTTTAGAGATATCATGAXXXXXXXXXXGTGAAGGGGTCGACCATCATAGACTCTCCATCCTATGACACCCTCACCGTGGATGAGCTATTCAGCAAGCTCAAGTCCACCGAGATCGATCACTTGACTC
Marker7659	GTCAGAGGGCGAAGTTACGATGGTGCCCCTCGTGCCGGGAGAGGCGGCATGCAACCATGGAGTAGTTGAGTAGGGCATCATTGTAATTGTAACAGTGGTTXXXXXXXXXXGGGACTTGGCGTTGGTTTGGGTTTATGGTTTGTTATCCTGCCTGGATCCCTAGGACCCGGTTCTCGAAGCCTGTAACCCGGCAAAACAGCGCAAACCATG
Marker9869	GGTTTTCACCTTGTGATCATGATCCGACCTTATTTGTTCACTTGTTACCACGTGGTCGGACTTTGCTACTTCTCTATGTTGATCATATGCTGATTACAGGXXXXXXXXXXGGATCTTCACTTGCAGCTCTGTTTCACTAATGGGGTCCCTCTTCAGGATCCCTCTCGATATCGACATATAGTTGGCAGTCTTGTTTATCTCACTGTCACC
Marker11878	AGAGAATTTGTTGTTCATTCTGATCATGAATCGCTGAAGTATCTTCGCTCTCAAAATAATCTGAATCGTAGACATGCTAAGTGGGTTGAATTTATTGAAAXXXXXXXXXXTTGTGGTTAATGATGGGTTCTTGTTTAGAGATAACCGACTATGCATTCTAGTTGGTTCCGTTCGTCTTTTGTTGTTACAGGAAGCGAATGGAGGGTTGAT
Marker10899	CCTAATTTATCCTCTTTGACAAAATGATTTATTTGCATGTAAATTTGAAACAAATTAACAACATGCCTTGCACAAAAAATGTTCTATTTTCCTGGCAATGXXXXXXXXXXAACCATTTCTTGCATTCCTCTGCTGAATATATTGATGATCTGCAATGTAACAACAAAACAAAGTGATAATTAGAGAATATATGGGGAAGGCTAAATAAAT
Marker10471	GCGGCTCTGATTCCTCTACCATCTGAGCATCAGGAACGGTGCTTGAGGCTGTTGCACCTGGTTTTGCCTTCCTACAACCAGACAAGTATACATGTCAGTAXXXXXXXXXXTACCAGGAGCACCCCGCTTACAGTGCTTTTCAGCCAATTCTTGTGATAAAAGAACTTTGCGACATGCTCGACGATTACCACTGTGGGCTCTCTTAGGAAC
Marker5382	CTTTTGATAGCCAGTCGACCAGGTGCAGATACATGGGTGTATGCCGAGTCTCGAGTGATGAGTGATTGTCAACTGGGATAATGCGCATGTTCTTTGGCTCXXXXXXXXXXACGTGTCGGTGGACGGGGTGCACAGGCGGTGCATCCCATCTACGTCTCGGTTTGGTGGTTGAGCCACAGAAAAACCACCGAGTGGACGGTTTCCAGGTTT
Marker9966	ACATATTTATTTGGCAATGACAATTGGTATAAAGTAGTTGTTTGTTAAAATAAATCATATGTAATAAATTTCAGTCAATTCGGATAAAATTTTATAGTGTXXXXXXXXXXGTTTGTTAAATTGAATCATCTGCAACAAGTTCTAGTCAATTTAGGTAAAATTTTATAGTGTAAACGCGAGTTTTTATTTCTAGGGTCCGGCTTTGACGTG
Marker10175	TTGGTGATGAGGTCGATGGCAAGCTGGAGGAGATCCCTCAGAACGACGACGACGACACCTCGTAGGTATCCTTAACCCACGACGAACTCTCTGCCGAAGTXXXXXXXXXXGAGCTCCGGGCTAGACCCGTGTTGTTGGGTGCCTGCAAGTCTTGTGCTGGCTTGCAAACCGAGTTGGCAGAGAAGATTGCCAAGATTGAGTCTCTGGAGA
Marker14638	AAGCCAGGACACTGATGACGAGCAAGATGCAACTCACCCCGTATGGGTCAATCTATGCCTATGCTCATCATTGTCGAAGACATCAACACCGACACCAACAXXXXXXXXXXTCACAAGCCAGCTTGGGGGGAGACACAATTCTGTTGTCTAGATTTGCTTCACGATCAAGCAGAGGAAGGAGAAATCCAGCTCCAACACTTTGATCAGTAC
Marker8811	CTCAGGGTGTCCTGCCTCGTGGTGTCCTCTAGATCCTTCTGGAGTATTCCTGACTTGGCGGTTGCGTTATCTCCCGTCGGTTTCCTTCTAGGGGAAGCAAXXXXXXXXXXTCAGTTCAATTCTTGCAGAGCATCTTTCATCGCTTTGGGATGCCACATAGAATTATCACTGATCTTGGTTCTCCCTTTACGGCAATTGAATTCAATTCAT
Marker8803	TTTCTTTTCCCTTTTTCAAATCCTTTTATAAATTCATTTCCAAAATCATATCAAAATCAGTTTGAAATCAAATCAAGTTGCAAGACTTTTCAAAATATTTXXXXXXXXXXACACCCGGGGTGTTACACGCGTTTGGCAGGGCACTCTCGCCTCTCACATTATTGTCGTAAGAGCTTTCGCAGGTTGTTGGAGGCTCCTGTCGAGAGGAGG
Marker10923	CTTCAAGAGACACAATCTTGGCATTCTTCTCTGCCAACTCAGATTACAAGCCCGCATAGGACTTGCACGCACCCAACAGAGAAGATCTAGCCTTAGGCTCXXXXXXXXXXTTCTCGACCTCAGCAGAAAGCTCGTCAGGGGTCTGAGATACCTGGGAGGCGTCGTCATCGTCGTCGTCGTCGTTCCGAGGAGTCTCCAGCTCGCCATCGA
Marker13090	CTATGTTCACGAAGTCTGGGGCATAACAAGGCAGGTTGTTGAAGCTATGGAGATATTCCGACATGGACCTGGTTCCCTGGGATATCCTCATTAACTGTGTXXXXXXXXXXATTTCAACCACTCGTCTGCCTCGAGCGGTTCAGTAACTTCCTTAAACACTAGGGGACGAGTGTCCAATAAGTCACGGTAAGAGCTGAATTGATTGGGCTC
Marker13684	AGTGCTATGACTACTGCTTTGCTCCGCAAAAGGATTAAAACCATCCGTACTTAAAAGCGAACCTCAAGTTTCTAGCCTCATCTGCAAACTCTGGGAATTCXXXXXXXXXXCAGGATCATCTCGCCTTATCTTATACTGTGATGCTTCACATACCGGGCATGCATCCAAATTCTCATATTCCTCCCCACGGTACAGGCACTAGTACAGAAC
Marker10601	ACCACAGCTACTACAAGGGACGGAGGAACCCTGGATGCCACCACCAAAGTGCATTGGCAAATGTCCATTTCAATATTGTCCAACAGAGACCAGCTCCTATXXXXXXXXXXCATTGTCTTTTACAATGGTCATAAACGTTATCTCGCTCAATATCACCTCAGCAGCAACACAGTATTGCCGGCGACAAATATACCTAATGCACAAGATGTT
Marker10216	AGTTGCGGACTGTTCACGCAAAAAGTGACACCTTGCGCCAAGGCACACAGCAAGCCGAACGAGGCTAGCTTCAATCGGGTGCCCGGAGCGTACTGAATCCXXXXXXXXXXTATTAACTGCCGAATGCAAAAGAAAGACATGCTCGAAAGAATCAAAGATATTATAAATAGGCAACTTGCAAGAATAGATCTATTCAAATAACACATGCAT
Marker12487	TCAATGCCCTGAGCCGAATCAGTATAGTTCCTTCAAGGATTTCTTGGATACTAAACCACCCATCTTCAAGGAAGCTACGGAACCGTTGGAGGAAGAAGAAXXXXXXXXXXCTCGGTCTGTCACAGAGTACCACCATTTGTTCAATTCGCTGTCTCGATATGTTCCATACTTCGTAGACACAGATGCCAAGAAGATTGCTAGTTTCAAGAG
Marker7572	CACGTGGCGGGCTGCCTCGTGGTGTCTTCTGGTGTCTTCCTTCTTTTGTAGGTTTCGTTGCGAAATTAATATCTTTTCATCCAGGACTCAGAATATAGCAXXXXXXXXXXGTCAACAAACTCCAGCTGCTCCTCTATGACAGTAAGAAGAGATGACAAAGCAAAGCCTCCAGAGGGGTTAGTAGAAGAGCCAGAAACCAAAGCCATCGAC
Marker18129	ATGTTTATATTCAAATACAATACACCCACCACTACTTCTCTTTCAAGTAAAGTATACAAGTTGGCTTTAAAGATTCATTTTCTACTTGTGAAGGTTGGAGXXXXXXXXXXCAATCTATGTAATTTTTTTTATATTGGTGGTGAAAGTTTGACTTCTGATAAACCTAGATGAACTTATATTTCCATCGATGTTGTTCCGAACACAACTTTA
Marker13939	CTTCAAGAGACACAATCTTGGCATTCTTCTCTGCCAACTCAGATTGCAAGCCCGCACAGGACTTGCACGCACCCAACAGCGAGGATCTAGCCTTCAGCTCXXXXXXXXXXGCAGTAAGCTTCTCGACCTCAGCAGAAAGCTCATCGTGGGTCAGAGATACCTGGGAGGTGTCGTCGTCGTTTCGAGGGGAGTTCACCAGCTCGCCGTCGA
Marker2191	TGTATCGTCTTTGAGCCCATTAGGGGGCGCGTCCAGCAGGGGTGACATCCAAAACCCTATAATTAGCCGCCATCGCCGTCATTAGAGTGTGGGTTTTGTTXXXXXXXXXXGTGTAACGGTTGCAGGGTTTGAATTGTGTCTGATTTGAAGCCGGATCACCAACGTCGAGATCTCCACCAATCGAATTTACCAGTTACCTCACAGAAGATC
Marker12124	ATAAGGAGGAAGTGAGTAAGGGTGTTTGCACGCCCCATAATCAGTAGCCGCTGCCCACATTAGGGTTTGGGTTTTGCTTTGATTAAGCTATCAAGAACAGXXXXXXXXXXGGAAGCCGGATCGATTGTGACACATCTCCGCCAAATCGATAGTTATCAGAACTTTTTGGAAGATCGGACACCCATGTTCACATCACCGACACTGATACTC
Marker14163	CATCGTCGTATGCATCCACGCGACAGCCAGCATTTCTCTTGTAGCGACTAGCGCCACAGTGTGGACAACTCGTCAAATTCTCATACTTTGTGCCCCGATAXXXXXXXXXXACGGAGCACCGTGCAATCCTTCGGACATTCCCCGCCGTCCTTATATAAAGGATCAAGTGACGCCTGCTTCATCTCTCTGAAATTTTCCAGCCACTTCGGG
Marker10454	GATAGCCAAGGCTGCTTCCATGGAGCAAAAAATGAAGGAGCTAAAGAAAAGTTCCGAAAAGCAGCTTGAAGGTATGCTTGAATTTTCCTTGCCACTTTGTXXXXXXXXXXAAGGAGTCGCAAGATACCCTGAAAGCTTTAGAGCAGGCTGTCGAGCCCCTCCTCAACATGGTCCCGGCGCCAGAAGGAGTCGAGGAGACACTGATTGAGC
Marker12837	TCTTAAGAGACACAATCTTGGCATTCTTCTCTTCCAACTCGGATTGCAAGCCTGCACAAGACTTGCACGCACCTAGCAACACGGGTCTAGCCCGAAGCTCXXXXXXXXXXCTTCAACTTGAGCAGAGAGTTCTCAGGAGTCTGGGATACCTGCGAGGAGTCATCGTCATCGCCGGGGTCTCCTCCAGCTTGCCGTCGACATCGTCGCTGA
Marker15925	AGTTTAACAGTAAGGCTCGTTGTGCTAGCGTTCAACCTAAGTCAGTGGTAAAGGCTAGTACGCCTCGGTACTTGACAAGATAGGAATAAAACTATAGTTAXXXXXXXXXXTCTCCCCTTTTCCCTTTCTTATTCTGAAGGACCGAAAATGCTAAAGCAAGGCGACCAGAGGGGGGGTGAATGGGAGCCTAAAATTTCTTCTCAGAAATTA
Marker15716	AGTACCGATACAACTAGGAAAAATTAACCACGCTATATATGACAGGACCTTGGAATGATTTCAGACAGAGTAATCTCGCAAGCTAACCACGCTATATAATXXXXXXXXXXGACTCTCAAGATCAAGCAAAGTCCAAGGCACAATAACGGAACCAAGAAACAGCGAAGAAACGAAGGAGTGATCGGACGCTGCTTCGCAGTGACCGGACGC
Marker14864	GGCTCGGTTAAGTCAAACGTCGTTCGGCTTTATCCTTGGTTCTTTGAATCAGGTTTCGTTCGGCTATCAAAAGATAAGGACAATCGGCTACATCTTAACAXXXXXXXXXXTGGATCTTGGATAGCTTGGCTTTGATTTGTCGATCTTCTTTGAGGACCAAAGTCATCCTTAGTAAAGCCGCTTCTATGTTCTTCGGCAAATCAGATATAT
Marker6267	CCCTCTGATTAAATAAAAATTCTTTCCTATTTTTTCTGAGTTTTTTTTTATTTTGCTGAGTGTAATCTTGACACTCGACAAAGCTGTTCGTCAAGTATTTXXXXXXXXXXGCAGGATACAGGCGTGAAGAACACAGAAGGTAACCCTCGCGCGCTCCTGCGAGGACACCTTCGCTGAAGACGATGAGCTCAGCGGGCGGGAAACGAACAC
Marker6465	CTTCAAGAGATACAATCTTGGCATTCTTCTCTGCCAACTCAGATTGCAAGCCCGCACAGGACTTGCACGCACCCAACAGCGAGGATCTAGCCTTCAGCTCXXXXXXXXXXAAGCTTCTCGACCTCAGCAGAAAGCTCGTCGTGGGTGAGAGATACCTGGGAGGTGTCGTCGTCGTCGTCATTCCCAGGAAGAAGAAGTGCCATGGTGAAG
Marker12424	CTAAATAGCGTACTACCTTACGTCCAGTGCGGCGTGTGCCTTGTGTATTGTTATGATTCAATGTTCGATCATCTAGAGCCTGCGCTCGGTTCCCCTTATAXXXXXXXXXXATCATTGAAGAGTGATTCTGTCGATCCACCTTATGGAAGCTTCTCTTGTCTAGCTGGTTGTGTTCATGAATGGCTTGTCTTCTCTTGCTTATCTCACAGT
Marker7931	TATTTTTTTTTAAAAAAAAATAGTTTCATGAACAACTTTAAGCACCGTTTGGTACAGCTCAGCTTCATTAGTGAAGCTGGTTTTTTTAGAAAATAGCTTCXXXXXXXXXXAACTCACAACAGCTCATGAAGTTGTTGTGAGTTCTACCAAAGAGAACCAGAATCTCAATTTCATAGTTTTCTAGCGTATACATGTATGTGCGTAAGTTTA
Marker13427	TCTTTATCTCCACCAAGATTCAAGATTGCCAGTAATTCATAGGGATATCAAAGCAGGCAATGTGTTGTTGGATGCTGAAATGAACCCCAAAATATCTGACXXXXXXXXXXCAGAATATGCATTGGAAGGCATCGTTTCTGTCAAATTTGATGTTTATAGCTTTGGTGTCATGATTCTGGAGATTGTGAGTGGCTCAAAGGTCAGCGCGAC
Marker20342	AATCTCTTATTCTGGTGGTGGAGGACATTGCCCATGATTGGTATATGTCAATCAAGCCCTTGTCGGTAGAATCTTGGCAGCAATTCAAGACCGACCTTCTXXXXXXXXXXAGAGCTTTTCAAGGTAAGGAGACGATACGCCAGATCTGACGACGACTTCAAGAGGCGAAAGGCAGCACGAAACCTGCAGAAGCAAGCGAACAGAAGCACA
Marker6787	CTCGCGGTGCCCCGCCTCGTGGTGTCCTCTGGTGTCCTCTAGAACCTTCTGGAATATTCCTGAGTTGGCGATTGCGTTATCTCCCGTCGGTTTCCTTCTAXXXXXXXXXXGCTCCACAAAGCCTCCGCCACGGGGTCCGTATCCTGCAAAGTCAGGACCCCGTCGGGCAATACCTCCCTGACGCCTAGGACCTTGAGGCATTGGACCTCT
Marker12538	GATATTCCACTATTTAGTGATATCTTTATTGGTGCCAAATATATCCTAATTTTTGAGGTATTTGGTTGTTTTGTTTAGCTTATGCAGAGTAAATGCATTGXXXXXXXXXXTAGTCATGGTCGCCAACTCTCTTTTTAGAATGTCTACTTCATTTTAGAATGTCAGACGCTGAAGTCCTAGGGTATTTGCATATTTATTACCCATACGTTG
Marker11468	AGATCATGCGTTCCTCGGATTTTTTGCAAAAAAGCCCTCGAACTTTACTCGAATCAACCCGCAGTCCAGTCCTCCTCACAAATATTTTTACCAAAAAAAAXXXXXXXXXXATGAGCGGTAGGAGCTGTCTCGAACCAAAACCCTAGAGCAAGCTCCCGATGGGTGACGCGTGTTAAGATTGGAACCGTCAGATGTGCGGACGGAAGTTAT
Marker12763	TGTTTGGCAGGGCTCCTTCACCAGCTTTAGAAGCCATTTGGAGCCGTTTTGTGCTAAATATGGTAAAATAAAACGGCTTCACATAGGAAGCCTCTTAAATXXXXXXXXXXATGCTTGTCCCACTATGATAGTCCTGATTGATTTTTTTTTCTCCCTAACCCTACCCTACCTGGTTTCTCCACTTTCTCTTACATTTTTATTGTCAAATTA
Marker14695	ATTCTCAGCCCCCTTCTTGGCAGGGCTTATCAGCTAGCCAGGCGTATTCGTTTCTCAAGGTTAACAACTTAGCCCTGTCATATCAAATGTTTACGGTTCTXXXXXXXXXXGGTGTGATAATTCAACGTCAGTCCATCGTCCTGCCTTGTGTGTACCATGCTCATCCGCCCGCTTACCCCACATAGTTTTCCAAATAATACCACTATTTGT
Marker11890	TCTTGCTTGTCTTGGAAGCCTTCTCCTTTGCCACACTGCCTGGGTGAGGGGCAGTGACACTCCCCTCTCCTTGGGACACGGCATGTCCCCATGCCGGAGCXXXXXXXXXXCGGTTTGAGCAGGGACACATGGAAGACTGGATGAACGGAAGATGACTGGGGCAAATCCAGCTTGTACGCCACTGATCCGATCTTGGAAAGGATGGTGAAG
Marker8443	TTTCCGGCGGGTGGCGGCGAGTCTCGTCCTCCGGCGGTGAAAGGTCCTTGTTTGGTTTTGGTAATTGAGTGACAACTTAGGTGGACTAATATGTGTTTGAXXXXXXXXXXAGCCGTTGGTACCGAGTGTCGGGAGGCTTAAGCAAGACTTGGCGTCGAAGGACCGAAGCGATGGTGAAGAGCAAGTGATGTCAAGATCAATGGACCATGA
Marker6688	ATTGATGCGTGGAACGATGTAATCATGAAGATGCTGGCAAAGGACTGACATTATCAGGTGGTACCCTATGCATGGCAACTGATTTCAACACCAGTATTGTXXXXXXXXXXCATCTCTCGGTTTTCAAGACATAAAACTTGATATGAAATAGGGTATCTCTCAATGCGTAGTTTCATTGTATAGTTTCAAGAAATATTTTAGTCTTTATAT
Marker13089	AACCCCATGTAACAGAACCATCCAATTTATAAGAGCACAAGTGCGAAAAACCTCTGCCGATGCAGCTGAATTAGCACACTTGAGCCCATATAAACCCGGTXXXXXXXXXXTTGAAATACTTTGCTAGCTCGAGTGACATCCTCCAACAACAGCATAAGATAAGAGGTATGGAACTACCGAGCCCACCGGCACTAGCCATCACCTCTCGGC
Marker9916	GCGCCTGTTGCTTCAACTCGTTTGGGAGCTCGTCAATGCCCGTGGGACAGACGATGTTGTCCTTATCGGTAGCACCGTCTTTGCCGCCCATGTTGGTAGTXXXXXXXXXXTAGAACTCCTCCTTAGATCGACCAGATTGATCTAAATCAGCCTCAATGGGCTTTATTAGCCCATGAATTGTTGCCGGACTTAGCCTTCATCATAGCTATA
Marker8937	GAAACCGAGTGAGAAGCCCAACTCCACCACTACTCCCAAACTTAACATGCTTCCACCTAAAGAGCCTTTCAAGCCTAACACCAGGGATGGAGTGTTTGAAXXXXXXXXXXGCGCAAGAGAGAGGAGCGTTGTTCCAGGGAGATGAACAATCCGGACATGTACCATCCTTTCCATGATGTACATGTGCCGAATGTTCCGAGGAGAGCTGCT
Marker14002	CGAAATTACGTGCGGGCGGTTTTAAAATTATAAAAAATACAAATGATTTCTGAAAATTGCGAAACTTGGCGAGATGTCGTTATATCTTATGGATATGCTAXXXXXXXXXXGAATCTTTTGAGTATACATAGTTCATATTTGGACAAAGTTTGTCAAATAACAACGAAAGTGCTACAGTTGAGAAAAACTCTCATCTTCCCGATCTAAACA
Marker11322	CTAAATAGCGTAATACCTTACGTCCAGTGCGGCGTGTGCCTTGTGTATTGTTATGATTCAATGTTCCATTGTCCAGGATCTACGCCCGACTCCCCTTATAXXXXXXXXXXGTACTGGTACCCTTACCGCACTTGGAGCTGCCAACGAGTACGTGCAGTTTCTGCGGCGGACGATTTACCTCGTCAAGTGACGCCCAAGCTCAACAATGTC
Marker9690	CTCACACGAGTTTTGCGGCACTGTCTGGTCGGAAATGAAAATGCTAAAAATCCACCAAACATGAGTTTTGGGTCAAACGGAGGTGATTGTGTGCGTTCGTXXXXXXXXXXAAACACACAAAACATGAGTTTTCGATCAAACAGAAATGATTGGGTGCATCCGTTGTGAAAAATTCAACTGTGAGTCTTTTCGTGCATCAGTGGCAAAAAC
Marker9261	AGATTTGTAAGGCTTGAGATTTTTTTTTGTTGCCATATAGCAAAGAAAGTTTCTTGAGATTCAAGTAATTTGGGCTAAGGTTACTTGAATTGTCAGTTGCXXXXXXXXXXGTCCCCGGGAGCATGACACCAACTAGTAATATGATCGCGTGCTCTCTTCCTGGATGGTGATGCAAGATAACACAAGGATTTATCCTGGTTCGGGCAAAGA
Marker12399	AAATTCCATTATTTCCTGCATTAAGATAAGAAACTATGCACATGTGGAAATAGGTTAGTTATAAACCAAATCTTCTACTTTTTATGTTGTTTTACCTTGGXXXXXXXXXXTCATACATATGACTGGCTTTCTCCATCAAAGTCTTCTCGACGTCCTCGAGGTGGGGCTCGTTAAACTTGGTCGCCCCGGGCTTCAGCCTCTTTGGAATGC
Marker10983	CAAGTTTCGTAGCGGCACCGTGGGTCATGATCACAACACGCTACCAACAGTTACCGATAACAACTCGATATCCTCAGCTGGAGGGGGAGGGAAGGAAAAAXXXXXXXXXXCTCAAATTTTTTTTATTGAAACTGAAACAAGCTTACAAAGAGCTTTTTAAAAGGTTCAAAATAAGTTTTTTTTAGTTTATAAAACCAAAGCTTTTAAGAA
Marker14208	GCGGCGGTTCGACCGGAAGCTTGATAGTGAAGACAGTGGGGAGCGGTCCAGGAGAGGCTTTGCCACGAGTAGCTTAACCGGAGACCCACTTGCACGTGGGXXXXXXXXXXTAACTCTTTTGCGGTAGAGATAGCAACACACCTAGCTAAACCTTAGTTGCATAATAGATAGTCTACTTTCTTGCATAGGTTTTGACTAGGTGAAAATTAG
Marker12880	CTCCCATCAACGCACCCCCATCAGCAAGACTTTTCTCTTGGTGGACTTAGTATAATTTTGATTGATCAGTTACAGTAGAAAAGAAGATGAGTGTTATGAAXXXXXXXXXXTGACCACTCTGTGTCTTTGCATTTTTTATCGTCTGAGCAGTGAAATCCAAGGATCAAGCAATGACAGACTACATCACCAAAGTGAAACAACTGCTGGAGA
Marker10812	GCTGCTGCTGCTCTGTAAGCAAGTCACGAATGCGAAGACCTCCTGCCTGACTACCCTGCTTTGTAGGCTAGTCTCGAATACGAAGACCGCCTACCTGACCXXXXXXXXXXACAGCTGAGAAAAAAAACAACTGAGCCACTGTCGCTGACAAACCCCTGTTGGTAGTTCTTAGCTTCACTAAAGATAGAGCTAGGCAACTATACCCGGTAA
Marker19381	TTAAATGAGCACCCGTGATTTGTGAGCACTGATATCGAGATCTCGGGATTCCTCGTGATAGCATATCTCCAGCGCTGAACATAGGAGCTGTATCAGGCGTXXXXXXXXXXGATGAATCTTGAACCTAGTTAGTATATGTTTGGACAAAGTTTATCAAATAACAACGAAAGTGCTACAGGAGCTTTTCGTCAAAAAATTGCAAACTAAACA
Marker15382	AGGAATGCTTGTTGACACTAGCCAACGTCGTTACTAGGAGGAGACTATGGAATCTATCCCAGGCAATGGTGTCAGAAGTGCTCGAAGCAAGACCGGTCACXXXXXXXXXXGGTACCCAGACCGCAGGCGCCTACAACCCGCAGTACCGAAGGATGCCGAGGCTTTCGTGCAAAAGGGAGCATTCGCGCGGAAGCAAGCATTTCGGCTCGC
Marker14014	GGTCTTCGCTCGTCGCTGATGCGCATCAAGTCGCTCCATGCTGTTTGGATCAGGGTGCTGACTTTGGACAGCTCATCGGGGCACTTGCTAAATGCTCTACXXXXXXXXXXATCGACTTCGCCTGCTCAAGACGGCGTCGCCAACAGGATACAAAGTGCTCGGGGACGAGCTGTGGGGATATTACCTCTGAATACCTCCATGGACCTATTT
Marker9904	TGAATGCGGATGTGGATGGAGAAGCTGTGGATCAGAAGGAGTACCGGAGTATGATCGGGTCACTGCTGTACCTGATGGCGACACGCCCGGACATTCAGTTXXXXXXXXXXTTCTTCTCTTGTTTCAAGGTCTTCTCGCAAGCAGTCTAGTGTCACCCAGTCTACCACGGAGGCTGAGTATGTTGCTGCTGTTCCCAGTTGCTCTGGATGA
Marker11806	GTGCTTTTGACACCGCTGAATCTCCCACCATGGGAATGCATAAATCCAGTAAACTGCTTTATGTCTTTACTCATCCCAGGTCCAAGATTTCCAGGAAAGGXXXXXXXXXXTAAAATGACACACGCATGGCGGAACAGCTTGGCTTTCGATCAGCCTGGCAAGTTTACTGTGGAGGAGGTCCTATAAGAGCTAGAGAAGGTGAAAGATATT
Marker13015	TAACCTCCACTGCTGAAAGCTTCCCAGCCACATCTTCAACTTTCTGTTGAACCCTCTTCAGCACAGCTTCGACACCACCTTTGCGGTTGGGAAACTTCTTXXXXXXXXXXACATCACCAAGGGGCGGAAGCTCGCCGCAAAGCTCAGCAACTCCGCCAAGCTTATAGTAGAACCAGTGCTCCTGCCATCCACTCGTCCACTTATTTTTCT
Marker17203	AAAGAGGTTGAATATAATTAACGTTTACGGTAGTCGGTAGTATAATGTACGGTAGACCAATCTCGCTAGTAAGATAGGTAGATTCAGATTATTGCAGTTGXXXXXXXXXXATGTCGTCGGTTAAGCTTGCTAGCTAAGCATGCGCATTGTTATTGTACAGCAGTATGCAGACTGCGAATTTAGTGAGCAAAATGACTTCGTCTCAGAACG
Marker8257	TTAGCATGTTGCTCATTCGACTTTGGCTCAACCTCTCCCAGTAATACAGCCGGCACAAATGCTCTGCTCAAAAAAATTATATAATTTCAAAAGGATAATAXXXXXXXXXXTTAAGACAGCCAAGAATCATACAGAAAAAAAAAGAGGGAATGATAACTGACATGCTAACAGACAAATTATCAACAAACGCTAACGTCGTGATAAAACTAA
Marker9583	CTTCAAGAGACACAATCTTGGCATACTCAGATTGCAAACCCGCACAGGACTTGCATGCACCCAACAACGAGGATCTAGCCTTCAGCTCATCCACCTCTCCXXXXXXXXXXACAGAAAGCTCATCGGGGGTGAGAGATACCTGGGAGGTGTTGTCGTCGTCGTCGTCGTTCCGAGGAGTGTCCTCCAGCTCGCCGTCGACCTCCTTGCCAA
Marker18843	GCGTCCGATGCCCATTTCAGGATCAAAACGACTTCGGATCGCGACGCTGCCTTAACGACTTTTCATCCTCACGACATAAGGGCTCTCTCTGAGCTACCTAXXXXXXXXXXGTATCATCGCCATTGTTGTGACCTAACTCATCTATGTTTCTGCAAAACACACGTTAGTCACAGTAATCTCGTGTTTCATCCAATCACCGAAACCGACTTG
Marker21347	CTGTGTAAAATAAACAAGCAAGTTGGTGATCTGAGCAACGGTAGGACGAGACAAGATCTGCTCATCTTTTCGAGATAAAGCCCCTAACAAACCACGCGCAXXXXXXXXXXGAATCTTTTGAGCTTAGTTAGCACATAATAGAACAACATTTGTCAAATACAAACGAAAGTGCTACAATAGCAAAGTTGAAAAAATTTCAACATCTAAACA
Marker14268	TCTCTACAAGGGTTCGATTCTTCCTTTCTACAACACCATTCTGAGGCGGTGTGTAGGGGGAAGAAAACTGATGCTCCAAACCCAAAGAGTTACAAAACTTXXXXXXXXXXGCTCACCCGAGCCGGACCAACAAGGTCCATATGCAAAAGCTCTCCAGGGCGCTTAGTCATAAGATCCTTCTCCATCGAAAGCTTGGGCAATCCTCGGATT
Marker14211	TTGGTAAGGAGGTCGACAGTCAGCTGGAGGAGACCCCTTGGAACGACGACGACGACGACACCTCCCAGGTATCTCAAACTCCTGAAGAACTCTCTGCTGAXXXXXXXXXXCGTTGCTGGGTGCGTGCAAGTCTTGTGCAGGCTTGCAATCTGAGTTGGCAGATGTTGACAGAAGTTATAGCATGTTTTACCTTATCAAAATACCGTCAAC
Marker15064	TCTCAAGAGACACAGCTGCCAACTCAGATTGCAAGCCTGCACAAAACTTGCACGCACCAAGCAAAATGGGTCTAGCCCTAGGCTCATCCACTTATCCCACXXXXXXXXXXTCAACCTCAGTGACCAGATCATCGATGGATTGTGATACCTGCGAGGTGTCATCGTCGTCGCGGGGAATCTCCTCTAGCTTGCTGTCGACCTCGTCGCCAA
Marker13001	AGTTCTTTGAGCCACCACAATCATCAAAGCCAATCATAGCTTCTGGCTGTGAACTTCGCCCAGGCTTTATAGTCATGGTTCATGAACAACCCTTCTCGGGXXXXXXXXXXCTCGTATTGCATACCTACAACAAGAGTTACTGAACTTCCAACAAAAAGAGAAGGAAACATTAGGTGCAGCTTGGGAGAGATTCACAACTCTTTCATGATT
Marker8061	AATTACATGCTGGGTCCTTGGACCGAGGAGGGATCCGAGGATTTTCTGGAAGAGTTCGGCATGCCTACTCTTTTGTGGAGGGTGTTGCACTTAGTCGGATXXXXXXXXXXAGCCGGTGTCTTCCCTACAGCAGATCCGTACCAGTCTGTGTGGCGTCAGCCGGGTGCTACAGTGTTGGAGGCTAGTTCTTCAGAGCGTGAGCACTGCGCA
Marker5813	TGTTTAGATTGCTTCTAACTTTCTTTTTTTTTTCACTCTCTATCATATCACCATCACATCACACGCATGCATGGAACATTAAATATTGGTAAAATAAATAXXXXXXXXXXTATCCTTTTCCTAATGAAGTCGATACAATGTCCTTTGGATGTAAATGGCAGCTGATTGGTATTTGCTGCCTAAAGAGCCAAAAAAAAAATAGAAAGTAGT
Marker14674	TTCTGAATATAAGGTTGGGCATGATCTCCTGTACAAGGGGATTGGATCCTAGATCGAGGGAAAAACCCCTAGATCATTAGCATATTGTTCTCCTACCACCXXXXXXXXXXATGATACTATTATTCTTAGAAAATATGGAGAGGTAAAGGAAGTACTTGAAGAGAGGCATGGATACATACAATACTAGAGTGGGCATCAAAGCCAAGTTAG
Marker12521	GTTGTCCGACTTCGTTGTGTCTGTAGCCCCCAGACTACCTTAGGCAGCTCTTCGACCCACTTTCCGCCGTGATCTTTTAGAAGGTCAAATAGCCTTGGTTXXXXXXXXXXGACCAATGGCATGTACTCAATCCACTTGGTGAATTTGTCGACTGCGACGTAGATGCACTCAAATCTGCCTAGAGCACGCTTAAGAGGACCCACCATGTCG
Marker10485	ACCGATCAGTCATGGGGTGGGACCGGTCGGTCCCACCTGAAAGCCTCTCAGGGTGTCCCGACTCGTGATGTCCTCTGGTGTCCTCTAGGTCCTTCTGGAGXXXXXXXXXXGTGTAGGTGTCAACCATCATAGAGTCTCCAAGCTATGACACCCTCACCGTGGCTGAGCTATTCAGTAAGCTCAAGTCCACTGAGATCGATCACTTGACTC
Marker13488	TGCTCTTATTTATTTGTAATTTAATCTTAAGTTGTGGACTAACGTAATGTAGAGCTCTGGATCATGTCTCATATTAATTTATGGTTGTATGTTGTCAAAAXXXXXXXXXXCGATCCGAACCCGCCCCGTTGCCATCCTTAACGCTAGAACAAAATATGTAACTTTCGATGTTGTGGATCTGCAATACCCTTACAACGCGATCTTCGGAAG
Marker10045	TTTTGTGGCTTGAAGACTTTTTATGAGTGCCTGGAGAGGCGAAGAAACATTTCTGTGTTTGAGTCTCCCGAGTTTTGCTTTTTCGACTAAGTTTTTTGACXXXXXXXXXXCAGGTCAGTCCCCAAGGGAGCCTTGACTCCGGGGGAGCTCCTCGAGTTTAGTGGGCTCGAGCTTCCTTCTCCGAGGGTAGTTGGTCGTGACCAAGCCCTC
Marker18383	CCAGTTGAAAGGTTGCCTGTGCATCTACCACTAATGAACATAGTTAAATATAAAAAGGATGCTAGACTAAGAGATGTCATTAATGATCCCAAAAATAAAAXXXXXXXXXXCACAACATGTTATACTGACATACGAACACATAATGGTATTGTTTACGAAACCTTTAAAAAACATATATCTTTAAAAAGACGAATCCTGCACCATGAAAGC
Marker9605	TCTATTTCTTGTGTCTTGGACTTTGCTTGATCTTTGTAAGCCTCCAATACATATTGTAGGGTCTTGCTTCAGGTGTTAATCATTTGATCACCATATTACCXXXXXXXXXXCTGACGCACCCAATCTTCTCAGTTGGACCCAAAACTCATGTTTGGTGAGTTTTTGGCACTTTTATTTCTGACAGAATGGTGCTGCAAAACTCGTGCAGGA
Marker10250	GAGCTCCTCCCAGTTCACCGCTTTCACCACTCCGCCTGGAGGAGCCCCGGTCTTCAGTCCTTTGCGCACTGGATTCACGCCACGTCGGACTGAGTCTCTAXXXXXXXXXXCCTGAGTTGTCAGTTATTCCCGAGCTTCCGCACTCCGAGACTCAGGTTGACATCACTACTGAGACTGCGATGGCTTCCGAGCAGGCAGTGCAGACAGAGC
Marker11578	TCTTTGCCCGAACCAGGATAAATCCTTGTGTCATCTTGCATCACCATCTAGGAAGAGAGCACACGATCATATTACTAGTTGATGTCATACCCCCGGGATCXXXXXXXXXXAAAATTTTGAGAGAAATCGGGTTTGGGTTCTTGTTCCTCTTCCTCCTGAGTGTCACCCTATTGGAACAAAATGGGTTTTCAAAAACAAACAAGGAGAGGA
Marker12665	TCTCCCGGTGATTGTGAGGGGTATTGTGCCTTCCCCGGCGAAGAGCCAGAAGGTAACTCTAGTGGATTGCGCTTGTCATTGAGTTACCTCCATTTGTGGGXXXXXXXXXXGTCCTTGAGTTTTATTTGAATGTAGGAAATTGCAGGGTTTTTGAGCAAAAGGACCAAATGGACCCACCAGGGAGCAAGCCCACGTGCCTGGGCTCACTCT
Marker11212	GCTAGCTTCCTGGATACTGCCTGTAGTGTGTTTGGATGGAACCCTGGAAAGATACGTAAACCAGGCACGCGATACCTCGTCCAGGCAGAAGAAAACGGACXXXXXXXXXXAAAACGACACTAGCTGCCTGCGCACACCGCACTGTACTCACCATTTCCTCCCCAAAATAGCAGGCGGTGATTCCAGGAGCAACAGTGGAGGCGGAAGTGG
Marker11178	CTACTACGACTCACGACCCCAACCCATCTTCTTTGACTACTTGGGAGCCGTGGGATCCGCCACCTCGGGCTGTACCATTTGTACCCGAGGGGGCACCAACXXXXXXXXXXGTTTGGGTTTTAGTTCCACCTCCTCCAGACTGTAATCCTATTGGGACAAAATGGGTTTTCAAAAACAAACAAGGAGAGGATGACCACATTGTTAGAAACA
Marker12227	ATATTTTTTAATTTTGCAAAGTTCAAATAGCAAACTATTGGAGAAGATAGTTTTTTTTCACTTGTCATATGTTTTAGTCACTTGCCAAATCACAAGATTTXXXXXXXXXXGAACTACATAGCCAGTTTGGTTTACATATTGGAGAAGGTGCGTGATGACCCACACAGGAAGCATCATCCTCAAATCAATGTGTCTAATTTCTGACACATA
Marker14796	TTGGCGATGAGGTCGACAACAAGCTGGAGGAGATTCCTTGCGACTAAGATGACACCTCGCAGGTATCACAATCTGCCGACGATCTTACTGCTGAGGTTGAXXXXXXXXXXGAGCTTAGGGCTAGACCTTTCTTGCTTCGTGCGTGCAAGTCTTGTGCAGGCTTGCGATCCGAGTTGACAGAGAAGAATGCCAAGATTGTGTCTCTTGAGA
Marker14972	AAACAACTTCGGATCGCGACGCTGCCTAAAGGACTTTTGATCCTCATGATCTATGGGCTATCTTTGAGCTACTTAGAGCTATGAACAACAAGTGTGCACCXXXXXXXXXXCATACAATCGCCATTATTGTGACCTAACTCATATTTTTTCTACAAAATACACGTTAGTCACAATAATCTTATGTTGTCATCAATCATCGAAACCCACTAG
Marker12761	TCTCAGGAGATTCAATCTTGGCATCCTTCTCTACCAACTCAGATTGCAAGCCTGCACTAGACTTGCATGCACCAAGCAAAATGGGTCTAGCTCTAAGATCXXXXXXXXXXGCAGAGAGTTCGTCAGGAGTTTTAAATACCTGGGAGGTGTCGTCATCATTGTCGTTGTTCCGAGGGATCTCCTCTAGCTCGGTGTCGACCTCATCGCCAA
Marker16086	TTCTTCCAAGGGTGGCAATGTCTGCTACCCTCACTTCCCATAATGAGACATTCATCAACAATATCTCTAATGCTATCAAGGAAGCTTTCAACTTGAGTGCXXXXXXXXXXTCCCGGCTATCATTATGTGTCTGATTTCTATACCCTAGATGCTCATGAGAATCCAGGGTATCAGAATAATGCCTTTGGAGGACAAAACATCAGTCATCAA
Marker15617	ATGCATATGTTATCTGAATAGATTTGTACTTACAAGTTACCATCTTTATCCTTTTGTCACATATTCGTTCGGCATTCAACATGTTTATGAGATTTATCTTXXXXXXXXXXGCTCCGGGCACCCGATTGAAGCCAGCCTCGTTCGGCTTGCTGTGTGCCTTGACGCGAGGTGACGAATTTTGCGTCAACAGGTTTTGTGGATGCAAAAAAA
Marker13849	TATTATATGCTAGCGTGTGCATTTGTGTGTGATAGTATAGATCTTTCCAAAACCCCTTACTAGCATGCATAGGAAGTGTGAATTTACTAATCGTTGATCCXXXXXXXXXXAAGCGATAGAAAGAAACAAAATGAAATATGGATTACTTGGACAAAGTCAGCTCATACCATACCGGACGTGTCCGGTATGCGCATGACTTAAAGAAACCCC
Marker13092	GAGCCTAATCAGTACAGCTCCTACCGTGACTTCTTGGACACTCGCCCCCCTGTGTTCAAGGAAGCTACTGAACCTCTCGAGGCAGATGAATGGCTCAATTXXXXXXXXXXCACAGAGTTCATGAGGCTGTCGCAAGGGACCCGGTCAATGTCAGAGTATCTGCATAGCTTCAACAACTTGTCCCGCTATGCCCAGATTTTGTGAACACAG
Marker17878	AAAGGCAAAGGTATAACCTATAGGGCTCTTTGTTTCGGTTATCAAGACACTTAGTGAGTGTGATCACATTTAGGATACATAGTCGTACTATTAAGAGGAGXXXXXXXXXXCTCCCTCCTGCCGAGCTTGCGAGGTAGGATTCAGCGTTTTTCAGTGGAGAAGTAATGTGTTCAGGAGCATCGGACACTGGTCCAAGGGGCATCGGACGCT
Marker13697	TAGAGTACGGAGGGGAGCTCGCGCATCCAGCGACCAGGATGCTTCTCGTCCTTGTAGTAGAGGCGCTTCTTCAAGGCGCCGAGAATCATGCCGTTGGCACXXXXXXXXXXTTCGGCAGACGCCTTGGTGATTGGCTTCGCTTCGATCCACTTGGAGAACTTGTCGACGGCGATGTAGATCCACTTGAAGTTGCCCGGAGCTGGTCAGAAA
Marker17621	TCTCAAGAGACACAATCTTGGCATTCTTCTCTGCCAATTCGGATTGCAAGCTTGCGCAAGACTTGCACGCACCAAGCACGGAGGATCCACATATCCAACCXXXXXXXXXXTCAGCAGAGAGTTCGTTAGGAGTTTGAGATACCTGGGAGGTGTCGTCGTCGTCGTCGTCCCGAGGGATCTCCTCCAGCTCGTCGTTGACCTCATCGTCGA
Marker16516	TTGCAGTTTGGTGAGCTTTCTTATACACTCATACCTTGTACATCCATGTGCTATTTCTTGTGGTATGAGATGGTGTTTCATGTGCTCACTTGTATAGTTCXXXXXXXXXXGAACCCGGGGGTATGACACCAACGAGTAATGTGATCGCGTGCTCTCTTCCTGGATGGTGATGCAAGATGACACAAGGATTTATCCTGGTTCGGGCAAAAA
Marker17369	GAGAAGTGGTGAGGGGTTAGCCCAAGAGGAGGAAGGTTTGTTCATTTGATTTTTTGGAACTTCAGAGAGATTCAAATGGAATTCAGAAGGAGATTGAAAGXXXXXXXXXXTTCCCGGTTCGGCTAGCATCTACATGCTCGACACAATCACAGAAAAATTTTAAAAGTCTGAATTTTTGGGTTGTTACAGTAACCACCATCAAGCGAGGAG
Marker12088	TCTTTTCTTTTGGTTTTCTTTGTTTTTTCTGTGCGCGTCTCTAAAGTTCTTATTCTTTTTTCTGTTTTTATTTCTCAGAAATATTTAAAAGAAAAAGAAAXXXXXXXXXXTTTAGAGGAAACGGGATCGGGCTCGAAAAAAACACAATTAAAACGGATGATGATATATGGAAATACAGAAATAGGAGATCTAAAATACCGTCTAAGGTTT
Marker15732	ATAGAGGTTTGTAACCACCTTCTTGCAACTAAGAAATCACCCCTCATCTCAAGAGTTAGCTCTCTTGACTTGAGACGAGGAAAAGCCAAACCTAAGTGGTXXXXXXXXXXTCTCTGTGTGTAACATTCTGTCTTATACTCACGAAGCTCAATTTTACACTTACCCAGATCGGCAGTACCGATCAGGCTACTAATTGAATTGAGTTTTGAC
Marker11790	AAACTCGGAAACCGGCTAGCACCCAGGTTTTGAGGACCAAATCTGAAAACCATCCAGCCAGTGGTTTTTCTGGGGCTCTACCACCAAACCGAAGACGTAGXXXXXXXXXXCTGCACAACACAAGCCAAAGAACATGCACATCAATCCAGTTGACAATCACTCATCATCTCAAGATCCGGCATACACCCATGTATCCGTAGCAGATGAACA
Marker11571	GTCGATGGCTTTGCTTTCTGGCTCTTCTGCTAACCCCTCTGGAGGCTTTGCACTTTCCTCTCTTCTTTCTGTCACAGAGGAGCAGCTGGAGTTCATGCGGXXXXXXXXXXTACACGACTCTAGAAACCCAACACAAAAGCCGAAAATCGATTCCGACAACGGACGAACGAACGGCGAACGTAACTGTGCAGAATCACCTGCATCGAACGC
Marker11588	TCATTCAGGGGGACGGACACAACACACGAGTCCACACACAGGCACGAGTCCGGACTCCGGTCCACGCTCACTGAGCTTGTATTCTCCCTTGTACAAGCACXXXXXXXXXXGATTTTGCCAATCCGCTATCAAGCACCCAACTTGATCCACCGGAGGAGTATGCCTGCAAGACAAGTTTAGTTCCTAGGTTTAGGTCCCCAATTGATATTG
Marker15138	ACATGTCAGCGCCACTACGCTCCTGTTCTTCTTCCTTCCCACGCCATGGCGGGAGCAAGGAACCGGGCGCCCTATTGACACTTACTACCGTCACTACCAAXXXXXXXXXXTATGGATTATGTTGGGAGACCACAACCATAGTATGGCAATTCCCAAGTAATATACTCCTGCTAGTCCTATAGACGGGAGGTGGACTATGGAAGATTCAAC
Marker14843	TTGTCCTTATCATAAATTGCAGTAAGCAAAGGCAACTTCATCAAGTTATTAAGGTTTTTCATTTTTCTATGGTCATTGTTTATTTAGTGTTTTGTGTGTGXXXXXXXXXXCATTTTAAATGTTGATGAAATGGAGTATTCAAGTTGTTCTTCAGGATGTTGCATTGAAGTCCCCAACCTTGAATAAAGACACCACTTGGTTTAAATTGGT
Marker10768	TTGATAGGATTGTCAAAGCGGCTTATAGCTAGATCTGTGTACTGGAAAAATGAGAATTGGTTTAGTAACAATGGGAGAAAAGGAGAAATTCTCTGCACATXXXXXXXXXXTCCTCCTCTCATATACTCACTCAGATCAGGAATGGCAGGATGAGCATCAAAGATCTCGATGTTGACTTATGGTGCAGCGACTTCGACGGCACGACACGGT
Marker11279	CCTCTCGCCCTTTTTAGCTTCTGAATTTCCTTTTCCAGTTGCCTCCTCTGCGACTCCGCCTGACGAAGCGCGTCGCGAGTTTCATCTTCCCTTTCTTTTGXXXXXXXXXXTATGCCCAAGGTGGTAGATTAGCGGGGAAGGCGCGTGGAACGACTATCCAGACGTGACACAGGAACGAAACTAGACGAACACCAGGGTTTATCCAGGTTC
Marker18988	AGATTATCTCGGCTGCAGCTACTTCGTCTTCACCGTTGTAATCAACTGCATCTTCCAAGAAAGCCTGATACATCTCGGCAGCTATGTCTCCCTTCTGGAAXXXXXXXXXXCCTGAATGGGCGTAGATACTCTTGCGGCGTCTCGCCAGGCTTCATCCTCAAGCTCATGAGGTCGACCAACTTATATGTGTATGTTCAATTCTTTGGCTTT
Marker14118	TGAGTCTGGTCGATGAACGAGTTTTCTGTTCTTCTCTGAAATTTGACTGGACTCTCTCTTGGTTATTGACCGAACGCAACACTTCCACTGTTCATCGGGTXXXXXXXXXXCTAGGGTTGTGTTGTGTCCCGCTGTGCTTCTTGGTGAAGGACCGAATTGGCGACCAGAGGGGGGGTGAATGGGAGCCTCAAATTTCTTCTCGAGAAATGA
Marker13664	AAAACCCACCAAACATGAGTTTTGGGTCAATCGGTGAAGATTTGGTGCGTTCGTTCACGAAATTTCAATCGCAAGATATTCGGTGCATCAGTTGAAAAAAXXXXXXXXXXAAACCCACAAAACATGAGTTTTCGATCAAACAGAAATGATTGGGTGCATCCGTTGTGAAAAATTCAACTGTGAGTCTTTTGGTGCATCAGTGGCAAAAAC
Marker17136	CTGTGCGGTTGTAGAAGTAATACCCTAAAGATCCCTTTGGGTATCCCATGAAAAAGCACTTGTCCGATTTGGGTGTTAGTTTATCTGATATAAGTCGTTTXXXXXXXXXXTGAGGCGTTCCGGGTGGCGTAAGTTGTGGAACAATTCTGCAACTCTTAAGATGATTGCTGAACTCGTGGCTCAAATAGTCGCCTCCACGATCTGATCGCA
Marker29038	TTGGCGATGAGGTCAACGGCGAGCTGGAGGAGATTCCTCAGAACGACGACGACAATGATGACACCTCCCAGGCATCACAGACCCCCGATGAGCTTTCTGCXXXXXXXXXXTGAGCTGAAGGCTAGACCAGGGTTGCTGGGTGCATGTAAGTCTTGTGCAGGCTTGCAATCCGAGTTGGCAGAGAAGAATGCCAAATTGTGTCTCTTGAGA
Marker12530	CAATTCATTGCATAAATAATTGTGGCTTCTTTGGCAGTAGCATGACAAATAATTTTGTGTTGCAGGAAGTTCTTAAAGATTTTTCTGACGTTCGTAGCCAXXXXXXXXXXTCTACGGCTCTAGAAACTCAACGCAAAAGGCGGAAATCAAATCCGACAACGAGCGAGCAAACTGCGAACGAGACAGTGCAAAACAGTACTGACCGGACTC
Marker18751	TTGGCGATGAGGTTGACAACAAGTTGGAGGATATCCCTCGAAACGGCGACGACGACGATACCTCCCAGGTATCTCAAAATCTCGATGAACTTCTGCTGAAXXXXXXXXXXTGAGCTTAGGATAGACCCATGTTGCTTGGTGCGTGCAAGTCTTGTGTAGGCTTGCAATCCGAGTTGGCAGAGAAGAATGCCAAGATTGTGTCTCTTGAGA
Marker12187	CTGTTCTTGATCTCCTCCACTTTGTCGATTAGTCCTTTGCAACCGAGTTTTTGAACCCATCTATTATATTCGCGAGATTCATATCTGCAATTTCAGATTGXXXXXXXXXXGGCAATCCTCGGATTAAGCCAAGTGAACTAAGCCTTGCAAGCAAGTCGAAGCTCAAATGACCCAGTCTCCTATGCCATTTTCAAAGATCGGAGGAGGATC
Marker9744	TATCTTGTTAAGGTTGAACCGAACATAAGATCTGAAATCACTAGTATCACCACCAGCAACCGGAAAGGGCAGATCCACTGCCGCCGGTAGCATCAGCGGCXXXXXXXXXXAATTATTATGGAGGAAATAAAAATAAAAGAAGAAAACCTCCTAAAAAACAGTAGACATACTAACAAGACGGACCCTGCTTCTCCTCACCACCGGCGAGGA
Marker13369	TCTCAAGAGACACAATCTTGGCATTCTTCTCTGCCAACTCGGATTGGAAACCTGGATAGGTCTTGCACGCACCTAACAGCATGGATCTAGCCCGGAGCTCXXXXXXXXXXAGCTTCTCAACCTTAGCAGAAAGCTCATCGTGGGTGAGAGATACCTGGGAGGTGTCGTCGTCATCGTCGTTCCGAGGAGTGTGCTCCAGCTCGCCATCGA
Marker17439	TTGGCGATGAAGTCGACAACAAGCTGGAGGAGATCCCTCAGAACGACGACGACGACACCTCCCAGGTATCTCAAACTCCTGATGAACTCTTTGCTGAGGTXXXXXXXXXXGAGCTGAAGGCTAGACCAGGGTTGCTGGGTGCGTGCATGTCTTGTGCAGGCTTTCAATCCGAGTTGGCAGAGAAGAATGTCAAGATTGTGTCTCTTGAGA
Marker15038	AGGAGCCCCAGGATGGGGTAGTGCTTGGTCCAGACCCTTCTTCGGATGACGAGGACCACGCCGACGAGCCGATGATGGACACTGATGAGGAAGACGCCGCXXXXXXXXXXGAACCCGGGGGTACGACACCAACGAGTAATATAATCGCGTGCTCTCTTCCTGGATGGTGATGCAAGATGACACAAGGATTAATCCTGGTTCGGGCAAAGA
Marker16593	TCTCTCATTGAGATCAAGACACAACACCAGGAGAGTTGGGTCTAGACTTTCCAATGTAGTTGATTTGTTCTAGTTGAGAGTTAGAGAGAGTCGAGCTACGXXXXXXXXXXGTAATCGATAGTATAGACATGGTGTCTAGACTATTGGTTACCTGAGATTACGCCCAATCCTACGGATAGTTTTGGTAGCCCCAGGGGTGACAGCTCTGTT
Marker4105	ATCGCGCGCAAGAGACAACGCGCGAGTCCAGGGGGACGCACGGGCTTGCGCGACACGAGTCCACACACACACACACACACACACGAGTCCGGACTCCGGTXXXXXXXXXXTTCGCGTGTCGGAGTCGATTTCTCGTTGTTTTCTGGATGGCTTCATCCCCTCCTTCGTTCTCGGCTGGTGCCGTCGTCTGGTTCGGGAAACTCGAGTTCC
Marker24286	ATCTTTGATTTAGAATATCTTGGAATGTTGCTGCGCAATGTTTTGCTCACCCTAGAACGTGCTCTAAAAAGTCCATCTTTTATGCGTTAGGAAGACTAAAXXXXXXXXXXAACTCTTTCAGCGCGTTTTACAAGATTTATTTATAGGACAGACTAACTGATTGAAGTTAAATACGTAAACAAATTTGCTAATAAACATAACCCGAACTGT
Marker20362	TCTACATTGTTGCAGACGTTTGCATCGTCGCCTCTTGTGTGATAGCCTCAACATCATACCTGATGTCTATACCATATGCCGGCAAGAGAGCCCGATCATCXXXXXXXXXXGTCTTTGCTCGACCAGGACTTGCAAAGGGCTTGCAAGGATCGAGTATCAATGAACATCTTGAGCGTTGGGCTAGCCATGAACTTCCAAGTTGTGGCGCTT
Marker15639	TCTCAAGAGACTCAATCCTGGCATCCTTCTCTGCCAAACTCAGATTGCAAGCCTGCACAAGACTTGCATGCACCAAGCAAAATGGGTCTAGCCCTAAGCTXXXXXXXXXXTCAGCAGGGAGTTCATCAGGAGTCTGGGATACCTGGGAGGAGGAGGAGTCGTCATCATTCTGAGGGATCTCCTCCAGCTCGCTGTTGACCTCATCGCCAA
Marker16688	GCGTCCGATGCCCGTAACAGGTCCGAAACGATTTTGGATCGCGACGTTGCCTTCACGACTTTTCATCCTCACGACGTAAGGGCTCTCTCAAAGCTACCTAXXXXXXXXXXATATCGTCGCCATTACCATGACCTAACTCATCTCTGTTTCTGCAAAACATACGTTAGTCATAGTAATCTTGTGTTTCATCCAATCACTGAAACCCACTAG
Marker19904	ATGTTTCGAAAGAGATTTTTGTGCTCCCATTCACCCCCCTTTGGTCGCCAAGCTATTGCATTCTCGGTCCTTCAATTATCACTACGAATAGCTCGCATCGXXXXXXXXXXCTGAGTCACTGGGTGGTGGGGAGCGGCAACCATCTTCCCATGTCTACAAGAATGGCAAATAAGATCCTTCTCAATGGACAACTTGGGCAATCCTCGGATT
Marker13633	TGATGTCGGTTATGTGGGTTTCCATCCCAGTTGCAAAGTGTCATGGGCTTTGGGCTTCATTCTCTTCATTTGGATGGGTCGAAAAGTGCTTTGGGCTCTGXXXXXXXXXXACCCCTAAACAGTCCGCAGCAATTTAAATGAACAGTAATTCCTACGCGTCCGAAACACTGCACCAGCGCATTCGATGGACCGCCAGACAGTCCGGGAATG
Marker17585	CTCAAATTTGCTCTGAGTAATGTTTTGATCAATAACAAAGAAGAAGGCATGGTTCAGATAATGCTTTATAATAAAAGTTATGTAAGTGCTTTTTTCCCGTXXXXXXXXXXGGAGCACATGAAGAAGCTATTAGTAAAAAAAATGTTTTAACACCCACTGTAGGACATACAAGGTTTTCTTTACTATCTTCAAATGCTTCAAGATAAGACA
Marker8658	CTTCTGTCGTTACCCAAGTTGAAAGCTTCTTTGATGGCGTTTGAGAGGTTGTTAAGGAATGTTTCGTTGTGATTCATCAGGGTAGGAGACATTGTTTTGCXXXXXXXXXXTCGTCATGATCAGACAATTGGGTCCCACTGGGCGTGCCAAAAGAATGTGTTGACGTGAAAATCTGGACGAGGCGCCAACACACTCGACCACAGTCCTCAG
Marker15979	AAGTCCACCGAAGCTTACAATATATTAGAGTCTTGGGTCTAACTCAGTCCAAAAGATTAGCCTGATAGGCGAGAATTGTTCCCGTCTTATATTTCATGCTXXXXXXXXXXCAGTAGAATCAATACCCATTTGAGAGACCAAGTACATTGAACTGTAAACTCTGTATCCATTTGTTTCCACTTGCTTATCTGAGAGCTCAACAAGATTTTT
Marker16808	GATTATGGCTGATTTTGTCACTCACCATCATGATCCTGATGCTAACATGATAACTATTGTCCCTTTGTAAGTGCAATCAAGCCCTAATTGTGGGTTTTGGXXXXXXXXXXACCATCCACATATTTCCAACCAAACACAGCTGCACCCATTGTAGATCTGTTCCTGTCTGTTTGGTGGGTGCGGCAGTGCCGCTCTAGGCGCGGTAGTGCC
Marker16010	TCTCTACAAGGGTCCAAACCCAGAGGGTTACAAAACTTTTCAAAGTCTGAATTCTTGAATTCGGAACCATTATCACTACGAATAGCTCGCATCGAGTTCAXXXXXXXXXXCTGAGTCACTGGAGGGTGGGGAGCGGCAACCATCTTCCCATGTCTACAAGAATGGCAAACAAGATCCTTCTCCATGGACAACTTGGGCAATCCTTGGATT
Marker14352	GAAAGCAAAAACTGAGAAAGATGTCAAACGAAAGGGCAGATGCGGCGAAAGCGGAAGTGCAGAGATTACTCGATGCGGGAGTAATCCGACCAGTCCAGTAXXXXXXXXXXACCAGATATGGCTCCATCCCAATGATGAAGAAAAAATCAGTTTCATCACCCCAACAGGCACATATTGCTATCGACGGATGCCGGAAGGGCTGCGGAACGC
Marker13720	GAAGGCAAAGGTATAACCTATAGGGCTCTTTGTTTTGGTGATCAAGACACTTAGCGAGTGTGATCACATTTAGGATAGATAGCCGTACTATTAAGAGGAGXXXXXXXXXXCTCCCTCCTGCCTCGCAAGCTCGGCAGTTTTCAGCGTTTTTCGAAAGAGAAGGAGTGTGTTCAGAACCATCGGACACTGGTCCGAGGAGCATCAGACGTT
Marker19123	TACATTAGCAGGGCTTTCTAATCAACAAAGATGAAGAGACGTGCGACACCCAGTGCAACAACCGATGGTGGATTACAGTGTTAGTCTGAAAGGATCAAGAXXXXXXXXXXAAGTTGAAAGGATCAAATCAGCCTAGAGGGGGATGAATAGGTGATTTTAAACGATCTGAAACTTCACAAACTAAGAGATATAGTTAGATAGCAACCGGAG
Marker18293	GCCCGCGTGGCAGTGCCACACTCTGCGCGGCAGTGCCGGACCATGAGCAGGGATTTGATCCAATTAACACCCTATCCATCAAAGTCTATTGCCTCACTATXXXXXXXXXXGGGGCGACAGATTCGGGATGACCTTTATCCCAATACACCAGAGCATCTGGCAGAGGTTAGCAGAGCCCACTTGCAGCCATATACATAGGATGTGCAGGAG
Marker16508	TAGAGCTTTTGATTCGAAGGAGATCGGGTTGAATCCATGGAAGAACTGTGCAGTTTCGGGGGCATCGGACGCTGAGTTCGTCGCATCGGACGCTCAGGTGXXXXXXXXXXAGTGAGTTTTGCACTGTTTCGTTCGCAGTTTGCTCGTTCGACTTCGGATTTGATTTTGGGTTTTTGCATTGGATTTCTGACTTCGTGGTCTACAGAAATC
Marker16974	GACACACGTGCTTGGAGGCATTTGGGCAAAAGCCTTGGCGACGACGCCTTATAGGCGACGCTTTCCTGTTGAGGGCATCGTGGTTTCTTCCAACCGTGGCXXXXXXXXXXGGCTGACATTTGGTGTGGGCAGGACGTGGGGCAAAGATAGAAAGTCAGAGTTGCTCTTGTTTGAGCTCGACAATGATGACCTATTGTGACCTGTTGTTTT
Marker8915	ACAGCCATGCAAAGCTTCTAACAAGGAGGTCTTTGTTAGTCAAACAAAAGGACTTTAGAGGCTCTATAGGGTTGACTAGTGTTTAACTACTTGATTAGGCXXXXXXXXXXCTTAACACCAGAGGTGTTACAGGTATGAGCCACGCCCACCGCACCATGGACTGGGTCCGCGACCGCCACGTCAGTCGGTCTACCATCCACATGGCACACC
Marker17017	ATAGAAATGATTTTAACTGCCTTCTCCTTTGTTTTCTTAAGTGATCTGCACTAAAAAAATACATTTTGATGACACAGAAAACATTTGTGGGTGTGTTTTGXXXXXXXXXXTGCGGCAATTTCCTAAAACAACAGATACGCGGATAGGCACAAGTGGTCAAAAGTGGTTATGAAGGAAATATTTGTGTCTCTGGAAGCCTTGTTGACATGT
Marker14363	TGTTTAGTTGTTGGGACGTGAAAAGTTTTTTTTTCATGTCACGATTACTTATTTAGTCTATTAAAAATAAACTAATAAAAAACAAATTACATATTCCGCCXXXXXXXXXXTTTATTTTTGTTTTTAATCTTTTTTTGCGAGACCATTTTTGTTTTTCATCTACCAACACATGTGAGAGCCACATCACATTTTCTTTGGAACATCCAAACA
Marker19050	CCTGTTTTTCAGACTACTCAAAGCTTCCGAGAAGTTTGAGTGGTCAGAAGAAGCCGAAGCCGCCTTCCAAGAGCTCAAGAAGTTCCTCACAACGCCACCTXXXXXXXXXXTAATTACGTCTCGCAAATTGCGGCATTATTTTGATTATTTCCCTATTATGGTGGTTAGTGAGTACCCACTGGGTGACATTTTGCACAACAAGGATGCCAA
Marker11570	TGTTTAGTTTCCCAACTTTCTCTAAATATTTTTAGATTCTCCGTCACATCAATCTTTAGCTGCATGCATGAAGCATTAAATGTAGGCTTTTAGTATCTACXXXXXXXXXXCAATCTTTTGAGCCTAGTTAGTAAATGATTGGACAATATTTGTCAAATATAAATAAAATTGCTACAGTAGCAAAATTTTCATCTTCTCAGCATCTAAACA
Marker19009	TTAGATGATAAACTTATGCTTTTGTGGAATAGACCCGATGTACGTGTGTGGGATGAGTACAAACCGGAATACTTTGACTTGCGAGCATTGTTGTTCATAAXXXXXXXXXXGCATTTCAAAGGTAAGGCGGACCATCGAACCAAACCTCTCAACTGAAATGGTGAGGATGTAATCAATATGGTGAAGGATGTGAATGTAGTCTTTAGAAAG
Marker9832	ACATGTCAGGCGAGTTAACGTTGGATTTTGGATGGAGAAGAGACGGAATGGCGTGGAGGAAAAGAAAGAAAAATGTCATGGCACAGAGAGGCGACCCAACXXXXXXXXXXTGTGTCATGATCCATGTCAAGCCTCCGAAAGTGCTTCTCCACCCTTGGATCATAATTGTGCTTTCTCTCAACGGTGGAAGATGAAGTCACATGGATCAAT
Marker11168	GTATGCTCACCCTATGTCTTTTTATTGATGAAGGTAAAACGATTGGAGAACGTTTGGTTGGTGGATTCCGGGTGTTCGAGGCACATGACCGGAAACGCCAXXXXXXXXXXTTAAACCGAATCTCAGTCGTATTTTGGACCCTCAGGGCAATCTTGTTTGTGCGATTTTGCCCTTTGGGAAAGTCTTTCGTGCGGATTTCTCAAAGTCTTT
Marker18821	ACAACTTTGTCAACATAAACTTTTTCTGAAACTCAAAAGTTTTTGAGATAATTTTGAAAACCGAAAAGGGGACAAAATTGAAGTTTGAAAGAATTTGAAAXXXXXXXXXXTTTGATCAACACAACAAAACATCAAGACACTCAACTGAACAAGATTTACACAAGCTAGACACAGAGGTGAAATTACCATTTTGCCCTTATAGGAAGATTT
Marker24690	AATCTTCCGAGAGGTAGCGATAGATTCGATTGGTGGAGAACTCGACATTGGCAATCCGGCTTCAAATCAGACACGATTCGAACCCTGCAACCGTTACACCXXXXXXXXXXTAATCTTTCTTGCCATGCATTTATGTTTGCCTAATGCTTGTTTTGCATTTACCTTTTTCTGAGGTGACTTGTGTAGTGATCTCTTTTTCGAAAACCCTAA
Marker22058	TCTCAAGAGACTCAATCTTGGCATTCTTCTCTGCTAACTCAGTTTGCAAGCCAGCACAAGACTTGCACGCACCTAACAACACGGGTCTTGCCCGGAGCTCXXXXXXXXXXACTTCGGCAGAGAGTTCCTCGGGAGTTTGCGATACCTGTGAGGAGTCATCATCGTCGTCGTGAGGGATGTCCTCCAGCTTGCTGTCGACCTCATCACCAA
Marker10059	TTTTCGGTTCTTGCACCTTCCCTTTCAATTTCTCGGAGTTTGAGTTGATTTGATCAGATGATTTCTTGGGGATAGTCTCCCAACTACCTCGTGACCATCTXXXXXXXXXXCTGGACAGTCCGGGACTGTCCAGAGTGAGTTCAGCAGCAGTGCTGTATTTTGTTTCTTGCCGGCGGACAGTCCGCCAGTGGACCACGGACAGTCCGCAGT
Marker33656	AAACTTCTTTTTCTAAATCAATGCAAGATGTGCAAATGAAATCGGTGGAAGAAACATCACCATTCACATCAAGCAAAGAATCATGAATAGCACAAGAAGTXXXXXXXXXXAGCACAATCAAGGTCCTTGCCAAAGTCAATGCAAACTAAACATGGTTTGGAAGCATTTGATTTCAACAATTCATTCTCAGATTTTAAGCTAGCAAGAGAA
Marker12950	GCTCCCTGATGCGTGTCTCGACGTCATCCAGGCGCGCCCAAAGATTGTCTCCCTGTGCGTTCACGAAGTCGGCAATCGCTGTGGCTCGCCCAGGGAGCCAXXXXXXXXXXTTGAGGCGAGCGCGGAGGGTCTCTTGTTCTTCCACCAGGGGGGCGGTTCGACTGTGCTCCTCCTCCAAGAGGCGTCGGGTATCAGTGACATTCTGGAAGA
Marker24567	CTAATAAGCTACGTACATGACTTGCCAAGTAAATATCTAAATAAAAGGAAATATAAAGATATACGGACTCTAATTTTCCTTATGTACAATCCATGTCAATXXXXXXXXXXGCTTCATCGTCGCATGTGACTTCCGCTGATGTACACTAGAGCCGACTATTTCCAACTCTTAATTTTATGGAATAAATCAGCCAAAAATTGGTATCAACAC
Marker14043	TTCGTATGTCTGTCAATGAGCCAAGTCGTCTCTAAGGGTATATTACGGTGTATCTCAAACAGGTGGAGATTTCTAATGACAGTGATATAATTTCTTGAATXXXXXXXXXXGTCTGACTCTGACCCACGGCGTCGACAAATGGACGTCATCGTCTCCCTCACCGCGGTGTCTCCTGAACCCGAATTATGCCATACATCCATCCGAGTATGT
Marker18470	ATTATTCTAAAGAGTCTATATACTCTCCCCGTATTGATAAAAGATAGGGACATCAAATGATTGATACTTACTCTGAACACCGATTTGAATGATGATCCACXXXXXXXXXXTTGGTGCATTGAGATGCTCTGCGAAACGAGCATTCTTTGTGCGTACGTGTGATACGTGAGCGTCAATATGCTATATATTTTTGTTTCTGAAAGAGAAAAG
Marker23577	AAAGCTGTTGTCCGTCTCCTCTTGATATACTAACAGCATTAACATGAGCACTAGGACTGGCACACAGCATGCTGCTACCGTCCATGCAGGAAAAAAAGAAXXXXXXXXXXAGAAATGATTTGTTTTTATACAAACAGTCCATTATGCCCCTAATCGAAATTGCACTTGATATTTTTTAAAAAATATAAAACAAATGATAGAAAATTAACT
Marker8885	ATTATGGTATGGTCACAAATAAAACATCTTTTCTAACCATACAATTAAGATTTTGGTTTAGACACTAAACCTCGTCGGGGGGTGTAGCTCAAAAGGTAGAXXXXXXXXXXACTTTAGTCGTAATCATCACTGTCGTTCTTTTTTTTTAAAAAAAAATGGGTGTATTTGCACCTCCAAGCTATATATGTGAGTGATGAGTAGTTTCAGTTT
Marker19643	AGAACAACATTGGCGTTCACCGTGGTTGTTGCCCGAGCCTTCCATGGCACCAAACAGAGGAGCAAGGTCAATTGGCGAATCGTCCAAGGCAATAGTTGCGXXXXXXXXXXTTCCAGCAGGAAATTGAGAAGCTGGCTCAAGAACGTGACCAATTGTTGCATCAGTTAGAGGAACAGAATAGAGCCGTACAAGCCAAAATGGCTATCAGGC
Marker7384	TTATTTTTTGACCTTGGCATCACATGACCGAGTCATCTATTGCCAAGCTCGGGGACTAAGTGGGCACACTTCACCTGGTCGGTGAGTATGCAGGTGAACTXXXXXXXXXXACTTTTTTCACCACTCCAAGATTCAACGTGCTCGGGGACTAGCTGTGGGGGTATAAACCCAGGTACCCTCACGGCTAGACTTGGGCATCTTCATAAAGGA
Marker18101	TCTCAAGAGACTCAATCTTGGCATTCTTCTTTGCCAACTCAAATTGCAAGCCTGCACAAGACTTGCACGCACCAAGCAAAGTGGGTCTAGCCCTAAGCTCXXXXXXXXXXACCTCAGCAGCAAGTTCAGCAGCAGTTTGTGATACCAGGGAGGTGTCGTCATCGTCGTTCCGAGGGATCTCCTCCAACTTGCTGTCGACCACATCGCCAA
Marker10650	TAGTTTTGAGTAAAAGTTTTAAGTTGCCTAATTCACCCCCCCCCTCTTAGGCGTCACAGTCCTTTCAGTAGATGCTATGCAACCTTAGACTATCTCCAACXXXXXXXXXXCAATCTGAAATTGCAAATATGAATGACGCGAATATCAATGGAGGGTTCAAGAACTCGGTTCCAAAGGACTAATCGACACAGTGGAGTAGATCAAGAACGA
Marker17963	CTTAATAGCGTAATACCTTATGTTCAGTGGCGGCGTGTGCCTTGTGTTATGATCTGAGATTCAATGATAGGGGTAGGCGCCCGCTTCCCCTTATATAATTXXXXXXXXXXCATTATGGTCCGTCAAGCCCCCGAGCTCTTCAATATTTCTCTAAAACGTTATCTTCTAGTTTCTTTTGAGAATCTCTCGAGTAATGTCTTGAGAAATCTT
Marker17183	TGTTTCTCACAATGTGGTCATCCTCTCCTTGTTTGTTTTTTAAAAATCCATTTTGTCCCAATAGGATGACACTCAGGATGAGGAGGAACTAGAACCCAAAXXXXXXXXXXGAATGTGTCGTGGCGCCTCTCTAGCTGATGTGACCTTCCCCTCAATAGTAGCTGGTGCCTCCTCGGGTACAAGTGGTACAACCCGACGTGGTGGATCACA
Marker24196	TTGGTGATGAAGTCAACGTCGAGTTGGAGGAGATCCCTCAGAACGACGACGACAACGATGACACCTCCCAGGTATCTCAAACTCCTGACGAACTCTCTGCXXXXXXXXXXGAGCTTAGAGCTAGATCCTCCGTGCTTGGTGCGTGCAAGTCTTGTGCAGGCTTGCAATCCGAGTTGGCAGAGAAGAATGCAAAGATTGTGTCTCTTGAGA
Marker6268	AGCATCTCTCCTCTGGACGTTCGGCACATGCACACCATGGAAAGGGTGGTACATGTCTGGGTTGTCCATCTCCCGAGCACGGCGCGCCTCTCTCTTGCGCXXXXXXXXXXCTCAAATACCCCATCCTTGGTGGTAGGCTTAGGAGGCTCTTTGGGTGGAAGCTTGGCAAGCTTGGGAGTAGTGGTCGAGTTTGGCTTCTCACATGGGTTC
Marker12810	AAACTGGGAAACCTGTGGATGCACCGTCCTGATTATAAGAGCTCAAGTACCGTCTTAGTCAAATCCGTCTGACATCGACTCATACTTGATCCCATATAACXXXXXXXXXXTTCAACCCAACGCAACTCACTCCTCCTTTTTCAAGTAATGTGCCACTAGCAGTCTCAGACCAGCAAAAGAAAAGGGGAAGCTTCTGGATGACCCTGCCTT
Marker16407	AATTACATGTTGGGGTCATGGACCGCTGAGGGATCAGAGGACTTCTCGGACGAGTTTGGCATGCCTACCATCCTTTGGAGGGTGCTGCACTTAGTTGGATXXXXXXXXXXGAGGATCACCCGGAAGTGGTTGCCCAGGCTACAGCTAGTATCTTCCCGACAACAGATCCCTACCAGTCGGTGTGGCGTCAGCCGGGTGCCGCCGTACTTG
Marker16747	TCGGCAATGAGGTCGACGGCAAGCTAGAGCACACTCCTCGGGACGACGACGACGACACCTCTTAGGTATCTCTGACCCATGACAAACTTTCTGCTGAGGTXXXXXXXXXXTTGGTAGGAGAAGTGGATGAGCTCCAAGCTAGACCCATGACTTGTCCTGTCTTGCAATCTGAGTTGGCAGAGAAGAATGCCAAGATTGTGTCTCTTGAAG
Marker9415	TTAGTCCCGGGTGCTTCCCACCGGGTTTAGTCCCGGATTCTTAGCATCGGGTGCTTCCCACCGGGGCTCCTTTAGTCTCGGGTGCTTCCCACTGATGAGAXXXXXXXXXXCAATCTGAAATTGCAGATATGAATATCACGAATATAATAGAGGGGTTCAAGAACTCGGTTCCAAAGGACTAATCGACACAGTGGAGGAGATCAAGAATGG
Marker17171	GATATAATTGTAGGTTATAAATGTAGGGATGCATGTCGAGAATATGCTTAGAGATAATCATAGAGATGATTTGATATATTATGAGTTCATTAAATATCTAXXXXXXXXXXTGTAATTATCTCTGTTTACATCTATCATATGCATTCAAGATGTGAAACGATCTACTTAGGGACTATGAAACACTACTTTGTAACTGGGTAGTTATAAAGG
Marker16256	CGTTTGGCACGGTCTCTCCACCGGCTCCTAAAGCCGTTTGAAGCTGTTTTGTGCCAAACGGGGTAAAACAAAATGGCTTCACCTAAGAAGCCCCTAAAATXXXXXXXXXXAAGTGGAGCCGTGCCAAACAGAGCCTTATTCGGTACACAAGCGGACGAGCCCCATGTTCGGTATTTCTGGCGCGATGATGGACGTACGCTAAACCACGAT
Marker17536	GGTAGCCGTCAGGTACAGGAGAGAGCCAATCATGCTCCTGTACTCCTTCTGGTCAACAGCCTCTCCATCTTGGTCCGCGTCCATCGCAATAGTCGTCGCCXXXXXXXXXXCAGATATATAAGGGGAAGCAGGGGCTGGCTCCTATCATTGAATCTTGAATCATAACACAAGGCACACGCCGCACTGGACGTAAGGTATTACTCTATTAAG
Marker19975	TGTGATCCACCACCTCGGGCTGTACCATTTGTACCCGAGGGAGCAACAGCTACTATTGAAGGGGAGGTTACATCAGCAAGGGCGGCGCCATGACACATTCXXXXXXXXXXGTTTGGGTTCTTCTTCCTCTTCCTCCTGAGTGCCACCCTATTGGGACAAAATGGGTTTTCAAAAACAAACTTGGAGAAGATGGTCATGTTGTGAGAAACA
Marker11768	TCTTTGCCCGAACCAGGATAAACCCTTGTGTCATCTTGCATCACCATCCAGGAAGGGAGCACGCGATCATATTACTGGTTGGTGTCATACCCCTGGGGTTXXXXXXXXXXAAATAACACACAATCCTTCTCACAAACGTCTATCTTTATATAGTCCAAGCCTAGATCTCGAACCACCCTTTGCACTTTCTCCATTGTGTCTGGGACACAA
Marker14207	GAAGGATCTTCATAAGAAGCCCTCGTCATGGCGTCAATCTCACTGGACTTGAGCTTACTAAAGAGCTCGTCGCAGGTGAGAGTCTCACAGTTAGGCGATTXXXXXXXXXXAGACGGGTTTTGACTTGAGTGGTTCCCTCATGAAAACACATGAGAGTCGCCCAAATCTCCCGAGCCGTAGCGAGGTGAGAAACGCGATCAAACTCAGACA
Marker19874	GAAGAATAGGGTGCATTCATAGGTAAACATAATCTAAGCACCACGCCTACATTATATCGACCACTTAGTCCAATTCAGAATCGAACTAAGCGCTTTACCAXXXXXXXXXXTAATCTTGAAGTAGAACTCTAATCTAATCTCTGGAACCCTAACTATGCCTCTCTAATGCCTGATGATATGAAGATACAATGGATCGATGCTCCAAGGAGG
Marker15465	CCATATGTTCGGTATCAACCGAGGACATAATCTCATCGTAAGCGGCTCGCTGCTCCTCATTAAGGGTGTCTGATAGAGCCACATAATCCTCGTTAGCCTCXXXXXXXXXXAAATACCAGTATTGTTGCAAAAAGCCTTCGCAGCGCATATGGCATCATCCACCCTGTTGCCTCAGAAAGACTCTCGTCTAATGTGTTGTCCTCTTCGATC
Marker25570	TTCAATCTCCCCCTTTTTGGTAATTGATGACAACCTATAGAAAGATATATTATTTTTAAAAGAGTAACCACATTGATAGTATTTGCTCCCCCTGCATATGXXXXXXXXXXGTCGATCGTTACGAAGAGTTGTTGGAAATAGCTGTTACGCTTAGCGGTCTGACCCCTAGTGGACCAAAGCGTAGATTCAACATTTGTAACATCTAGTTGG
Marker4093	TTTTTTCCACTGATGCACCAAAAACTCACGGTTGAAATTTTTAGAACTGACGCACCCAATCATCTCCGTTTGACCCAAAACTCATGTTTGGTGGGTTTTTXXXXXXXXXXACGGATGCACCCAATCATTTCTATTTGACCGAAAACTCATGTTTGGTGGGTTTTTAGCACTTTCATTTCTGATGAGACGGTGCCGCAAAACTCGCGCGAG
Marker9546	AGCAACTCTCCTTTGAACATTCGGCGCATGTACATCATGGAAAGGAAGGTACATGTCCGCATTGTTCATCTCCTTTGCACGATGCTCCTCTCTCTTGTGTXXXXXXXXXXCTCATACACCCCATCTTTGGTGTTAGGCTTGAGAGGCTCTTTGGGTGGAATCTTGGTCAGTTTGGGAGTAGTGGTGGAATTGGGCTTCTCACTCGGGTTC
Marker19269	AGCAGCACGCCTCTGAACATTTGACATATGTACATCATGGAAAGGATGGTACATGTTCGTGTTGTTTATCTCCTTTGCACGGCGCGCCTCTCTCTTGCGCXXXXXXXXXXTTCAAACACTCTGTCCTTGGTATTAGGATTGAGAGGCTCTTTGGGTGGAAGCTTGGTAAGTTTGGGAGCAGTGGCAGAGTTTGGCTTCTCACTCGGGTTA
Marker8179	TTCTTTCTTTCTTTCTTTCTGTCTGTCTGTCTGTCTGTCTGTCTTTGTTGACCCTGGTTTTTTCCCCACTAGAGGACGCTGTTTGTAGTAGCACAGTGTGXXXXXXXXXXCTTAACAGTAGCGAGTTCTTAATAATGATAATGATGATGCACAGAGTGGTCATTCTTCGTAACAGGATTTTACCACAGAAAGGGCGGACAAACAGAGCAG
Marker20843	TTGGTGACGAGGTCTACAACAAGCTTGAGGAGATCCCATGCGACGACGACGACATCTCGCAGGTATCACAATCTGTCGATGATCTTGTTGCTGAGGTTGAXXXXXXXXXXGAGCTTAAAGCTAGACCCACTTTGCTTGGTGCGTGCAAATCTTGTGCAGGCTTGCAATCTGAGTTGGCAGAGAAGAATGCCAAGATTGAATCTCTTGAGA
Marker8363	GTTGGCGGGCGGTGTTACACAGTTGCCCCTCAGGTCGCCGAGGGCAGCAAACAGCCACGGAGTAGTTTAGTGGGGTATGATTGTAATTGTAACGGAGTGGXXXXXXXXXXCTTGCATCACCATCCGGAGCTACAAACACGCAGATACAAATTCACTCGCCAGTGCTAGGACTCCCCGGTTCGAAACACCGATAGTTGGCGTGCCAGGTAG
Marker18548	GGAGTTCGTGTGCCGGCACGTGGGTCTGCTTGGCGAAGAACTGGCACCCTTCGCAGTATTTGACTAGCCTTTCCGCGTCTGCAACTGCTGAAGACAAGTAXXXXXXXXXXCGCTCGTCAAATATTTTATGAACTACTCCCTCCAATCGCCGTGTGCTTCCCTAATGGCGGCGATTATCTAGTCGGGCGGAGGCTGTTCGGCAGCGCCACA
Marker32562	TCGGCGATGAGGTCAACAGCGAGCTGAAGGAGATCCCTCGGAACGACGACGGCGACAACGACTCCTCCCAGGTATCTCAGACTCCCGATGAACTCTCTACXXXXXXXXXXGAGCTTAGGGCTAGACCCATTTTGCTTGGTGCATGCAAGTCTTGTGCAAGCTTGCAATCTGAGTTGGCAGAGAAGGATGCCAAGATTGAGTCTCTTTAGA
Marker19213	GGTACTGCCGCGCCAAGAGCTGCACTGCCGCGCCTACCAATCAGACAGGGTTGAATTGGAATTCAGTGCAGCTGTCTTTGGTTAGAAACATTGATGGCTTXXXXXXXXXXATTAGTTCTCCAATCATATTGTCATTAATACCAAAACCCACAATTAGGGCTTGATTGCACTTACAGTAAGTGTACTTGTGCAGCATGTCATTGCCTTTTG
Marker20440	TCTCAAAAGACCCAATCTTGGCATTCTTCTCTGCCAACTCAGATTGCAAGCATGCACAAGACTTGCACGTACCAAGCAAAGTGGTTCTAGCCCTAAGCTCXXXXXXXXXXATAAGAGCAACAGTAAGTTTCTTGACTTCAGCAGAAAGTTCATCGGGAGTTTGAGATACCAGGGAGGAGTCATCGTCGTCGTCGCTCGATGAAGATGCTT
Marker21085	TCTCAAGAGACACAATCTTGGCATTCTTCTCTGCCAACTCGGATTGCAAGCCTGCACAAGATTTGCATGCACCACGCACTGAAGATCTAGCTCTAAGCTCXXXXXXXXXXTCATCAGAGAGTTCGTCAGGAGTTTGAGATACCTGAGAGGTATCGTCGTCATTGTTGTCCCAAGGGATCTCCTCCAGCTCGTCGTTGTCCTCATCGTCGA
Marker18640	ATCTTCAGAACATGGGTGCTTCGATTTGGGATATTTGCAACTCTGCCGATTACGTGGTCTTGGCTGCTCGTGTGACTCAATAGCAGATCGATGAGCACGAXXXXXXXXXXCAAGGAGTTGTTGCCTTTCGATGATCATGAGAGGGCTCTCAAGCTTCTTCATACTCTCGATCGGTCGGTGTGGGACTCTAAGGTTCAGGCGATCATCGAA
Marker11867	TTTTTGGCAACAAGAATACAAGATCTTGAGATTCAGTATTTAGCTTGAAACGATGCCCTGCAGGTTGACGACACAAGGATATCTTGTCTGTAGATAGGAGXXXXXXXXXXCCCGGTGATTGTTCAAAAAAAAAAAAGAACTGACTGCTTTTCTCTTCGACCTCTCATCATGATGGAGCTTTTTCACCTTTTGTGTTGCGCATGGATTGGA
Marker19695	AATACCGCCTAGGAGTCCTATTGTAACGGAACCGACCAATTTATAACAGCACAAGTGCGAAAACCTCCGCCGAAGCAGCTGAATTAGCACACTTGAGCCCXXXXXXXXXXTGACTACCATAACATAAGTTGAAATACTTTGCTAGCTTGAGTGACATCCTGCAACAACAGCATAAGAGAAGAAATATGGAACTGCCGAGCCCACCGGCAC
Marker20462	TCTCAAGAGACTCAATCTTGGCATTCTTCTCTGTCAACTCAGATTGCAAGCCTGCACAAGACTTGCACGCACCAAGCAACACAGGTCTAGCCCTAAGCTCXXXXXXXXXXTCAGTAGCTAGTTCATCAGCAGTCTGTGATACCTGGGAGGTGTCATCATCGTCATCATTCCGACGAATCTCCACCATCTTGCTATCGACCTCATCGCCAA
Marker21867	TCTCAAGAGACACAATCTTGGCATTCTTCTCTGCCAAATCGGATTGCAAGCCTGCACAAGGCTTGCACACACCCACAACCCTGGTCTAGCCTTCAGCTCAXXXXXXXXXXGCAGAAAGATCATTGGGGGTCTGTGATACCTAGGAGGTGTCATCGTCGTTGTCGTCATTCCGAGGGATCTCCTCCAGCTCGCCGTTGACCTCATCATCGA
Marker7905	GCCCGCGCGGCAGTGCCGCTCCCTGAGCGGTAGTGCCAGACCATGAGCAGGGATTTGATCCAAGTAACACCCTATCCATCGAAGTCTATTGCCTCACTATXXXXXXXXXXAGGGCGATAGATTCAGGATGATCTTTATCCCAACACACCAGAGCATCTTGCAGATGTCAGCCGAGCCCACCTGCAGCCCTACACAGAGGATGTGCAGGAG
Marker18868	TCTCAAGAGACACAATCTTCTCTGCCAACTCGGATTGCAAGCCTGCGCAAGACTTGCATGCACCAAGCACGGAGGATCTAGATCTAAGCACATCCACCTCXXXXXXXXXXACATAGAGTTCGTCAGGAGTTTGAGATACCTAGGAGGTGTTGTCGTCGTCGTCGTCATTCTGAGGGATCTCCTCCAGCTCGCCGTTGACCTCATCGCCGA
Marker15874	TCTCAAGAGATACAATCTTGGCATTCTTCTCTCCCAACTCGGATTGCATGTCTGCATAAGACTTGTACGCACCTAGCAACACGGGTCTAGCCCGAAGCTCXXXXXXXXXXGCAGAAAGTTTGTCAGGGGTCTGAGATACCTAGGAGGTGTCGTCGTCGTCGTCGTCGTTCCGAGGGATCTCCTCCAGCTGACTGTCGACCTCCTTGCAGA
Marker16814	TCTTTGGGTCTAGTAAGATCGAAAAAATAGGACTCAGTATTTAAAAACTCTTCAGTTTGGTACAAATACAGCACGACCAAAATATTTCTATCATAAAACAXXXXXXXXXXTCATCACACATCTTCAACATGCGAGACGCTATCTGCTCCATACGTTCATTTTTTTTTTGGCTCCCTCAGCGTGCCTCCTTGCAACTTCTGAAAAATACAG
Marker19518	CCTCTAACCTAGCCTCTAAAATGTTCATACCCCTTGTGCTACCAAACTCTCTAGGAAGAGTTTCAGGATCCACTTCCTGTAACTCAACATTTAACACACCXXXXXXXXXXGCAATATTTAACATAGAGGTAAGATAGAGGGTTTGAGATTTTACCTTTCTCCACATCCAAATTTCTTTTCCTTTTATAGCTTGAGCCCTACTCAACATTG
Marker16578	GGTGCACAAATGTCCCCTCTCGGGACTGCTTGATTTGCAACCCGAGAAAGAATGTCAGCTCGCCCATCATGCTCATCTCGAACTCCCTGCTCATAGTATCXXXXXXXXXXCCGGGGGGTTGCTCAACATAAACTTCTTCTTCTATGTAGCCGTTTAAGAAGGCACTCTTGACATCCATTTGAAAAAGTTTGAAACCTTTGGATGTAGCAA
Marker20813	TCTCTACAAGGGTCCGATTCTTCCTCTCTACAACACCATTTTGTGGCGGTGTGTAGGGGGAAGAAAACTGATGCTCTAAATCTAAATTCTTGAATTCGGAXXXXXXXXXXCTGAGTCACTAGATGGTGGGGAGCGGCTACCATCTTCCCATGTCTACAAGAATGGCAAACAAGATCCTTCTCCATGGACAACTTGGGCAATCCTCGGATT
Marker23948	GTGCTTCTATGGCTACTGTGAGAACTGCCTGTACCCGGTTACGGGAGATGACTAGACCATGGGCATGGTCGCTTCTTATCTTACCTGATGCTTTTGTGGAXXXXXXXXXXGGACTACCGAGTTTGTACAAGCTTAAGTACATGATGATCTTTGCGAAAGCAGAGGTTTCGGTGCTTAATCTCGTATAAATTAGTCAGTTCTATCACAATA
Marker21050	ATGCATGTATTATTTGGATAGATCTATTCTTGCAAGTTACCTGTTTATAATATTTTTGATTCGTTCAAGCATGTCTTTCTTTTGCATTCGGCAGTTAATAXXXXXXXXXXCAGCACACTCCGGGCACCCGATTGAAGCTAGCCTCATTCGGCTTGCTGTGTGTCCTGGCGCAAGGTGTCAATTTTTGCGTCAATAAATCCAAAGTTAAAT
Marker21083	TCTCAAGAGACTCAATCTTGGTATCCTTCTCTGCCAACTCGGTTTGCAAGCCAGGACAAGACTTGCACGCACCCAACAATGTGGGTCTAGCCTGGAGCTCXXXXXXXXXXTCGGCAGAGAGTTCGTCATGGGTCAAAGATACCTGGGAGGTGTCATCGTCGTCGTCGTTCTGAGGGATGTCCTCTAGCTTGCCGTCGACCTCATCACCAA
Marker21543	ATCGACCATATTTCGTCGACAATAGTGGTATCAAAATTTGATGTGATAAAGCACATGTTATCTATGCCCATTTTGAGCGGGAGAATTGGTTAGTGGATTCXXXXXXXXXXGACAAGTTTTGAATATGCTTTTCAATTGAGCCAACATTTACCAATAACCAAGCTGAGTATGAAGGTGTTCTTAAAGGACTTCAACTTCTATATGAGGTAA
Marker18687	TCTTTGCCCGAACCAGGATAAATCCTTATGTCATCTTGCATCACCATCCAGGAAGAGAGCACGCGATCATATTACTCGTTGGTGTCATACCCCCGGGTTCXXXXXXXXXXGTTGGGATCAAACAACAAACAATGAGATGAGTTGGAGGCATTTTGTAGAGCTCACAAGGGTGTTGGTACAGTTAGAATGCCAAGAGAGACACCAAAGTGT
Marker18633	AATCTGAGGATTGCCCAAGCTATCGTGGAGAAGGACCTAGTTTGCCATTCTTGTAGACATGGAAAGATGGTTGCCGCTCCCCACCATCCAGTGACTAAGGXXXXXXXXXXTTCAAGAATTGCTCTTTGGGTTTGGAGCATCAGTTCTCTTCCCCCTACACACCGCCCCAAAATGGTGTTGTAGAGAGGAAGAATCAGACCCTTGTAGAAA
Marker9944	TAACCTGAGTGAGAAGCCCAACTCCACACCATTACTCCCAAACTTACCAATATTTCACCCAAAGAGCCTCTCAAGCCTAACACCAAAGATGGAGTGTATGXXXXXXXXXXGCATAACAGAGAGGAGCATCGTGCAAAGGAGATGAACAACTTGGACATGTACCATCCTTTCCATGATGTACATGTGCCGAATGTTCAAAGGAGAGCTGCT
Marker19257	GGTTAGAGCTGTCACCCCCGGGGCTACCACAACTATCTGTGGGGTTGGGAGCAACCTCTGGTAACTGATAGTCTAGACACCACGTCTATACTCCTGATTAXXXXXXXXXXCTCAACTAGAGCTATTCTACTACTACATCTTGACAACATGATGAAGAGGACTCCATGTGGTGTGTATGATCTCTCTAAAGATGATTACAAATGATGGAGA
Marker18637	TCATCTTCAACACCAACCGAACAGTTTGTCTTCCAATCACTCCATTCCCCGGCTTCTAACTCAAACTAGAGAGAAAAACCCTCGCCTGTATTTTCATTAAXXXXXXXXXXTTTCCCACTCCTTCTTCTGGGTCATCAAATTCCTCTGAGTCTGATGATTCACCTCGGTACACCCGTTTGAACACTCTCCGGTATCGCAAAGAGAGGGATA
Marker14038	CTTCAAGAGACACAATCTTGGCATTGTTCTCTGCCAACTCAGATTGCAAGCCCGCACAGGACTTGCACTCACCCAACAACAAGGATCTTGCTTTCAGCTCXXXXXXXXXXTCGACCTCAGCAGAAAGTTCGTCGGGGGTTTGAGCTACCTGGGAGGTGTCGTCGTCGTTCCGAGGGGTGTCCTCTAGCTCACCATTGACCTCCTTGTTGA
Marker14374	ATGTAGATCCAATGGAGAGTTATAAACGTAATCCAGAAGAATTCCTTGCCCCCTACTCTATCCAGGACTATATAAGCAACCCCAGACCCCCCTCCTCCTTXXXXXXXXXXACATTTATCTTCTTTATTTACTTTATGCCTTTTATATATGATTAGTATAGTTGTTATATTTTGGCATAGGATCTCCGCTCGTATCAAGTGCTCTAGTTAT
Marker11640	TCTCTAATTGATTGATCGATCAATCGATTTTTATCTAATTTCTGATTCCGTCGAGAGGGTGCTGAGTCTTCCGGTCCCGATAGGAACCTAGCTAGCTCCAXXXXXXXXXXTTTGCTTTTTTTTTTGTGTGTGTGTGTGTGTCTTGTCTCTTCCCATCGCGCACATGGAAATATGCTTCTTCTTTTTTAGTTCTTTGCCTCCGGGAAAAGG
Marker21128	TCGAACACTACCCCAGCGTCCGATGCTCCAATGAACACCACGTGTCCCCCTGATACGAATTCAGTCCGCCCAATCCCAATGGTCATATTCCTTCGTGCTAXXXXXXXXXXGAGTAATCAAAGAATACCAAGGAAAAGGCAAGAAGAATACGCTTTTCGGCAAGGCGTAAAATCAATAAATAAAGAAGAAGCCCACCTAAACATCAAATCT
Marker20095	AGGACGAGCAACGTGCCTTCTTCGCCACTCAGCGACGTTGATGACTCGGAACGACGACGACACCTCCCAGGTATCTCTAACTCCTGACGAACTCTCTGCTXXXXXXXXXXGAGCTTAGAGCTAGATCGTCAGTGCTTGGTGCGTGCAAGTCTTGTGCAGGCTTGCAATCTGAGTTGGCAGAGAAGAATGCCAAAATTGTGTCTCTTGAGA
Marker23335	TTGGCGATGAGGTCAACAATGAGCTGGAGGAGATCCCTCGGAATGACAACAACGACGATGACACCACCCAGGTATCTCAAACTCCCGATGAACTCCCTGTXXXXXXXXXXGAGCTTAGAGCTAGACCCATCTTGCTCAGTGCATGCAAGTCTTGTGCAGGCTTGCAATCTGAGTTGGAAGAGAAGGATATCAAGATTGAGTCTCTTGAGA
Marker16680	AATCCGAGGATTGCCCAAGTTGTGCATGGAGAAGGATCTTGTTTGCCATTCTTGTAGACATGGGAAGATGGTTGCCGCTCCCCACCATCCAGTGACTCAGXXXXXXXXXXTCCAAATTCAAGAATTCGGATTTTGAGAAGTTTTGTAACTCTTTGGGTTTAGAGCATCAGTTTTCTTCTCCCTACACACTGCCTCAGACCCTTGTAGAGA
Marker19146	TAGCATGGGCGCGATGGAGGTCCTCATTAGCGAAAAGTAGAGCAGAAGCACCGTAATAGAGCTCTCCACCTATTCGATAGAATTCTTCAAATGGGGTAACXXXXXXXXXXACCGCGTGGATTTCAACTTTTCCTAACTGCCTAATGCTTTCCCCTATAGTTTTGGTGCTTTTAGCTTTGGAACTGAACTGAATGATCGATCGCACAAGGA
Marker20393	TTATCTTCAGTCCCAGTTGAATAGTTTGACTTGCAAGCTCTCCACCTCTCTGCTCTTAGCTCAAGCCAGAGAGAAAAAATCCTCGCCTGTATTTTTATCAXXXXXXXXXXTCTCCCACTCCTTCTCCTGGGTCATTAAATTCCTCTGAGTCTGATGACTTACCTCGGTACATCCGTCCGGATGCTCTTCGGTACCGCGAGGAGAGGGATA
Marker22089	TACACCGCTCCCTTGATGCAGAACAAGGCAAAGGCAGGAGGTTCTGGAGGTCAGAAGACCCCCTATGTGATTGGGTCGTGCTACAACTATGGTCAGACTGXXXXXXXXXXGTTAGTAGAGTTGGATCAGGGTTATCAGATAAGTTCAGCAGGGGCTGTTCTCTCTGCCCAAAAAATACTAAAGGAGTGGAGATAACCTTTGGGGATAAAA
Marker27439	GATATTATGCCTAGTGTGTGCATGTGTGCTAGATTTCAAGCTAACCCGAAAGTGTTAACACCAGATTTTCGCACGCAGGAGGATATGACAGATGGACCCAXXXXXXXXXXTCATTGTAAATCGTAATCGTCCAGGACTCGTATCTCGTCCAGGGTATAAATATAAGCCTTCAACCATTGTAAAATTGTTCACAACCACATCAATACAAAC
Marker22358	GAGACTTCTGTGTCTTGGGTAACATCTTCCACTCGCGAGGGTTCCGGAACCTCCTCAGCAGGTGGAACCACCGCTGCAGTTTCTCTTGCCGTGCGAAGGTXXXXXXXXXXTATAGGGGATATCAAGGGGTGCTGACCAAATTACAATAGGGTACAGAAAAGATTCCTCTGCGCTGTACACATAGAAGGGCAGAATCGTACAAACACAACT
Marker18250	AGGATCTATTCTTATGCAGGAGGGTCGTGTGATTGCGTATGCCTCGAGACAGCTCAGGAAGCATGAGCTGAATTATCCTACACACAATCTGGAGTTGGCAXXXXXXXXXXCAGATGCCCTAAGCAGGAAAGTCTACTGCAATGTGTTGGAGATCAAGGAGCAGCAGCCCGAGTTGCACGAGGAGTTTGCGAAGCTCAACCTAGGTATTAT
Marker15900	TTGGTGATGAGGTCGACGGCAAGCTGGAGGACTCCCCTCGGAACGACGACGACGACGACACCTCCCAGGTATCCCTCACCCACAACGAGCTTTCTGCTGAXXXXXXXXXXCTAAGTGCTTGTACAGGGGAGAATACAAGCTCAGTGAGCGTGGACCGGAGTCCTGACTCGTGTCTGTGTGTGGACTCGTGTGTTGTGTTTTTTTGAATGA
Marker22520	TTCCACCAAGGACCAGACTTCATTCCTGGTGAAGTTGTTCCACCCTAAGAGGTTCCAAAGAGGAGACAAACAAGTAATGTTCACAAAAACTTGCTAAACGXXXXXXXXXXGAGTTGTGGAAGCTTCATCATGCACATGTGGATGCACATGATGGATATGAGAATCTTGTGGAGTGTGTGATGGATCATCTTCATCATCTTGAATTTCAAC
Marker26992	ATATTATGGGTCTGGACTTGGGTCTCACAATATTTGACTTGCCTATCATCATAATAACCTATTCTCCCATGTACGATTTGTGACGACCTGTACATTATGTXXXXXXXXXXCACACAAACCAAGAATTCTTGTAGTGTCTTATCCTTAATTGTGAAACAGATCTTAGCGCTATCCTCATAGATGATGACTTTAGCAATGCACAAGAAAGGT
Marker31014	CAAATATAATCGTCTCAAATTTAAGAAAGTAATAAAAGACATTGAGGCTTGCAATTCATGCAGCCTACATGCAGCAGCAAGCCAGCAAGTTTTTATTCCCXXXXXXXXXXTCTGAAGTCAAGGCATTTCTCTTCACACTATGGATAAAGTTGTAGGTGCTCCAGTTTCTTTCACATCACGAAGATGAGGCTAGTTGGCTAAGCAATTTCA
Marker19565	TCTCAAGAGACAGAATCTTGGCATTCTTCTCTGCCAACTCGGATTGCAAGCCTGCACAAGACTTGCATGCACCAAGCAATGCGGGTCTAGCTCGAAGCTCXXXXXXXXXXTCAGCAAAAAGCTCATCGGGAGTTTGAGATACTTGGGAGGTGTCATCGTCGTCGTCATTCCAAGGGATTTCCTCGAGCTTGCTGTCGACCTCCTCGTCGA
Marker9055	TTGTTTTTATCATGTTCACTCCTTTTTTCTACTTTTTTTTTAAGTCCTATCGGTTGTTCATCATCTGATTCGACAATCAGATGTGGCACTTTAGGCTTGCXXXXXXXXXXCCTAGGAAAATTGTCCAGGATGGTTTCTATAGTTGACCAGGCTGGTTTCTACAAAATTGCACCGACCGACTCAATCCGTTTGCAGTACATGCGCCTTCAG
Marker11340	GTCTATGGCTTTGGTTTCTGGCTCTTCTGCTAACCCATCTGGAGGTTTTGCTCTTTCGTCTCTTCTTTCTGTCACAGAGAAGCAGTTAGAGTTCATGGGGXXXXXXXXXXGCAGTGGTCGATGGCGAGGTGAAGGTCAAGTAGAGACGTGCCGTGCCGACGGACTGGGAGCGGTGAAGGGCGGACGTGAGGCTTGGACCGATGGACCGGG
Marker24675	AACAGAGCTGTCACCCCTGGGGCTACCACAACTAATCGTGGGATTAAGCGCAACCTCAGGTAACCTATAGATTAAACACCATGTCTAATCTATCGATTACXXXXXXXXXXTCCTAATTCTCTAGAGAGGAGAGGTTGTCCTTCTAGGGACGCCTCTACAACTCCCTAATGATGATGTGTTGCCTCAGGGGGGTCTGGTGTTTATTATATA
Marker12215	CATCACCTTCTCCAGGGATGACCAATGGTCGGACGACAAGTACCCTGGGCGTTTCCCCCTCGTCATCGACTCGGTGTTCTCCAACTGCCGCTACAGGAAGXXXXXXXXXXGACACCACCTACCACGCCATCCTTGGTCGCGCCCGGCGCTCTCCAAACTTATGGCGGTTCCACACTATGCCTACCTAGTGCTCAAGATCCCGACAAAGAA
Marker16744	TCTCAAGAGACTCAATCTTGGCATTCTTCTCTGACAAGTCGGATTACAAGCCTGCACACGACTTGCACGCACCCAACAACACGGGTCTAGCCCGGAGCTCXXXXXXXXXXTCAGTAGAGAGTTCCTCGGGAGTTTGCGATACCTGCGAGGAATCATCGTCGTCGTCGTTCTGAGGGATCTGCTCTAGCTTGCCGTCGACCTCATCACCAA
Marker15695	GAGTTTCGAAAGAAATTTTTAGGCTCCCATTCACCCCCCCCTCTGGTCGCCTTGGTATAACATTCTCGGTCCTTCACTCCCCCTAAGTCCATAATCCACTXXXXXXXXXXCGGATATATAAGGGGAAGCGGGCGCAGACCCTTATCATTGAATCTTGAATCATAACACAAGGCACACGCCGCACTGGACGTAAGGTATTACGCTATTAAG
Marker19740	TCTCAAGAGACTCAATCTTGGCATTCTTCTCTGTCAACTCGGTTTGCAAGCCTGCACAAGATTTGCACGCACCCAACAACACGGGTCTAGCCCGGACCTCXXXXXXXXXXTCTGCAGAGAGTTCCTCAGGAGTCTATGATACCTGCGAGGAGTCATCGTCGTCGTCGTTCTAAGGGATCTCCTCCAGCTTGCCATCAACCTCGTCACCAA
Marker26585	TAATCGTGTCCTTGGTACCACACTACTTCGTTCCTTGACAACTATCTCAATGCACACTGCCCTATTTGTGGACGATGCCTCCTTCTATGCACCAGTATTAXXXXXXXXXXATATTTCATGAAATGGTTTGTATTTATAATTTTTTCATTGTGGAATAGTGTTGGTGATAATATATTTCATGAAATGGACCTTGTCCCACTACTGGAGGAT
Marker18719	GTTTGGATTGGAGTTTTTTCACACAAATTTAAAAGGAATGGAATTCCTTTGTTTTGCTGACATCATACATCGTTTGGAATGGATGAAAGAAGCCAGCCATXXXXXXXXXXTTTGGTAAATTTTTACTGCGTTTTTCATTCCTCTGTTTTACCACTGCATATCTATTCTATTCCTGTAGTTTTCTTTTTACTCTGTTTTGTATTCCTTAAC
Marker15751	CTCTTCTTGCTTGTTTGCAGGGCTTTGTTCTAAACAACGTGTCGGACCGGCGACTGATGAAGCTAACACAAAAGAGATACTCCGCCAGAGACGCATACAAXXXXXXXXXXGGGGCTCTCTGACATCTCCACTCTCTCAGATTCAGAAGTTTGGAAAGTGCATCTACCACCGAACCTGGAAGCAGGGGCGGACCCACAGGGTATGCAGGGT
Marker26074	AAACGTGGAAGAGTTGTAAATCTCTCCCAAGCTGCACCTAACGTTTCCTTCTTGTTTTGTTGGAAGTTGAGTAACTCTTGTTGTAGGTTTGAAATACAAGXXXXXXXXXXTCCGAGAAGGGTTGTTCATGAACCATGGTTATAAAGCCAGGGCGGAGTTCATAGCTGGAAGCTATGATGGGCTTCAATGATTGTGGTGGCTCACAGAACT
Marker18028	CCTCATGCCTATGATCGCAGCTCGATCACTGCACGTCCCTGCAATAATGGCTCTAGCTAGCTTGTCGGTTGATGTTGACGCTCACTAATGCTCATAGATAXXXXXXXXXXTGGAGTCCCGGAGCGAGAGTCCTCGATGGATACGACATGGAAGATTCTAGAACATTCCAGAACAATCCAGAAGACACGAGAAGGCGACCCACGGAAGGAG
Marker21560	TTCGATCTCTAGGTTGGTGCATGATGTCTCATGCCTGTCTTTTGTCTAGTTATTTTAAGATTACCATCAAGTAAACCATGAAACCGTTAGTTTTTCCATCXXXXXXXXXXGAATGACTGAAGACCATTAGATTTCTACTTTATTTTTATTACATTCACATACACATTATTATGTTCCATCAAGTTATGAAAGATATTGCAATTGTGCACA
Marker9783	TGTCTTTCGAGCCGATTTTTCTCACTCTTTCGGCTCTTCTCGATGCCTCGTGGCGGGTCCTTCTTTATATTTGGGGAAGTGGTATAGGAGACTTGGACATXXXXXXXXXXCCAACTCGGATCTGCTTGGCGAGTGGGAAGTGGTACATTCTCATGATTGTGGATGACTTTTTGAGGTACTCATGGGTGTTCTTTATGGAGGGCAAGGATG
Marker20999	TGCTTTACAAGTTTATTTATCCTTTTAAATAATTGTGGTTCTTCTTTACATAATTATGATGGACGGATTAATTTCTAATCTAGATTGTTACATGTTGTGGXXXXXXXXXXTTCATGTATGTGCGTTCGGCAACCAACTGCTTATGAACGTTTATGTTCAGAGTTAGCCGAATGACCCTTAAACCTGTTGACAGACAACTTCTATAGCTGT
Marker35491	AAGACCAATCAAGCAGCTCCTCTTTAGCGAGCAATAGAGCTCCAATTAAATTTGGAGATTCACAATCAAAGATGCATCGGTTCCGTCCTAGGATTATAATXXXXXXXXXXATGAGAAATTCCATGTAGGTATTTTGTTCGTATGCAAATAACAGCGAAAGCATTTTAATTAGTAACTAGTACTTCAACTCCTATTCACTTAGTTTTAAGT
Marker8706	CTCACGTGTATCCAAGGCAGGGAGCTTGACGTGCAGTGAGATCCCCTCGGAGGGAGGCATCGAGCCACCGGGTCCTATCGAACGGACCCGGCACTCCTGTXXXXXXXXXXGGCTGGTCGGTTCAGCCTGGCACCCCTCGACGAAAGAGGGTCTAAAAAACTCGGGGTCTCGACACCCCCGAACCTAAAAATCGCAACTAAAACTCGCAAA
Marker21795	TCTCAAGAGACACAATCTTGGCATTCTTCCCTGCCTACTCGGATTGCAAGCCTGCACAAGACTTGCATACACCCAGCAACACAGGTGTAGCCCTAAGCTCXXXXXXXXXXTCAGCAGAGAGTTCATCGGGAGTCTGAGATACTTGGGAGGAATCATCGTCGTCGTCGTTCTGAGAGATCTCCTCCAGCTTGCTATCGACCTCATCACCGA
Marker23285	CCTGCTATAAATAGGAGCACCCACTGCCTTGCTCTCCTCAACCTCTCCTCCATTGCTTGCTCTTCTCAACCTCTCTACTGCCACAACCATGTCTCAAGCTXXXXXXXXXXATGGAGGACAGTATAGTGCAGACACCTACAGCCCCTCCCCTACAGGCACTGCCCCTGTAGGCAGTGGCACCACCTGGTGCTATCCCTACTGCATCGCCTC
Marker32428	CAGTTTACCGCGCCATTTTGGGAGAAGTTGCAAAAGGAGTTAGGCACGGATTTAGTTCGGAGCTCAGCTTATCATCCGCAAACGTCAGGACAAACTGAAAXXXXXXXXXXAATTGACTTTGTCAAAGAAGCAGAAGAACAAGTTAGGATCATTCAGCAACATATCGCAGCTGCACAGTCTCGACAGAAAAGCTATGCCGATAAACGAAGG
Marker17556	TCAGCGATGAGGTCAACGGCGAGCTGGAGGAGATCCCTCGGAACGACGATGACACATCCCAGGTATCACACACCCCCGATGAGCTTTCTGCTGAGGTCGAXXXXXXXXXXGAGCTTAGGGCTAGACCTGTGCTGCAGGGTGCGTGCAAGTCTTGTGCAGGCTTGCAATCCGAGTTGGCAGAGAAGAATGCCAAGATTGTGTCTCTTGAGA
Marker17109	AAACTCAGAAACCGACCACCTTAGGTTTTGCAGTCCAAACCTGGAAACCGTCGGGTAGTTTTCTGAGGCTCAACTACCAAACCCACGCCAAAGATGGAGCXXXXXXXXXXGTATGCCCAAGGTGGTAGATTAGAGGGAAAGACACGTAAGACGATGATCCAGACATGACGCAAGGAAAAACTAGATGAACATGGGGGTTTATCCAGGTTC
Marker13738	GGTACAACAATTCGATACATTCAGGGTTCGCAAGTGTGGCAGAACCATCCTGATTATAAGAGCTCAAGTACCGTCTTAGTCAAATCCGTCTGACATCGACXXXXXXXXXXCTTAACCCAACACAACTCACTCCTCCTTTTTCAGATAGTGTGCCACTAGGAGTCTCAGTCCGGCAAAAGAGAAGGGGAAGCTTCTTGAGGACCCTGCCCT
Marker23369	ACTGTATTGAGATGGGATGGTGTTAAATATAAATCTTGATTATTGATCTATGGAACATGTGGGTTGGAAACTGTGGTAGTATGGTGAGTAGGTATATCCGXXXXXXXXXXTGTTTTAGTGGCTCACGAGGGGACCCTGGGAGTCGTAGACCTTTTCCCGGGGTGAAACCTTAGAGGTACATGTGGAACGGACTTGGAGGGGGCTTTGTAA
Marker20911	GAGCCCAATCAGTACAGTTCCTACAGTGACTTCTTGGACACTCGCCCCCTGTGTTCAAGGAAGCCACTGAACCGCTCGAGGCAGATGAATGACTCAATTCXXXXXXXXXXACAGAGTTCATGAGACTGTCGCAAGGGACCAGGTCAATGTCAGAGTATCTGCATAGCTTCAATAATCTATCTCGCTATGCCTCGGATTTCATGAACACAG
Marker16773	CATCCACATTGATCTTTAGAGTACCAGGAGCCAGGGTGAACAGTCCAAATTGGCTAGAGGGGGTGAATAGCCTAATTAAAAATTTACAAAAATATTTAGGXXXXXXXXXXGATATATGACAAGTAATAGTATCTACACAAAAGAAAACTACACAAAGTAAACGAGCTAGATAGTAGTGGTTTCACTGAGCCTTCGGGATTGTCTAATAGA
Marker17091	TGTTACTATAGAGTTGTTTATTGTAACACATTTACTTGTCTACAGTAATATTTTTTTGTGTTACAATGATTTTTGTTGTAACACTTTTTTTTACTTTAGTXXXXXXXXXXACATTAGAGTAGAGCACAATATGGGACATAGGAACACATTTTGTCATGGAATACTCAATAAAATCCGAACAAAAAAATTAGGGATTTTTTTTCACGAGAG
Marker15062	TCTCCCCCTTGGGTCCATATTGGGTGCATGTACGTACGGTATTTTTCATGTGTTGGAGCCTGTTTGTAGTTGTTTCCGTACATACTCTCCCGCAAGTGACXXXXXXXXXXCAAGGCAGCCTTGCCACTCGCCTCCATTGTATCGGTTATGCCATTGTTCACGTGTTGTAGGGCACTATTCACGTTGGCTAGAGGGACAGAACCCGTGAAC
Marker18516	TCTCAAGAGACACAATCTTGGCATTCTTCTCTGCCAACTCAGATTGCAAGCCTGCACAAGACTTGCACGCAGCTAGCAACGCGGGTCTAGCCCGAAGCTCXXXXXXXXXXACCTCAGCAGAGAGTTCCTCAGGAGTTTGAGATACCTGGGAAGTGTCATCGTCGTCGTCCCGAGGAGTCTTCTCCAGCTGGCTGTCGACCTCCTTGCCAA
Marker11448	TCCGGTCCCTCTGTCCAAGCCTCACGTCCGCCCTTCACCGCTCTCGGTCCATCGGCACGACACGTCTCTACTTGACCTTCACCTCGCCCTCGATCATTGTXXXXXXXXXXATGAGTTTCCAAACAACCAGTTAAAATCGAAAAAACTTTAGCCAAATCTCATCGGTTTCCTGATTCTGAAGCCACGACTTCTTCTAAACTCAAAAAATAA
Marker18892	TCGGCGATGAGGTCAACAGCGAGCTGGAAGAGATCCCTCAGAAGAACAACGACGACGACTCCTCCCTGGTACCTCAAACCCCCGATGAGCTTTTAGCTGAXXXXXXXXXXCTTTGGTTGGAGAGGTAGATGAGCTTAGGGCTAGACCCGTCTTGTGCAGGCTTGCAATCCGAGTTGGCAGAGAAGAATGCCAAGATTGTGTCTCTTGAGA
Marker21805	AAATTTCCTTAAATGTTTCGCCTCAGGTTCTTTAGGGATTAAAGTAATAATTGCGTAATTTAGTCTATCAAGATTCAAACCACCTTGTTCAAAGCTTTTAXXXXXXXXXXAATATTAGACTCCGGCTCAGCGCCAAATAAGGACTTATAAAAGTCAACATAATGCTGAAGCATCGACGCATTATCCTCTAACTATCCTTCAGGACCTTCT
Marker28963	TGTTTGGTTAGCTAAAATTAGTCTCCAAAGTACCAAACATCTTACTAAAGTTTAGGAACCACTAAAATTTAGGAGTTTACGAAGAGGTAGCTAAAAGTGAXXXXXXXXXXGATTAAAGATTCATGCAAACAGATCGTTTTTATGCTAATATCCATCTTAACGTGCTTAACAGATGCAAATAATCATGAACAGATCAAATCTAAGTACTAA
Marker22769	ATATTAAATGCTATGTTGTATTATAGTTTTAGTAGGGATGAAAACGGTTGGAAAACTGCTTAATTGTTTTTCACTTTTACATTTAAATACGAAAACAAAAXXXXXXXXXXGATAATTTGATTTTTTAATAGATGTGAAGGACCGAGAATGCACTAGCAAGGTGACCAGAGGGGGGGTGAATGGGAGCCAACAAAAATTCTTTTGAATCTT
Marker19774	TCTCAAGAGACACAATCTTTGCATTCTTCTCTGCCAACTCAGATTGCAAGCCCGCACAAGACTTGCATGCACCCAGCAACACGGGTCTATCCCTAAGCTCXXXXXXXXXXCTGAGAAGAGCAGCAGTAAGTTTCTCAACCTCAGCAGCCAAGACCACGTAATCAGTCTTGTTGCAAATCTCCCAAATAGAAGCACCCATACTCTGAAGAT
Marker31641	CAAGACGAGTTGTGTCGTCAACACCTCCCTCGACGACGTCAAAAGTAGCAGCAACTTGCACGTCGTGAGGTATCCATTCTTTTCATGCCGCCCTTCATTTXXXXXXXXXXGATTCCATCGTGGATGTTTGGTCGTAGCGCACGTTTGCACCATAGTCTTGTGCATCCTAGCTAAGCTACCCGTATCTGTTGTGTTTTTCCAAGTGCTGCA
Marker21232	TTGGTGATGAGGTCGACGGCAAGCTGGAGGACACCCCTCGGAACGACGACGACGACGACACCTCCCAGGTATCTCTGACTCACGATGAGCTTTCTGCTGAXXXXXXXXXXCTTGGTAGGAGAGGTGGATGAGCTCCGGGCTAGACCCATGTTGTTGGGTTTAGGGTTTAGGGTTAAGCAGAGAAGGATGCCAAGATTGAGTCTCTTGAGA
Marker19863	GTTTCCGAGTGGCATCGTGTTCCTGAGAGATTCGGGTAATCTCCTGATTTTTCCCCTTCAAGTCGAATTGAAGATCCATGACCTTCTGAGTTAGGACCTCXXXXXXXXXXCAAGCCAAAATGGAGTGAAAGGAAGTGAAGGACCGAGAATGCAATAGCAAGGCGACCAGAGGGGGGTGAATGGGAGCCAATAAAATTTCTCTCGAAACTT
Marker17382	AGAACAATCTCCTTCTCTTGCCAACAACCACCTCAACGCCTTCAAGCCGTCTAGGCACCGGCAAATGCCAAGAGTAACAAGAAAACTCAATGCTGATGCGXXXXXXXXXXTAGCATCGGATGCTCGACCCCAGCATCCGATGACACACCAGAGAGGTTCCAGAGAGGTCCAAAACACATCAGATGCTTCCGATGGTTCTACATCGGATGC
Marker27911	ACATTCTGCTCCATACAACATAGCCAGTCTAATTGCCATCCTATAAAACTTGCCTTTGAGCTTTTGTGGTACCCTCTAGTCACAGAGAATACCAGATGCTXXXXXXXXXXAAGGCTCTCAATTAGTTTTGCTTGATTAGAAACCTTATCGTCGGATTAATCGCGACTGATCACGATTAGTCGTCCGATGAGGCAAGCAGGACGACTAATT
Marker17344	TTGGTGATGAGGTCGACGACAAGCTGGACGACACCTCCCGGAACGACGATGACGATGACACCTCCCAGGTATCTCTGACCCACGACGAGCTTTTTGCTGAXXXXXXXXXXGAGCTTAGGGCTAGACCCTCCTTGTTGGGTGCGTGCAAGTCTTCTGCAGGCTTGCAATCTGAGTTGGCAGAGAAGAATGCCAAGATTGAGTCTCTTGAGA
Marker17254	AATCCGAGGATTGCCCATGATATCCATGGAGAAGGATCTTGTTTGCCATTCTTGTAGACATGGGAAGATGGTTGCCACTCCCCACCATCCAGTGACTCAGXXXXXXXXXXGAATTCAAGAATTTGGACTTTGAGAAGTTTTGTAACTCTTTGGGTTTGGAGCATCAGTTTACTTCCCCCTACACACCTGTAACAGACTCTCCCAATAATG
Marker18758	TGTTTAGATGTACCAACTAAAATTTAGCTAGATAAAATTTGAAGGCAAAATAGTCATTTTAGTCCCTAAACTATAACTCGAGGCTCAGTTTCATCCCTGGXXXXXXXXXXTACACAACTCTAGAAACCCAACGCAAAAGCCAGAAATCAAAACCGATAACGGACGAATGAACCGCGGACGAAAACGTGCTTAATAGGCAGCATCGGATGC
Marker18676	CATCTGCCCACATGCTCCACCATAGTTCGTTCCCCTGCATCACATCCATCCTGTTCTCATTCAAGATTCATAGGTTCTACTCATACCCACTCGCAAAGAGXXXXXXXXXXACTTGCAAAAGGAAGAGAATAGAGAGGAACAAATTGCTTAGTGCTCTCACCAGTTGTGCTCGTCACTTGGAGGGAGAGGGACACTCACGCTTGCAGGCAT
Marker17394	TTTGTTTCGTGTCCTTTGACTTCTTGTTGGAGCGCTGGTCGGAGGTCTCTGGGATTTCCAGATCTTCAGGACGAAGTTTGGCAGCATTGGCGATGCAGTCXXXXXXXXXXGTGATCTACCCAACGGGCATGGAAGGCTTCCTCAGTACGATGCCCCAGAACGGGAAGTACGCTGGGAACAGGTCCCACTTGGAGTAATCGAGCTCGCGGA
Marker14320	AGCGCAGGTGGTTGGGAAAAAAAGATAGTAGAAATAAGTCTGCAATCGCCTGTATAGTGAGTCTGTGCATCAGTGAATCCTATCTTAAACAACCTAGTAGXXXXXXXXXXTGGCTAACCAAGCCTCTAACCCTAGTTGCCTTAATAGAGCCCTAGGAGTCCTTTTGTTTGACTAACTAAGACCTCCTTGATCAAAGCTTTGCATGGCGGT
Marker19259	TCTCAAGAGACACAATCTTGGCATTCTTATCTGCCAACTCAGATTGCAAGCCTACGCAAGACTTGCACGCACCAAGCAACACAGGTCTAGCCCTAAGCTCXXXXXXXXXXTCAGCAGAAAGCTCATCGTGGGTGAGAGATACCTGAGAGGTGTCGTTGTCGTCGTCGTTCCGAGGGGTGTCCTCCAGCTTGCCGTCGACCTCATCACCAA
Marker23041	CTTCATGATACATAATCTTGGCATTCTTCTCTGCCAACTCAGATTGCAAGACAGGACAAGTCTTGCATGCACCCAACAGAGAAGGTCTAGCCATCAGCTCXXXXXXXXXXGCAGAAAGCTCATCGTGGGTGAGAGATACCTGGGAGGTGTCGTCGTCGTCGTCGTCGTTCCGAGGAGAGTTCACCAGCTCGCCGTCGACCTCCTTGCCGA
Marker15997	AAGGGACCGGTCGGTCCCACCTGGAGGTGGACCGCGGTGCCCTTTCTCATGGTGTCTCTATGTGTTCTCTGGAGTCTTCTAGAAGTATCCCAACGTGACGXXXXXXXXXXTATCACCTAAACGGCTTGGTGGTGATCGTGAAGCTTGGTGATCATCCGGAGGCTTGTGGATAACCCAAGGAGGCTTGTTACCGGTAGTGAGCGATTCACC
Marker20582	GTTAGAGCTCTCTTCAACCTGCTCATGGCTAGATCGATCGGTTTCGGGTCAAATAGGAAGAACGTAAATCTTCCACCTCTGGAAAGCGCCTACACCTAATXXXXXXXXXXTATTGTCTGCTTGCTACTCTCCAGGAAGTCTCCTCGAAAGCGAAGCTTGCCAGCACTCTTACTTTTTGGAGTGCTTGTGCTCATTCTGCTTTACGCAGAT
Marker24492	GTGAGATTTTGAGGAAGCGAGACTGTAATCTCACTGTTGTAGCGTGTGGTAGCCACATGGTTGCAATTTCGTGGTTGTGATTCATGTTTTGATTGTGTTCXXXXXXXXXXAGTCCCGAATTCTTCCAATTCACCGACTTGGAGTTACGTTCGAGCCATGATTCCGTTGGGATAGCTCACTAACATCCTTGGAACTCCTCATACCAAGTCT
Marker19241	AGTACTTGGAGAACATGCACAGAAATTTGTTAACCACTGTGGGTACCTTGTAAGGGATAAGATCCCGATCAGTGCTCGTGAATGGAAGGAAAAGAAAAGTXXXXXXXXXXGCAGGCTATAGGCGTGCATAACACAGAAGGTGACCCTCGCGCGTTCCAGCGAGGGAACCTTCGCTGAAGACGTCGAGCTCAGTGGGCGGCAAGCGAACAC
Marker22136	TCTCAAGAGACACAATTTTGGAATTCTTCTCTGCCAACTCGGATTGCAAGCCTGCACAAGACTTGCACGCATCCAACAACCCTGGTCTAGCCTTCAACTCXXXXXXXXXXTTAGCAGAGAGTTCGTCAGGAGTTTGAGATACCTGAGAGGTGTCGTCGTCGTCGTCGTTCCGAGGCATCTCCTCCAGCTCGATATTGACCTCATCACCGA
Marker10243	CTTTTTTTTTTTAAAAAAAAATACAGGGAACAACGAACAAGCCTCTGCCGATTGCATTGCATTGCTACATCCCTATCACACGTTTCTAGGACCCATCGATXXXXXXXXXXTTCACAACGCGTGTTGCTCCAAATGTTTGACAGGTCACATCGTCACATCACAACTACCGAACAATTGAACACCACAATTTGTGCAAACCGAGTCAATCTA
Marker15207	TCATCTTCAACTCTAATCGAACAGTTTGACTTGCCAACTCTCCATTTCCCGGCTCCTAAATCAAACCAGAGAGAAAACCCTCGCCTGCATTTTCATCAATXXXXXXXXXXGGCTCTCCCACTCCTTCTAGGTCATCAAATTCCTCTGAATCTGATGACTCACCTCGGTACACCCTTTTGGACGCTCTCCGGTACCGCGAGGAGAGGGATA
Marker25316	AAATTTGGGGGCTACCCCTAGAGATGCTCCAAGGAAGACCGAAGTTGGGTAGTGGAAGGAGAAGAAGAAAAGAAAAATTTTATTACAAATCATTTTATGCXXXXXXXXXXTATCGAGATGATCTTAGTTAGTCTATGTTTGGACAAAGTTTGCTAAATAACAACGAAAGTGCTACAGTAGTAGAACCTAAATTTTTTTACAAACTGAACA
Marker15825	CTCTAGCCGCGCGATGGTCTCTAGTAGAGGACGCTCTTCTGTTAGCCGCCATTTCGAACTTCGGTCCCCACGGTCGGCGCCAAACTGTTGGAAGCACTCCXXXXXXXXXXCAGAAAAGATTCCCCGGCACCGTACAGGGAAAAGGGCAAAGTTGTACAAACACAACTGGAGTGGAAAACCTAGCTCGCCTTCCTCCTGCCCGCCGCCATC
Marker17015	TGTAGTTTCTGTGGTGCACTTGTCTTGAAGCAAGGTAGCACTTATGCTGGTTTAAGTGATGTCGAGCTACTACTTTCAGAAGCAGAAGCAGCAGCTGAAGXXXXXXXXXXCTCCCCCCGCCCCATTGATCTTTGATTCCTTGTTATGTCTATGCTAAGCCTTAACGCCTACTGACATTTTATACCAAGACTCCAAGAGCTTGATATATTA
Marker14853	TCGGCGATGAGGTCGACAGCAAGCTAGAGGAAATCCCTCGGAACGACGACGACGATGACTCCCAGGTATCTCAAACTCCTGATGAGCTTTCTACAGAGGTXXXXXXXXXXGAGCTTAGAGCTAGACCCTCGTTGCTTGGTGCGTGCAAGTCCTGTGCAGGCTTGCAATCCGAGTTGGCAGAGAAGAATGCCAAGATTGTGTCTCTTGAGA
Marker21082	TGGATCACTGTAAAAGGATTTGTCACCACAATTACAATGAACGATTTAGTTTCTCGATGGAAAACTAAACTCTAAGCAAAACCCAAACCCTAATGACAGCXXXXXXXXXXCCACAAAGTAGGAAAAGCAAGCTCCTAGAATAATCGAACCTCCGATAACGGAACACCGCACTCCTAAGGAAAAGAAGAAAGTGTCCGACCAAAAATACTT
Marker22007	AGTGAACTAAGTCTTGCAAGCAAGTCAAAGCTCAAATGTCCTAGTCTCCTATGCCACTTCCAAAGATCAGAGGAGGAAGGTCCAGCCACAAGACAACGAGXXXXXXXXXXTACCCGGGGGCATTACACCAACGAGTGATATGATCGCGTGCTTCTCTTCCTGGATGGTGATGCAAGAGGACACAAGGATTTATCCTGGTTCGGGCAAAGA
Marker22406	AAAAACATCTTTTGAGGAATACACCTATATGAGTTCAACTGCTAGTCACAGTCTCTGAGATTTGGGTGGTCTCTAGATACTCATGAAAGGTCCAGTAGTTXXXXXXXXXXAACCGAGAGTATTTTATATGCACCATAGAATTTGGTGGGGATTGTTAGATTTAATGTGGGTTTGATCCATATTTTATTTAATTAAATCAAATAAATTCTA
Marker22524	CTCGCGGTGCCCCGCCTCGTGGTGTCCTCTGGTGTCCTCTAGATCCTTCTGGAGTATTCCTGACTTGGCGGTTGCGTTATCTCCCGTCGGTTTCCTTCTAXXXXXXXXXXAAAACCCACCAAACATGAGTTTTGGGTGAAACTGAGATGATTGGGTGCGTCTGTTGTGAAAAATTCAACCGTGAGTTCTTTGGTGTATCATTGGGTAAAA
Marker23432	ATTATTATTATTATAAGTTAGCTACAAAAACAAGTGTATATAAAAGGTTCATTGCATGATATGTCCAGAATACAGCGTGTTCGGGAGAAAAAAAAATATAXXXXXXXXXXTCTAAACATAGCCACAGATATTTCTATAAAACTTTAGATTGCGCATAATCTTGTTTGTGGCTTTGTCTCAAAAGGTTCCTTCACAATTCTAAAACCTTCA
Marker13217	CACGTTCACCGTCGGGTCGTTCTCCTGGACCACCGACGTCGACAACGCCGCCAGGGGCGTGGAGGCGGTGCAGGCTTTTTCTGTGCCGAACGGATCTGCTXXXXXXXXXXTCTCGTTCCAACCTCCAACCGCGTCACAATGATGATCGCCGTAATAATCGGCACTATGACGACCACGACCGACGCTATGACGACCGGTAGGAAAGATCGA
Marker30666	TACTCTTAATATTGTTGTTTTCTAAAGCTAAAGACATAAAGAAAAGATGATATTTATCTAAATTTGGCAATCAAAAAGTTACTGGGTTCATGAAATTGTCXXXXXXXXXXGCCGAAACCATTAATTACATTTTGCCAGAATGAAGCAGTCAGGTAATCCCCTAAAACAAACAAAAGTAGGATGGAGCAAACGAATAATCCATATGGTTGC
Marker20922	GATGCCCAGGAATTGGTGAGCGGAAGGTACTACATCGTGCATACATTGGTTGTCCCTTTGACAGAAACTGCAAACTGCTTTTTTTTTTCTTTTTCTTTTTXXXXXXXXXXTCGAAGAAGAAGAAAGGCTCTGATGTAAGGTCAGCCCTTACCGCTGCCTTTGCTAAGTATTCAGAGAAGATCCGCAGCCAGAGCCGGGATGCGGCAAACG
Marker32254	AATTCTGTGAGCCACCATAATCGTCTAGTTCAATCACAGCTTCTGGCTATGAACTCCGCCCTGGCTTTATAGCCATGGTTCGTGAACAACCCTTCTCAGGXXXXXXXXXXATCGTATTCCAAACCTACAACAAGAGATACTCAACTACCGCCAATATGAGAAGGAGTTGTTAGGTGCAGCCTATGAGAGATTTACAACTATTTCACGATC
Marker23057	TCCTCTTTCTGCTTCAGCAAATTGTATTTTGGTGGTTGTTGACAAATTCAGCAAGTATGCCCACTTTATTCCACTGCTCCATCCATTTTCAACACAGCAAXXXXXXXXXXCTTGTCCGAAGCGGTGGAGACGCTGGCTGTCACTCGTAGAGTTGTGGTACAATACCAGTATGCATTCTTCTACACAACGATCTCCGTTCGAGGTACTCTA
Marker19428	GAAGGATTTTCATAAGAAGCCCTCGCCATGGCGTCAATCTCACTGGACATGAGCTTACTGAAGAGCTCGTCACACATGAGGGTCTCATAGTTCGGCGATTXXXXXXXXXXTTTGACTTGAGAGGTTCCCTCATGGAAACTGCGGGTACATGGGTGTATGCCGAGTCTCTGAGTGATGAGTGATTGTCAACGGGTTTGATCGCAGGTTCTT
Marker15808	CAAAACAGGGGGCGAAGTCCGGGAAAAGGACAAGCAGAACGGTGGCGGCACGTGGCGGCAATCGGTGAGGTTGTGTCGAGGCAACTGAAGGACCGAAAGTXXXXXXXXXXGACAAAGGACGAACGAACTGCGGACGAAACAGCGCAGAAATACCTGCATCGGATGCTGGCAGCGTCCGATGGTCAGGCGACGGAAGCGTCCAATGTGAAA
Marker16715	CTGAAACGCAGGATACCGTCTCTGAGAGTGAACGGTGGACGGGACTGAGGATTAATGGATAGCTGTTGCAGCAGCTGGGCTGAAACTGGGTCCTTGGAGTXXXXXXXXXXGCGATGGTCCGAGAAAATGACAAACTCTGCGTGTTGCAGGTATGCGCGCCATTGTTCCACTGCTACTATTATTGCCAGATATTCCTTGTCATATGTAGAC
Marker2371	TTTTTCCACGGATGCGCCAAAAAACTCACAGTTGAATTTTTCACACTAGACGCACCCAATCATCTCTGTTTGACCCAAAACTCATGTTTGGTGGGTTTTTXXXXXXXXXXCTCGCAATTGAATTTTTCGCAACCGACGCACCCAAACATCTCTGTTCGACCCAAAACTCATGTTTGGTGGGTTTTTGGCACTTTCATTTGTGACAGAACC
Marker18732	GAGTTTCTGACAAGCCAACGCAAGAAGGACACGCACGCCGAAGGATGTCTTCGCCTAAGCAAAGGATATGACGACAATGATTCGCCCCACAAAGCTATGTXXXXXXXXXXCACCGATCCCCCGGTTGAACTAGAACACAGGCGGCAGACCAAGTTCCCCAAAGTTCAAGCAAGAGACTAAGCAAACACAGGCGTAACGACGGGAGTATGT
Marker23739	AATCATGTGCCTATAAAGTGATAATGATGCATTTCTTTTGTTTCTCATGTCAATTACAAAGATAGTTCCCCAGGAGTTCTTGACGCAGAAAGTATTAGGAXXXXXXXXXXGGACAAGAGGAAATTGTGCAGATTTTGCAACTTCATATAAAATGATGATGTGAATTTCATGTCGCATGAGAATAAATTCCTTGTCTTGCTGCAAAAAGGG
Marker19135	GACATACACTTCGCAGTGTGTCTGTGCGCTTGTTTTTAGGCGTCCCCTCGGACTTCCCACAAGTAGGCGGTCAAGCGCATCATGAGGTACCTCCGATTCAXXXXXXXXXXCAATCGGGTTCCTTTGCTTTGTGATAGCATGAGTGAAGGACCGAATTGGCGACCAGAGGGGGCGTGAATGGGAGCCTCAAATTTCAACTTGTGAAATGAA
Marker28795	TCTCAAGAGACACAATCTTGGCATTCTTCTCTACCAACTCGGATTGCAAGCCTGCACAAGACTTACACGCACCAAGCAAAGTGGGTCTAGCCCTAAGCTCXXXXXXXXXXTCAGCAGAGAGTTCATCAGGAGTCAAAGATACCTGGGAGGTGTCGTCATCATTGTCGTCCCGAGGGATCTCCTCCAGCTTGCTGTCGACCTCATCGCTGA
Marker31420	TCATATATGAGATAGATGTTGTTTAGAACAGTGACACGGTCTTCAAAGCTTAAGTTTGACCACTTTTTTGACAATATTTGTTGTAAAGTGGTATATGTATXXXXXXXXXXAATACGGTATATTTCACTGAAGTTTACATCTAAAACACGGTCTATCTTATCTTAGGTGAAATCACATTATTTGGTTCAAATTATATTGATCAGTGTTGAT
Marker17540	TCGGTCCCTTAGTCCAAGCCTCACGTCCGCCCTTCGCCACTTTCAGTCCATCCGCACGGCACGTCTCTACTTGACCTTCACCTTGCCTTTGATCACTGTAXXXXXXXXXXTTCTGGAATCTTCTTCCACCGCGTTTGTGGACCAATCTCAGCCCTACGTGAAGTCGGTTTGATCCAATGGTCGCGGTTGATCCCTTAGGGCTATATAAAC
Marker18288	ATGGTGAGCCGCAAGGTCACAGTGCGCGTATGTGCCACCCCCGACTCTGATATCCTAGACAGCGTACCTCCCAAGTTAACTCCGAGTTTATAGAAATGCTXXXXXXXXXXCATTCAAATATTTCCTCTGGTCTCATTTCTGTGGGTTTTGACTAGATTTTTTTTTACGCACGCTCCTGACTTCTCCTGTGGCTCCGTAGAATGGGGTCGA
Marker23154	CTTCAAGAGACACAATCTTGGCATTCTTCTCTGCCAACTCAGATTGCAAGCCCGCACCCAACAGTGAGGATCTAGTCTTCAGCTCATCCACCTCTCCTACXXXXXXXXXXGTAGAAAGCTCGTCTGGGGTCTGAGATACCTAGGAGGAGTCGTCGTCGTCGTCGTCGTTCCGAGGGGTGTCCTCCAGCTCACCATCGACCTCCTTGCCGA
Marker21316	TAGCACCGCAGCGGACGCTGTTGCCCGCTGCGGTAAAGCCAAAACGCCGCTGCGGTTAAGCTTTGTGCAGTAGTGTATCAAAGTTCCAAACATCAGGGTCXXXXXXXXXXGTAGCTGATACGTTGCCAGCAAAGTCTGTCCAAGCTTTCTAAAGGTGGCATATGGCATCAAGTTAACAACTGCACCCCCATCAACTAACATTCTGTTCAA
Marker24647	AAACCTGGAAACCGTCCACCAGTGGTTTTTCTGTGGCTCAACAACCAAACCGACGCCGTAGAGGGGATGCACTGTAACATCCCAGGTGTTTGCCATAGGTXXXXXXXXXXTTTCTTTGACCGGCGTTGAACGGTATTTTCGGATGTTCGCATGTTTATGCGCCTTAAACGAAAGTTGTAGTACAGATCGAGAGGAACAATTTTTGTTTTA
Marker15081	TGAATCCTCGCAAGCCAATGACACCTCCACACCATGGATTTCCATCGGAGGTCGGTCCGCCCTGGGCTGCCACCATGCTAGAGGTCTCCAACAGCGTCCAXXXXXXXXXXCACACAACTCTAGAAACCCAACGCAAAAGGCGGAAATCAAAACCGACAACGGACGAACGAACTGCGGACGAAACTGCGCAAAAACAGTCGCATCGAACGC
Marker23316	CTTCAAGAGATGCAATCTTGGCATTCTTCTCTACCAACTAGGATTGCAAGCCTGCACACAACTTGCACGCACCAAGCACCGAAGATCTAGCCTTAAGCTGXXXXXXXXXXCTCAGCAGAAAGCTCATCGGGGGTCCGAGATACCTGGGAGGTGTCGTTGTCGTCGTCGTTCCGAGGAGTGTCCTCCACTCGCCGTTGACCTCCTTGCCGA
Marker21615	TTGCTATGTGAGGTTCTTCTGCTTGTTATCTGGACACGACGTATGGCACTATGGGTATCACAACACAGGAGCATACTTTGCATCATATGATGGCTTAGCTXXXXXXXXXXTAAATTTATTGCTTTTCCATGGCTCTTAATTTAGCCAGAAAGGAAGCATAATAATGTTGGGTAGAATTTAATTTGTGTTTTAACATAGCCAAGGTAGACT
Marker19485	TCACTGTGCTAGCAACATGATTGTCTATGATTCAATTGCATGTGTTGCCTCTCGGGGAACAGTGCTGGACTCACTACTGACTGGACTCACCTAGTGTTCGXXXXXXXXXXAAATTCAAAGGATTAGAGGTTAGCACACACTACACCACAGCCTTTATGTTGGAACACACGCTTGCCCTACCTCCGCACACGTGCAGGGGAGTGGCGAAGG
Marker19353	CTCACAGTCTACGTGGTTGACTACTTCTCCAGGGGGGCACCGATGTTTAGTCCCCTGCACACGGGCTTCACTCCTCATCCGATGAACACTTCGTTCGTGAXXXXXXXXXXAGCCTCTTTTTGATGACAAGGACGAAGGTGCTGAAGGGATGGATGATCCAGCACCTCCTCCACCTGCTGTGCCGCAAGGAGCGGCTTCTACTATGACTCA
Marker24982	TTCTCGGGGTTTTGGATGGACTAATTGCATGAAATGGACAAGGGGTAAATTGGGTCCATCCATTAATTGTCATGGGCTTGAGCTACTTCAAAGTTAATTAXXXXXXXXXXATGTAGTCAAATAGGTTTCAAACTAACCAAATTCCACATGTCCATAGATTTTTATTTGAATGCAGGAATTTGGACCAAATTTGGACATTTGAACCACCAG
Marker34551	ACATCTTACAGGGGACCAATCAGATGCCTCCACGTACACGGAGACATGAATGGAGACAAATAAAGGGGACACTAAAGCCGCAACCACTTTAGAGAGCTATXXXXXXXXXXGCTAGTCGCTACCGTCCAATTTGTTGTAAGAAAGGAATTATGAAAAATCAGTTCTCTAAATTCAAGACGCCGCACCATCTGTCCAAGTGCCTCCTTCCTT
Marker27068	GTTAGTGCTCTCTTCATGGATTGTACCTTCGGTGTCTGTCAACCTTCGCCTGTTGATTTCTCTAGTAATCAACTTATTATTCTAGTAAGCATATGTTTATXXXXXXXXXXGAGCCGGTTACTAGGGGATAACATACTCTAATTGTGTTTCTCCTACGTAATTTCCCCAAAAGAACAGTAGAAGACATAGTTTACCGTGATTAGAATTAGA
Marker20672	CTCCTAGTGGAGTAGTGTACCAGGTAGACTGGGAGAGACCCAAGAACTACGGGAGCTGGGTCTACTGCGACTGCTACTGCTGGGGAGGGACTGGTGGCTGXXXXXXXXXXGCAAGATGCTGAACGTCCTGTGTGACTGCCCTCTACTGCTCCTCTATCCGAGAGAGTATCGCTAGAAGTTCTGGGTCGGAGGAAGCAGTACTAGATGATC
Marker26625	ACTCTGAAGAAGTTGAGGACCATCGCAAACCACCTCCATGTCTTGACCTCCTTATGGAACTGTATAAACACACCCCCCAAGACACGGGGACTCTGTTGTGXXXXXXXXXXAAGGACACAACTCGGCTCAGTACTGACCAGCAACAAATGGATGATATTAGTCGACTTTTCGATGAAGATGGTATCCTCGAGATGTCTAACTTGCATTCTC
Marker16549	GAGTTTGGTCGATCCAGTTTCGCGTGATTTCGTTCGCGGTTCGTTCGTTCTTGATCGGATTCGAGTTCTGTCTTTTGCGTTGGCTTTCTAGGGTTGTCTAXXXXXXXXXXACGTGTCGGTGGATGGGGTGCACGGGCGGTGCATCCCATCTACGGCGTCGGTTTGGTGGTTGAGCCAGAGAAAAACCATCGGATGGACGGTTCCAGGTTT
Marker39891	CATTTTAACCTAGTGATGGAGCAATTCAATTTCTTGATCTTTCTATGCAAGGTATCACAAAGATCATCATATCTCAAGTTATCATCACAACAAGTGACGGXXXXXXXXXXCTGGATATATAAGGGGAAGCAGATGCAGGCTCCAAATGATCGAATCATAATCATACACAAGGCACACGCTGCACTGGACGTAAGGTATTATGCTATTTAG
Marker16590	TCTCAAGAGACACAATCTTGGCATTCTTCTCTGCCAACTCGGATTGCAAGCGTGCACAAGACTTGCACACACCCAACAACACGGGTCTAGCCCTGAGCTCXXXXXXXXXXACCTCAGCAGAGAGCTCATCAGGGGTTTGTGATACCTAGGAGGTGTCGTCGTCGTCATTCCGAGGGATCTCCTCCAGCTTGCTGTTGACTTCATCGCCGA
Marker20186	ACCTCCTCTCGCTCCTGCAATGACCCCCGCCCAAATCCCCGTTCGAAAGCATGCACAACTCTGACACCAACGACGACCCCCACTATTTTAACGAAATAAAXXXXXXXXXXTCTTAATAACGAGAATGTACCCTAGATAGACTTTGCGGGAAAAGAATAGCGCACGGGAGGGAGGCACTGTCGGAGCGAGCCGCTGCGGCTGCGGGACAGA
Marker15815	TGTTTAGTTGAAGAAAATTTTCGTTATTATTTGGCAAATTATGTCCAAACATACACTAGCTAGGTTCAAAAGAGATTCGTCTCGATATTTACAGAATAAAXXXXXXXXXXCATATTACGTATTATATTTTCTAAAAAAAGAAGTTAGCTACGCCTTTTTTTTTCTGAGACGACAAGTTAGCTACGCTTGTGATTTTAACATAATAAAAAC
Marker34981	TTTGATTGTGGATGCTAGACTGAGGTGAAGCACAAGGTTGTACCAATTTGGGCACAGAACTCCTTAAAAACCTTGCAGTCAAACTGAGTGCCATTGTCGAXXXXXXXXXXATATCAAAGTTGTTGGAGCGCCTGGGGCGCTATGCGTTTTTGCTGTTAGTTGACATCCCTGACAATGTTTGACAATCTCTTCTGCATCTCGTAATGTTGT
Marker17396	TTTCTCCCCTAATTCGACAATCTAATATGCTAGGTACTTTATCTATGCGAGGAATGTTTTCTGATACTTCGGCTTCCATTGTCCATTCATGACTCATGACXXXXXXXXXXTGTTCTACGGTAAAAACTTGGGTTTGAAGGACCGAGAAAGCACTAGCAAGGCGACCAGAGGGGGGGTGAATGGGAGCTCACAAAATTTCTCTCGAAACTT
Marker29033	TCATTCATGGCTGATGACAGTCTCTTCTTTATCGATGGGGTACTGCATCTCAGAGCTGAGCTGACCATAAAACAACCCTAGACGAGGCTGTGTACTACTTXXXXXXXXXXTCTTACTAAACTGTGAAAAGTGATTCAACTAATTAAATTTTGAGAATTTTTACAATAGTTGGAGAGGCGATTGGAAGCGATTGGTGTGTCTATGGTTGGT
Marker20535	TGTGATCCGCTACATCGGGCTGAACCACTAGTACCCGAGGGAGCACTAGCTACTGTTGAGGGGGAGGTCACTTCAGCAAGGGAGGCGCCACGACACATCCXXXXXXXXXXGTTTGGGTTCTTGTTCCTCTTCCTCCTGAGTGTCACCCTATTGGGACAAAATGGGTTTTCAAAAACAAACAAGGAGAGGATGGTCATGTTGTGAGAAACA
Marker20502	CTTAATTTAGGAGGTTCTGCCACAGTTGCCGCTCCCCACCATCCAGTGACTCAGGTCATGACTAAGCGCCCTGGAGAGCTTTTGCATATGGACCTTGTCGXXXXXXXXXXGAAGTTTGTAACTCTTTGGGTTTAGAGCATCAGTTTTCTTCCCCCTACACACCGCCTCAAAATGGTGTAGTAGAGAGGAAGAATTGGACCCTTGTAGAGA
Marker22371	CCTGAATATCTCTGCTCAGCGATCCACAAATTTCATTTACTCGACATCGTGTTTGGTGGTTTCCTCATTCGTTTCGTCCGTAGATTAGCGTCGTGCGCAAXXXXXXXXXXAAACAAAACTTTGAGTGAGAAAAAACTTTTCAATCAATATTAGTGGATCTAAACAAGTTCTTACTATAATGTTTAGCTCACATGAAATGATGATCACTTT
Marker21680	CCAACATGTCTCGCTGCACCATGCGTAGCCATCAGTTAGGTCGATCAGTTGTTAAGGTGGAGGTGTTAGGACTGAGAGGTCTCAAGAATATTTATTATAGXXXXXXXXXXCTCTGTGGCACCTGAACTTTTCGTCTCCTTCCATTCTTTCCTCCATTCTCCCACAAAGGTGTTGTCTCGGGCAATAGGGTGGATCTAGCTGTCTCAAATT
Marker18254	GCGTCCGATGCTCTGAGTTCTGCACTATTTCGTCTGAAGTTTGTTCACTGGACTTCGGATTTGGCTGTGGGCTTTTGCGTTGGATTTCCGGCATCCGTGCXXXXXXXXXXCAACATTTTGAAAGAAATTTGAAGCTCCCATTCACCCCCCCTCTGGTCGCCTTGCTTTAGCATTCTCGGTCCTTCACTTGTGACCCCTCAGATCGAGTCT
Marker13596	TAATTTCTGAGAAGAAATTTTAGGCTCCCATTCACCCCCCCTCTGGTCGCCTTGCTATAGCATTTTGGTTCCTTCAATTCGGTTTAAAACGAATCTCATAXXXXXXXXXXCCAAACGTTCTCCAATCCTTTTACCTGCATCAATAAAAAAACATAGGGTGAGCATACGGTCCAACACTGGGGTGAGTAAAATGGGGATTATACCAGTGTT
Marker20379	TCTCTTGCACGAACCAGGATAAATAGCCTGTGTTCTTCTTGCATCACCATCCGGATCAGGGAACACGCGCACGCAAATTCAATCGTTGGTGTAGACCCCCXXXXXXXXXXCACCTCCGGGTGACCACGTCTTACTTGTCCTATATTCGGGGAGTGGACTACAAAGGACTCAACAAGGCTATAAAAGTCACCCTCGCGATCTACCACTTAC
Marker25537	TCTCAAGAGACTCAATCTTAGCATTCTTCTCTGCCAACTCGGATTGCAAGCCTGCACAAGACTTGCACGCACCAAGCAACACGGGTCTAGCCCAAAGCTCXXXXXXXXXXGCAGAAAGTTCTTCAGGTGTTTGAGATACCTGGGAGGTGTCGTCGTCGTCATCGTTGTTCCAAGGAGTCTCCTCCAGCTGGCTGTAGACCTCCTTGCCAA
Marker16464	GGTTGGCAAGTGCGAGCCTAGCTGAGCTCCACCGGCAACCAACCACGCCCTTAGGGCTTGATCGCTTGTGTTGATAACTCTCGAACTTCTTCCGGGAAGAXXXXXXXXXXTACTCGAACTCTATCAAAACATAAAAAAAAGTTTCCAATCCGGACTGGAAAAGATAAACCTGATCTAGTCGATTCTTAAACCGACCAAACCAGTTTTTAT
Marker18999	CTAAATAGCGTAATACCTTACGCCCCGTGCGGCGTGTGCCGTGTGTATGATTATGGTTCAATATTCGATTCTCCAAACCTGCGCCTGATTCCCCTTATATXXXXXXXXXXATCCTGGTCCGTCAGGGGTGCCTGGGCGGTGCATCCCCTCTATAGCGTCGGTTTGGTGGTTGAGCCACAGAAAAACCACCGGTGGACGGTTTCCAGGTTT
Marker22994	GCAAAAGCCACATCAAAAAAATCACAAGGCAAAGGGGGTCGAAGAAGAAGAGTACCAAACCCGAACTCAGAAGTGTGTTGGAGGTACCTCATGATGCGCTXXXXXXXXXXAAGCATAAGAAACACAAGACATTGTCTTGTCCAGTGTGACCTCAAGGTCTCCACAAAATGGATAGTCGTGTAATAATAATAAGGTAAACTCTCAACAAAG
Marker22838	TAGTCTTGTGGACGCTGGCTGCTCCCATATCGCCGAGCTTTTGGTCAAGGAAGTTGACTACTATTGGCGCACCCCCGAAGCGGCGAAAGTCCTAGGGAAAXXXXXXXXXXACAACGCAGATTGCTCGCATTCCATGTGTGGGCTGATTCTTCGCCCTTGTCATTCAACAACCGGAATACACCGGGTGCTGCCATACTTGCCACGATGAAG
Marker17979	CTTCAAGAGACACAATCTTGGCATTCTTCTCTGTCAACTCGGTTTGCAAGCCAGCACATGACTTGCACGCACCCAACAGCGAGGATCTAGCCTTAAGCTCXXXXXXXXXXTCAGCAGAGAGTTCCTTAGGAGTCTGAGATACCTGGGACGTGTCGTCGTCGTCGTTATTCCGAGGGATCTCCTCCAGCTCGCCGTCGACCTCCTTGCCGA
Marker31489	TACTTACATAGTCAGTTGTCATGGAGGTGAGAAATAACAATAAAAATTATTTTATTTTTCTATGTATTATTGGTTTCACATGACTCTCTCATGTTCTTGAXXXXXXXXXXAAGGATTCGCTCTCACTGTATTCGTAGGAAACAAAAAATACAGTCCGACTTCATATTCGGTTTCCTACGATTCTCCTGTCTTTGCCCCGTGAGCCAAAGA
Marker28675	CCAGTGGGTTTCGATGATTGGATGACAGCACAAGATTATTATGACTAACGTGTGTTTTACAGAAACAGAGATGAGTTAGGTCACAATAATGGCGATGATAXXXXXXXXXXGGTGCACACTTGGTATTTCATAGCTTTAGGTAGCTCAGAGAGAGCACTTATGTCACAAGGATAAAAAGTCGTTAAGGCAGCGTCACAATCCGAAGTTGTT
Marker17756	TTCGCCTGCTGGGACTCAACATGATCGGTCCATTCTGACCTGCTCCGGGCAGCTTCAAGTGGATCTACGTCATCGTCGATAAGTTCTCCAAGTGGATCGAXXXXXXXXXXCTTGCCAACGACATGATTCTCGACGCCTTGAAGAAGCGCCTATACCAGAAGGACAAGAAGCACCCTGGTCGTTGGATCGCGAGCTCCCCTCCGTCCTGTG
Marker17614	AAACTCAGAAACCCGCTGTGGCGGAACCGTCCTGATTATAAGAGCTCAATATTATCTTAATCAAATCCGTCTGACTTCAACTGATACTTGAACCCATATAXXXXXXXXXXAACCAACTCACACAACTCACTCTTCCCTTTTTAGATAATGTGCCACTAGAAGTCTCAGACCAGCAAAAGAAAAAGGGAAGCTTCTGGACGACCCTGCCCT
Marker23015	AGGGCTATATAACCAGACCCCTAACCCCCCTCCAAGAGAAGAGATAGAGAAGACAAAGAAGAGAAGTTCAGATCTTCCGACAAGAGTAGAACTAGGGTTTXXXXXXXXXXTATAGATCGGATTATGATAGAGTTTATGATCATGTTCGTAAAGTACTTAGCTTTATTCCGGATAGAGTTAAGTGGTCAAACTGGTGTAAACATGGTGTTT
Marker22890	AAACCTTATCTCCAGTAGATATGTCATCTGAATTTTCTAAATGATGGTGCTGCAGATTAAGCTCATTGAGACCAACAGCAGTCCCCAGGAAATTTGAATTXXXXXXXXXXGGTCAAGAGTGTGGATGTATTCTCACACCACCCAAATCCTTGTCGACAAAAAATTGGGTGCCTACTGCCTAATGTCCTCCTAGGTTTTTCAAGTTTTTTT
Marker26920	TCTCAAGAGACATAATCTTGGCATTCTTCTTTACCAACTCGGATTGCAAGCATGCACAAGACTTGCACGCACCCAACAACACCGGTCTAGCCCTAAGCTCXXXXXXXXXXTCAACCTCAGCAAAGAGTTCATCGGGAGTTTGAGGTACTTGGGAGGAGTCGTCGTCGTTCCGAGGGATCTCCTCCAGCTCGCAGTTGACCTCATCGCCGA
Marker18149	TCTCCAAGTACTTCTTCTTGATGTACTCCTTGTCGAAGCCGCCCCTCCGCTTGTGCCTCGGGGGAACGTACTTCTCCTTGCGCTTGCCGGAGTCGTACTTXXXXXXXXXXTAGACAACCCTAGAAAGCCAACGCAAAAGACGGAAATCAAATCCGTCAACGAACGAACGAACCGTGAATGAAAACGCGCGAAACAGCAGCGACCGGACTC
Marker26734	AACGAAAGCCTGCGGGCTATGTGAAAACCGACCCTCCGACGAAACGCGAGGGCGGAACGAAAGCCTGCAAGCAAGACGAGCATCCCTTGTCAGGCGACAAXXXXXXXXXXAAGTACGAATAGGAAGCACCAGGAATCGTGGTTTCGCTTTGATGATTGTGTCGTCAGCATCGCATTTAGCTAGCGTCACCAATCCAGTAACTTTAGGCGA
Marker16268	TGTGTTTGCCTTTTCTTAGCTTTTGGGCACTTGAATGAGTCTTGCATTCAAACCCTTCCTTTGTGGTTTATTTTTAGTCAATGCATTCATCAAGGGGAGAXXXXXXXXXXTATGGCGAGGTGAAGACGTGTCGTGCCGACGGACCGGGAGCGGTGAAGGATGGGCGTGCCGTGCGGCGGACGTGCCATGCCAATGTACCCAGAGCGGTGA
Marker19180	ATGCATGTGTTATTTGAGTAGATCTATTTTGGCAAGTTACCTGTTTACAACATCTCTAATCTGTTCGAGCATGTCTTTCCTTACATGTGTATTCGGCAGTXXXXXXXXXXATCAACACACTCCGGGCACCCGATTGAAGCCAGCTTTTTGGCTTCCTGTGTGCTTGGCGCGAGGTGTCACGTTTTTGCGTCAACACACACTATTCAGCCT
Marker14332	AGGGCAGGGTCGTCAAGAAGCTTCCCCTTTTCTTCTGCCGGACTAAGACGGTTGGTGGCACACTATCTGAAAAAGGAGGAGTGAGTTGTGTTGGGTTAAGXXXXXXXXXXCCGGACTACCGGGGTTATATGGCTTCAAGTGCGGGTCGATGTAAGGGAATTTGACTAAGACGGTACTTGAGTTCTTATAATCAGGACGGTTCCACGACAG
Marker33566	GTTTATTATCCGCTTTATTTATCGATCGGGTGCCTTGCTTGAAGGCTTGAAGTCGAAGGTGCGCCATGCCCCGCGAGCATGTTTTTGCCTGATTCTCGTTXXXXXXXXXXTGGAAAAAGGAGGCTAGATTTTTCCTTTTGGATCTTGTAATTGTCTATTTTTAGATCAAAGATATTCATCCAACTTGTTAGAAGGCTTAACGAAAGCCAA
Marker25697	ATAGCCATGCAAAGCTTTTAACAAGGAGGTCTTTGTTAGTCAAACAAAAGGACTTTAGAGGCTCTATAGGGTTGACTAGGGTTTAACTACTTGATTAGGCXXXXXXXXXXTGATGTCATGCTAGCTTAACACCAGAGGTGTTACAGTAACCCGGTTGATCAAACTCTCTACTGTTCTATGATTGGTAGTTTGTTATATTTGACCGCATCT
Marker18309	AAAACATGAAAAGCGATAGGGGGCGATGAGAGCAATGCGATAGAAAGCGATCGGCGTGTCTATGGTCAGTGGGTTATATGCATCATGTCGCCTCCCATCGXXXXXXXXXXCGTCGTCCGCGGGACGATCTCGATATGCTGCGCCGCTCCTACTAACTCTCCCGAGCTGACCGAGACGCCGCGTCATCGCACAGGTGTCCTCCAACCTCGT
Marker34733	AAAGCTCAAAGTTTGCACCTAAGGTACACGAAGGCTTTCTACTTGGTTATGGTACTAACGAACATGGCTACCGTGTATTCAATAATGCCACCGGCACTATXXXXXXXXXXTGATCAAGTGATACACCAAGTTGATGATCAAACACAAGCTCAACATGAAGTTCGACAAGAAGATGGGGACATCAACACATATGATGAAGATGATGAAGAT
Marker20044	AATCCAAGGATTGCCCAAGCTTAAGTTTCAGAAGGACCTTGTTTGCCATCCTTGTCGTCACGGGAAGATGGTTGCTGCTTCTCACCCACCTGTTAATCAGXXXXXXXXXXAAAATTTTGAAAGAAATCGGGTTTGGGTTTTGGTTTCTCTTCCTCCTGAATGTCACCCTATTGGGACAAAATGGGTTTTCAAAAACAAACAAGGAGAGGA
Marker14775	TTGGCTCTTCTCGTGGAGTAGCTTCTATGATGGTAAAGCTAAAATTGTTTTGAATTTTTTTTTTTGAAGAAGCCATGTTTTCGTAGCTCGTGCACCTTAGXXXXXXXXXXGGATGTCCAAATTTTTTTTTGATAATTCAAGAATAAAGCAGACATATCGATTATGCAATATGAATACATTTTTAAAAATATTGAATCTCCAAAGACCATA
Marker19769	TCCTCTCCTTGTTTGTTTTTTAAAACCCATTTTGTCCCAATAGGATGAGAATCGGGAGGAAGTGGAACTAGAACCCAAACCTAATTTCTCTCAAAATTTTXXXXXXXXXXTGACCTCCCCCTCAACAGTATGGGGGAGAGAAAAAGGAGGAAGAGAAGAAAAAGCAAACAAGCAAGCTCTCCAACACCTACACCAACAAGGTGAACAAGA
Marker24545	CTTCTGTTGTTACCCAAGTTGAAAGCTTCTTTGATGGCATTTGAGAGGCTGTTGAGGAATGTTTCGTTGTGATTCATCAACGTGGCAGACATTGCTTTGCXXXXXXXXXXGTCATGATCAAACGACTGTTGTCCCACTGGGCGTGCCAAAAGAATGCGTTGACACGAAATTTTGGACGAGAGTGCCAACACACTCGACCACGGTCCTCAG
Marker17927	TTGCTATCTCAAATATGATATTGCTTTTACCTAATATCAACTCTGCCACTGCCATCTAATAACTTACAAACCGGAATATAAGTTTGCTATATGGATATTCXXXXXXXXXXCTAACTTTTTCCCCCAATTTGGAGGTTACTTACTGAGGTTTTGAGGTTGTGGGATGATGAGCTTTTTAGAGAGGGTTTTACGTGTATGCCATCGCGAAAA
Marker22766	TCGGCTAGGAGGTCAATGGCGAGCTGGAGGACACTCCTCTGAACGATGACGATGACACCTCCCAGGTATCTCTGACACCCGACGAGCTTTTTGCTGAGGTXXXXXXXXXXGAGCTGAAGGCTAGATCCTCCCTATTGGGTGCATGCAAGTCCTGTGCAGGCTTGCAAACCGAGTTGGCAGAGAAGAATGCCAAGATTGTGTCTCTTGAGA
Marker13336	ATATCAACCAAATTGTGAGTACGAAAGAACAGCGGGTAGACGTTGGACTATGTTATTAGTGTACTATGTCTATCAAGTAAATTTTTTCAGTGTACTATATXXXXXXXXXXTGCATGGAAGGCAATAGCCAATCGGGATCAATTGGAAAGAAAATAATAATGGCGACCATTATGGAAGGAGAGGGGAAAAACTAATAAGAAAAGAAAAGAA
Marker17238	GCGTCCGGTGCTGTGTCTTCAGCACTGTTTCATCCACGATTCATTCGTCCGTTGTCGGTTTTGATTTTCGGCTTTTGCGCGTTGGGTTTCTAGAGTTGTGXXXXXXXXXXAGAAGGATTCAAGATCATTGAAAGATGCCACTCATCACCCTATGGAGGACACTATGGAGCATTTCACACACATTCCAAGATCTAGCAAAGTGGATTTTTC
Marker25581	CCCAGTAAGAAAGAAAGGCAAACATTTTAAAGGTAAGGCAGACCACCAAACCAAGCCTCGTAACAGAACCGGAGATGATATACTTGAAATGGTGAAGGATXXXXXXXXXXAGGACTTGCAGCGCATGAAAGAACGAGACAACTTGCATCCGGAGAAGACAGATGACGGGCGCTAGTACTTAAGCCCTGCTAGCTACACTACTACAGAGAA
Marker20544	ACTTGTCATAGTGCGAAAATTCTGTGTTAACAAAGGCGAAAGCAAGAAATGGATGCGTTATGAGTGTGACGAAGGATGGGGATGAAGAAGAAATTATATTXXXXXXXXXXTTTCATCCCAAAATTGGGGGGCATGTGTTTACACCAGATTTTGGAATGAAAGGATTATTATTTTGCAGGCATAAATGGCTGATTTTGTTAATGAGGAAAT
Marker26353	AGCATTATCAATTATCTATCACAAAAAAGCTCTATAAACACATGGAGAGAGATATATTCAATACATAGAGATTGAGATCACAAGCCACCCTCTTCGTCTGXXXXXXXXXXTAGGACTACATGATCAACATTTTGTTGCCCTAAACACATTTCTCAATAGAAATGGTGTTATGGGTTAGTAACGACAGCTAGTGATTAGTAATTGATTAGC
Marker4520	TAAGCCCAAGTTGTGGGCGCCCAACCCTAGCCGTCCCCAACCCTAGGTCGAGTCTTAGACTATAAACACAGCCACTGCCGCTGCTAGACACTCGGGTTTTXXXXXXXXXXTGTGCTTGGTTGATAACCAGCGGAGCAGTGGTGTAAGAAGTCGGATCGCCAACGTCGAGATCTCCACCAATTGATCTTATCAGCTACCTCTCGAAAGATC
Marker24773	GCTCCCTGACGTGCGTCCCGACGTCATCCATGCGCGCCTGCAGATTGTCTCCCCGTGCGTTCACAAAGTCAGCAATTGCTGTGGCTTGCCCAGGGAGCCAXXXXXXXXXXTTGAGGCGAGAGCGGAGGACTTCCCGTTCCTCCACCAGACGGGCAATTCGACGGTGCTCCTCCTCCAGGAGACGCCGGGTGTCGGCGATGCCCTGGATAA
Marker21539	TGTTGCGCTTGCAAGGTACATGAGAGAGCCAAGATCTGGGAGTATGTCAATTGATCTCTTGCTATTCTTCAATTTTCCTCAATAACACACTAGAATCATAXXXXXXXXXXATACTGATAATACCCACATGCGTCAGCTTCGTTCACAACATATCCAGCAGCAAGTAGAGTATTATCAAATTTTTCATGCCATTGCTTAGGTGCTTGTTTA
Marker44885	ACCTTTTCGGGCTTCTTTGGAACACATGATAGATAAAATATAGGAATAGGAAAAATGTAGAATTTGAGATAGCATGTATCTCTAATCCTATAGGAATTGAXXXXXXXXXXTGGATTCTTTTTTCCTCTAGTTTTCCTATGGAATTAAAGGGAAAGGAAAGTTTCCTTTAGGTTTCGTGTGAACATTTCCTACAATCCAAAGGCTGCTAGG
Marker34490	AACAACTAACATCATGCTTCACAGTGCAGTAGAACACTGATTGGACTGTAGTAGTGTGCATAGTTCGTGCGCATGTGAGGCTGATATCTCAGCTAGTGCAXXXXXXXXXXCAGTTCAAAAAGTATTATGCCGAAACTATACATGTCACTCTTCTTTGTTAGCTTATTTGTGGACATGTAATCAGGATCCATATATCCATAGGTGCCCTTG
Marker18794	TGTCATTGTAGGCAAGCTTCTTGGAGATGCTCTCGTTGATCTTCGCTTGTCCTAACACAAGATCCTTGAAGGTGGGTGTGTTAGAGTTGTTGGACTTGTAXXXXXXXXXXCAAGCATATCCGCCTTCTTTACGGTATGCATGCCTTTTTGTCACTTAGCTTGGGGTCTTCCATCCCCCCCAAGCTTGGTTCACCATCACTTTGTCAATCA
Marker18735	TTGGCTTGATGCATGTTGATGTTGTGATGGTTTCCAGCCCAGATGTTTTCTTTAGGTGGGCTTCTCCCATATTCTTTGGTTTTACGCTTTGTCGGAAAATXXXXXXXXXXTCAAAGGGATAAGGAAACTAGATCAATTACAACTGGCATATCGCACAAGATGCGATATCCTTCCTAACCGACTAGGTTTCCTTGATCTCCAATCCGGCGA
Marker28918	CCTTGGAGCAGAAGATGAAGGAGCTGAAGAAAACTTCCAAGAAGCAACTGGATGGTAAGTTGAAAATACTGCTTCAAGTCTTCTGCTTCTTGCCAACTGAXXXXXXXXXXGAGTCTTCGCAGGCTTCCTTGAAGGCATTGGAGCGTGCCGTCGAGCCTATCCTGGATATGATTCCAAGCCCTGAAAGAGTCGAGGAATCTTTGCTTGATC
Marker10845	AACTCTTCCTCACCTCCTTCCTCTCCCTCTCCTGAAGTGTGAGGGTGTGGCTGCGTCGCCCCTCGGGCTTGGGGGCTTAGTACCTGAGGCTCCGGGGTAAXXXXXXXXXXAGCGAAGGTGAAGCGAAAATGGAACGGTGCTTGATTCCCCCCAAAAGTCCCTTATTACACTGTTCACCCCTTGGTATTTATAGGAAATACCAAGGGACAC
Marker22669	TTAACAAAGGTAGGCTGACTCTGTTTGACTCAAGCGCCTAAAGCAACACACCCTATTAAATCCTATTTCCTATGCACCTATTTACTAGGTTATAACCACAXXXXXXXXXXTCAGTTTTACACTCTGCAGAGGTTGCACATTGTTACCCGTAAGTCATGTGTTCCCCATCACGCTAAACACTGCCAAGGTGCACAGCGGGGTCGCACTACA
Marker15282	GGCTCGCCGCCCGGGAGTGGTCCCGTGATGTAAGAGTAAATGCCAACTTGTACAGACAAATTCTAAGAGAATAGAAGCAAGCAGGCGAGAAGTAAAGGAGXXXXXXXXXXAGGTTATACAACTATACCGGCTATATTTTCCAAATTTCTCTTTGCAAATGAGCATGTTGTTAAGGTTAGTTTTTTTTCCGGCACGAAATAATTTCTTTAG
Marker21618	AAGTTTCGAAAGAGATTTTTGTGCTCCCATTCACCCCCGCTCTGGTCGCCTTGCTATTGCATTCTCGGTCCTTCACCAATGACCGGGAGATTAAACTGATXXXXXXXXXXTTTGCTAATGCGCAAAGTACTCTTCAAGAAGCCAAATTGATGCGTGAGGGTGCTGACCGGGACCTCCTGCAGGCTTTGAAATCTACAAAGGAGGCGCGGG
Marker29762	GTGTAGTGTGGATTCCACGGAAAGGTAGAAGCACACTTTAGGGCGATAGGAATTTTATTTTCCTAGCTTGATTAATTAAACAATTGACTAATTTAAGAATXXXXXXXXXXTCTGAAGGCATTAGACAAATTGATGTGTCCAACAAATCAAACTCTAATGAAAGGACACCGCAATGATAAACCAATTTTTTTTTTACCGCACATGATTGTT
Marker34767	TCGGCGATGAGGTCGATGGCGAGTTGGAGGAGATTCCTCGGGACGACGACGACGATGACACCTCCTAGGTATCTCTCACTCCTGACGAACTCTCTGCTGAXXXXXXXXXXGAGCTTAGGGCTAGATCATCAGTGCTTGGTGTGTGCAAGTCTTGTGCAGGCTTGCAATCCGAGTTGATAGAGAAGAATGCCAAGATTGTGTCTCTTGAGA
Marker29459	TCATCTGAAGGAAGCATCCCAACTGGAAGCAAGCTTCGAGGTTAAATCCTTCAACACAAGTTTCTTATGTTGTCGCATTAGTTTGCTGGACTTAATTAAAXXXXXXXXXXCTCCTCCAGTGTCTAAATTGTATATGCATGATCATCGCTTTCCTTCCATGAAAGCTGAATGTATACAGACTTTAACTACGGGGGCATGGAAGGATGTTTA
Marker29651	TATATTATGCTAGTGTGTGCATTTGTGTGTAATAGGATAGATCTTCAAAACCCCTTACTAGCATGCTTAGGTGGTGTGAATTTATAAATCTTTGATCTTTXXXXXXXXXXAAAGAAAGAAAGAGGGAGACAACAAAATGGATTTTGGACAAAATGGACGAAGACCGTGTCCGGTATGTTGTCCGGTATGCGCGTGTCTTAAAGAACCCCC
Marker19108	GAGTCCGGTCACTGCTGTCTTGCGCTGTTTCCTTCGCTGTTCGCACGTCCATTGTCGGTTTTCGTTTCCGTCTTTTGCGTTGGGTTTGTGGAGTTGTGTAXXXXXXXXXXAGCGCTATGCATATGGAGGCACTAAGATGGTGTAGCAACACCCTTGGTATGTTTCCTTACTCCTCCACACCTCATTTGGTCGGTTAGAGGTGGTATATAT
Marker14204	TCTGGTCCGTCAGTCCAAGCCTCACGTCCGCCCTTCACCGCTCTGGGTACATCGGCATGGCACGTCCAGCACGCCCATCCTTCACCGCTCCCGGTCCGTCXXXXXXXXXXCTTCCTCCCAAAAGTCAATCATTCATCATATATGTTCTCAATCTCCCCCTTGATGAATGCATTGACTAAAAATAAAACCACAAAGGAAGGGTTTGAAGGC
Marker28705	TCGGTGATGAGGTCAACAGCGAGCTGGAGGAGATCCCTCGGAACGACAACGACGACACCTCCTAGGTATCACAGACCCCCGACGAGCGTTCTACTGAGGTXXXXXXXXXXGAGCTGAAGACAAGACCAGGGTTGCTAGGTGCATGCAAGTCTTGTGCAGGCTTGCAATCCGAGTTGGCAGAAAAGAATGCCAAGATTGTCTCTCTTGAGA
Marker7167	TAATTTTGAGAAGAAATTTTTAGGCTCCCATTCACCCCCCTCTGGTCGCCTTGCCATAGCATTTTCGGTCCTTCAATTTTCGAGGTCCCGGGCGAGATCAXXXXXXXXXXACCGGCAACTCGTCTTGGGGATTCCCAGACGATTTGTTTGGTGGGGATCGGCGTTCGTAGAACTCGGTGAGTACATAGGGACAACAATTTATACTGGATC
Marker18772	GCCAGCTTCTTCATAACCGCATCAATGAACTCCAAGGGAACCTCAAGGAGGTGGTCGCGGAGCGTGATGCTGCAAACCACCATGAGGTTGGGCTGATAGCXXXXXXXXXXTTTGCTAATGCACAAAATACTCTTCAGGAAGCCAAATTGATGCGTGAGGGTGCTGACTGGGACCTTCTGCAGGCTCTAGAGTCTACGAAGGAGTCACGGG
Marker32089	GTGCCGGTGGGCTCGGCAGTTCCATACTTCTTCTCTGATGCTGTTGTTGGAGGATGTCACTCGAGCTAGCAAAGTATTTCAACTTATGTTATGGTATTCTXXXXXXXXXXTATGGGCTCAAGTGTGCTAATTCAACTGCTTCGGCGGAGGTTTTCGCACTTGTGCTCTTATAAATTGGTCAGTTCTGTCCCAGCTCCTCTTCTCCATTGA
Marker22650	AGTACCTGATGCGCATCCCGACGTCGTCCAGGCGCGCCCGCAGATTGTCCCCTCGTGCGTTCACAAAGTCCGCAATCGCCGTGGCTCGCCCGGGGAGCCAXXXXXXXXXXTTGAGACAAGCGCGAAGGGTCTCCTGTTCTTCCACCAGGCAGGCGGCTCGACGACGTTCCTCCTCCAAGAGGCGTCGAGTGTCGGCGACGCCCCGGACAA
Marker11014	ACCGAGCTGCACATCACCTTGCTCAAAGGCAGCATACTCCTCATCTTCGTCATCACTAGGGACACAAGCATGAGAGGGTCTCCGGCTCATCTAGAAAAAGXXXXXXXXXXCACACTAGATAGAACAATCCTACCAAAGGAATCGACCTAGAACAAGGTACATTGAGAGATCAGACAAGAACACCCTAGTACCTTGCTACTCGTGGAGAAG
Marker33762	TCCTATAACACATGCGGTGTTAAGCTTTTAATTAAATGCATAATCTTGTCATGAGCATCATATTTATTCTTGATTGTATGTGCTTTTGTTTGTCTCTCGAXXXXXXXXXXACACAGCCTGACAATCTCAACTTTGCACCCTTGCATCTCCACCTCTCTTGGTCGTTTCTTGGTAACCTTTAGAGCAACTCCAGCACAAGCACCTAAATCA
Marker24298	TTGCAATGAGTTGGGCTGGTTTCTTCGAAGTAGCCTAAGTAGGGATGACAATGGGTAATTATCCGCTGGGTATGTGTTGTCCATACCCTTATCCACGAATXXXXXXXXXXGCTACATGAACAAAGTTCACATACACTTTGAGTATTATTGAGCTTGTGTTGTGCGGTGGTGACTTTGAACTATAGTTGTCCAGGCAGCCCGTGGACCGGT
Marker17706	TCATGTAGTCCTTTGCCCTTGGGTCGATACCCTCGTATGGATCTAGAACCTAGGCAGCCTGTCTTGCTTGTTCTTCTTGCTGCCACTTGGTCCTATGACTXXXXXXXXXXCCTTCGGCTAATGAAATTAAGAAAAGAAAATACTGCAAATATCATAATTCTTTCAATCACACTACCAATGAATGCAGGATATTCAGAGAACTCAATCAGA
Marker25926	AAACTCGAAAACCGTCGAGGGTAGCTTTTTGAGGCTCAGCTACCGAACCCGCGCCTTAGACGGAGTGTGGTTGTAGGAGAATTCAACATATGGCAGGCTTXXXXXXXXXXATGTAGTCAAATAGGTTTCAAACTAACCAAATTCCACATGTCCATAGAATTTTATTTGAATGCAGGATTTGAACCAAATTTGGACATATGGACCCACCAG
Marker8627	GTTTTTGCCACTGATGCACCAAAAGACTCGTAGTTGATTTTTTCGCAACGGACGTACCCAATCATTTCTGTTTGACCCAAAACTCATGTTTGGTGGGTTTXXXXXXXXXXAACGGAGCAACCAATCATCTCCGTTTGACCCAAAACTCATGTTTTGTGGGTTCTTGGCACATTTAGTTCTGATGAAATGATTGCACAATCTAGTGCGGGA
Marker19755	GGTGTCAAGCTTGTTTTTCAGGTGGTTGGGCTTAGGAAACCATGTCTGTTTCTTTGGTGGAGCTCTTGGAGGTTCCACAAACACTCCATCCCTGGTGTTAXXXXXXXXXXTTTTCCTCCTCAGTTTGCATCTTGTCATGCTTCACGTTGGCTATCTCCATCTCTAAGCCCTCACACAAAACACACCTAGCCACACGAGTGCTATCCGAGC
Marker25675	TCAATTCGGGCTCCAGGGTTGCCAGGGAATTTCTTGCAGTTTGGATATGAGAATGCAAATCTTTGAGTTCCAGTTTCTTTGAGGACCTGTCATTCTGCAAXXXXXXXXXXTATCATTTGCTATATTCGGAGTCCCGGATGAAACGATATTAATTTCGCATCGAAATCTGCAAAAGAAGGATCTAGAAGACACTAGAAGACACCACAAGGC
Marker23826	ATAAAAATCGGCTCTATGCAGTAACCACTTCATTTTCGGGGTTGACTGATGTGTACCACAAATACCTTCATGGACTTCTCCCATAGCCACTCTTGCTTGAXXXXXXXXXXGGTCAATCGGGTCAACTGATTGAAGTAATTTACAGCCCACCTGGTCGGTCGAGTAATCCGACCAAGTAAACTTAAAACCGACCTGGTCGCTTGAGCAAAT
Marker29484	ATCAATTTTTTGATCATCTCTCTCTAACTACTGGATTATGAAAAGTATTTACAGTCCGGACTTATATATAACCCACGCACATACGAATTAGAATAGGCAAXXXXXXXXXXCCTTAGGTTCTTTTTATAACGGCGGTACGAGGATTAATTTTCCTACGCACCCCTCATAGTTCATGTATTTATAAGGAGGTCCCTGAATTTATTAGGCGCT
Marker26974	AAACTCGGAAACCACCGATGGTAGCTTTTTGAGGCTCAGCTACCGAACCTGTAACACCTCTGGTGTTAAGCTAGCATGACATCATTTTTCATCATGCATAXXXXXXXXXXGCCTAATCAAGTAGTTAAACCCTAGTCAACCCTATAGAGCCTCTAAAGTCCTTTTGTTTGACTAACAAAGACCTCCTTGTTAGAAGCTTTGCATGGCTAT
Marker15118	GCTTCGCGGTGCGTGATCTCGGTGACGATGTCTTCTATTTTATGTAGTTTTCGCGATAGGTTTTCGGTAATTTTGTCGTCGTCTTCTCCCCCACACTTATXXXXXXXXXXATATGTTTTGTAACATACTTATTCAGCACTTCGGTCATCTGGTTTGTAGTCTTAGCTAGAGAAGCGTATCTCTTCTTAAGCTCTAAATTATCTTTATCAA
Marker35478	TAGCTTTTTATCATCCAAAATTTTGGTTTTTTAGAAGCAGCTTTTATCCCAACTTCGTGCTCCATTCTTCAAACAAAGCATTCTCTAGTAGAATCAGTATXXXXXXXXXXGCATCTGAATGTAAGTTGTATCTAAAAATCCACGAACTCAGAAGAATCAAATTTAAATTCCTAAGATCAGGGATGCCTAAATCACCCAGCTTTTTATCCT
Marker16644	ACGTTCCTGGTTATATATCATTTTCATCTCTAGTCTCTCTAACGAGCAATCACATCCGTCGATTTTTTTTTTCCTAGTTATTATTTGCAACATACAATTCXXXXXXXXXXAACGATGAAAAAAAAGCAGCACTTGCCGCACAGTTTGCAGCTGAGGCAACGCTACGAAGGGTTCATGCGGCACAGAAGGATGATGACATGCCTCCTATTG
Marker22900	CAATTCCATCTCTCAATGCCAAAGACATCCAAACAATAGAATTAGAAAAACTCAGTTCCAATTCCAATGCCGAGGTCTAAATATCTACATCCAAACGGAGXXXXXXXXXXAGTTGAGACGAAGAAATACAACACCAATTAGTCCTTTAAACATCTAGATGATGTAAAAGGGGAATATAAGTTGATCTAAATCCATTGTTTTAGTATCTTT
Marker15180	CATACGGCTGTTGTTAGAGTGTTAGCCCACTTTCCTTTCGGCGAGTCGTACAGAGTTTTCGATATTGCTGAAAAGATTAAGCCATTCGCTCTATCGACAGXXXXXXXXXXCCACCCACTTGGTGAAATACTCAAGAGCGACCGCTGCAAAACGCAGATTACCCGGAGCTGCCGGTAGCGGACCGACTATGTCGATGCCCCACCTCTGCAA
Marker24272	GGTTGGAGCTGCACCCATAGGGCTACCACAACTAACCGTGGGGTTGGGCGCAACCTCAGGTAACTGATAATCTAGACACCACGTCTATACTACTGATCACXXXXXXXXXXCAACTAGAGCTATTCTACTACTACATCTTGGCAATCTGGTGAAGAGGACTCCTTGTGGTGTGTATGATCTCTATGAAGATGATCCTTATGAAGGTGGAGA
Marker19375	ACTTGGTTTTGTTCTTTAAAATCGGGTGCTACAGATTCGTGACACCCAATTTTAAGAACAAAATTGAATGTATAAACTTATGTGCGCCCAGGAAACAGTCXXXXXXXXXXATCTATTACCCATCCGGGATTTTTATCCAAAAAGAAGAAAATATAACAAGCGTAAGTACATCTCGTACTCAGCAAGCAACATGGGGTTATGCAGCTCAAA
Marker17500	AGTTGTTTTGGGTTTCCGATCACTTATGATATGTCCGACCAGATGACCCTAGTCGGAAGCCTTATGAAAATTGAGTCCGGTGTTAATATGCGAATCCTTCXXXXXXXXXXACCCCGGGGGTATGTCACCAACTAGTAATTATGATCGCGTGCTCTCTTCCTGGATGGTGATGCAAGATGACACAAGGATTTATCCTGGTTCCGGCGAAGA
Marker36777	TAATTTTAGGCAGAAAACGCAACTTGAGATATCAAACATATATATATGATGTATATGGTGGTGCGTCGTCTGAGATGCAGCGTGTCTCTAGTACGTTTTCXXXXXXXXXXCACACAATTCAGTACTAGTATCTTCTCAGCACTATATGATAGTAGTATACGTATGTTTTGCCACTTGTTCCAGTGCCTTGACTTCGTGATTGCAGAATAA
Marker27005	CTGGTTGCAGATATAAACACTAGTATTTCAAGTTCATTGCATGCTAAAGGAATTATGGGGCAGGAGTTCATGACTTTTCAAAGGAACAGGCAAAAACAAAXXXXXXXXXXGAAGTTTCAACGATAGTGTACCCAAAAAAATGATGTACGTTTGAAGCAACCTACAATAAATAAGGACGAGCATAATCAGGCATAAAGGCTAGTTTGCTCT
Marker22337	CGTCCCTGTACTTGTCAAGACTCAGGAGGACAGGATATTCACATGGAAGACCCCATATATATATATATTAATGTACGGTTCAAGAAAAGTGTTCCATGTGXXXXXXXXXXGTGCGTGCGGATAAAGTCATCGCAGCAGCATACGGAGGGCTACCATGTCCAACTCATGTGTCATGTCAACTCGGGAGTAAATCTGCTGGGGAGCCGAATA
Marker28992	TTATTAAAAGCTCATTAGTATACTAATGGATTAGTATGTTTTAGGTTACTTATGGATCCAATCCATAATGGGTATGACTGGGCACATCATACCAACTGTAXXXXXXXXXXTTGTAATCATCCTGAGTACAATCTAGAAAATTATTATATCCTTAAAAGGCATAATAAAGGCTTGTTTATTTTATTAACCATCTAAATTATATTTTGTTTA
Marker19470	GATCGTAGGCACCTCAGGAGGGGGTTACACTTCCTCTGCTTCGAGCAGAGTCTACTTGTGCGGTCCCTCGCAGCTCCCGCATCAGCGGATCCCACCTAGCXXXXXXXXXXCTTGGTCACTTACGCCGAAGTTAGGTCACCGCCCTGGAAAAGGGACCACTTCGCCGCCGCTGCGGACCCCACGCGTACACCATCGTTGCAGCGCGGATTA
Marker29898	CTTCAAGAGACACAATCTTGACATTCTTCTCTGCCAACTCAGATTGCAAGCCCGCACAGGACTTGCACGCACCCAACAGCAAAGATCTCGCCTTCAGCTCXXXXXXXXXXGCGGCAGTAAGCTTCTCGACCTCAGCAGAAAGCTCGTCGGGGGTCTGAGATACCTGGGAGGTGTCGTTGTCGTCGTCTATGGCAGAACCTCCCGGTAATG
Marker30358	ATGTATGTATGAAGACTATGCATGAATGAATGAATGGTTGAATGATTTTCATCACAGAGCATATTTAACATCTCACAACAATAGCTAGATTTAACCAACAXXXXXXXXXXGATGATATAAAGAAAGGGGTACCCCAAAACCCCCGCTTCAAAAAACAAACACAACCGGCATTCCATAAGCCACCAAGCTGAAAGCTCGTCAAAAGAAAAC
Marker36422	TCGGCGATGAGGTCAACAGCGAGCTGGAGGAGATCCCTCGGAACGAAGACGACGACAACAACACCTCCCAGGTATCTCAAACTCTTGACAAACTCTCTGTXXXXXXXXXXGAGCTTAGGGCTAGATCCATAGTGCTTGGTGCGTGCAAGTCTTGCGCCAGCATGCAATCCAAGTTGGCAGAGAAGAATGCCAAGATTGTGTCTCTTGAGA
Marker22722	AGGGCAGGGTCGTCCAGAAGCTTCCCCTTCTCTTTTGCCAGACTGAGACTCCTAGTGGCACACTATCTGAAAAAGGAGGCGTGAGTTGTGTTGGGTTAAGXXXXXXXXXXTGGGTTCAAGTACGAGTCAGTGTCAGAGGGATTTGACTAAGACGGTACTTGAGCTCTTATAATCAGGACGGTTCCGTGACATGCACGGGTTTCTGAGTTT
Marker20543	TTTTGTGGCATGAGCTCCTCATGGATAGGTGGCGTAGTGTCTGGCTTCTTCCTGAGGTGGTTTGGTTTTGGAGCCCATGTCTGTTTCTTGGGTGGAGCTCXXXXXXXXXXGGTATGTGTTTTCTTCCATGGTTTGCATCTTGTCATGCTGCACATTTGCAATCTCCATCTCCAAATGTCGGCAGAGCCCTCGTTGTCGGTGAAGAAACAG
Marker49638	AGAGAGGTACACTTGCTTTGTGCTATCTTGCTTAGAAAGAATGAGAAGTTGAAATGCTCCATTGCTAGGTTGAAGTCTAGAGCCTCTTTGCCTTGCACCTXXXXXXXXXXTGAGTCTTTGTGTACTGAAATTGATGAACTAAAATTGACTCACACCACATGTGTTGATGAACTTGACCATGCTAAGGCTGAAATTGTTGAATTAAATGCT
Marker38837	AAATGGGCTCTGGTGAGTGGTCTCAGCCCCTGGTGGGTCCATGCTCCAAATTTGGTCCAAATCCTGCATTCAAATCAAAATCTATGGACATGTGGAATTCXXXXXXXXXXATGATACTATAGAAAACAAGGATTCTAATGATGAATTTCTTATATGTTTTTGTTGCTGTAGTAAATAATACTTACGGGGTTCGTAAATATTAAATACATG
Marker25842	GACAATTCTCTATTCTTCAGTGTAATTATAAGTTCTGAAATATTGGTAACTGATGTAAATCAGACTTGATTATCTTATACCTATGTCATATGTTGAATTGXXXXXXXXXXACTAATATTTAATACTTTATACATGCGTCTAAACAACATTGATATGATGAAGAGAGTGTGAAAAAAAGTTGGAAATTGGAAGTCGGAATAAATCTAAAGG
Marker25127	CTAAATAGCGTAATACCTTACGTCCAGTGTGGCATGTGCCTTGTGTTATGATTAAGATTCAACTGATAGGAGCTTGCGCCTGCTTCCCCTTATATATCCAXXXXXXXXXXGCTCTTGTGGTCGCCCCATCAAAGGAGCTTGCCGTAACGCCGTCAAAGGAGATCGCCCCCGTTGTCTTGCCAACACCCGTTGATGTGATCCCACCAGAAG
Marker18698	TCTCAAAAGACACAATCTTGGCATTCTTATCTGCCAACTCGGATTGCAAGCCTGCACAAGACTTGCATGCACCAAGCACTGAGGATATAGCTCTAAGCTCXXXXXXXXXXACGTCAACAACAAGTTCATCAGGGGTCTGAGTTACTTGGGAGGTGTCGTCGTCGTCATTCTGAGGGGTCTCCTCCAGCTGACTGTCGACCTCCTTGTCGA
Marker22492	CACCTTCCATGGGTCGCCTTCTTGTGTCTTCTGGAATGTTGTGGAATGTTCAAGAATCCCCCAAGTCGTATCCATTGAGGACTCTTGCTCCGGGACTCCAXXXXXXXXXXAATAGTTGATGGTTAATTATGAGCATTAGTGAGCGTCAACACCCCTGTACAAGCACTTCGGTGCAAGTAATACAAGAACATTCTCCCCCCGCTGGACGTA
Marker50534	CTTTTATCTTTTTAGTGATAGGTATGTGGGCAACAATAATAGAGTAGTCATGTAGTTGGTAGATGATCTAGCCAATAGTAGACCTGATGGTAGTTATACAXXXXXXXXXXTAGTGCATGGTGAAGGAATTTAACAATAGTAACACCTACCCTGTGCTAATGTGCACCAACTATGAGGATTGGAGTCTCATGAAGGTGAAGCCTAGGCTTG
Marker26183	AGTGAAGGTAATCATTCGGCTGATACGTGCATGGCATTCTTTCTGCCATTAGAGTTCATAGCCCCTGAGAATCAAGATGTCCAAGACGAGACATATTCAGXXXXXXXXXXCATGGCAAGTGAAGATCTATTGAGGACCGACATGGTGTTGAGGGACTTTGCCGGCAATTCTTCTGATACTCGAGGTGCAGTCCATGTCGAGTTAACAATT
Marker10352	TCTACACCTTGCATGCACAGCCGCACCGCTCAAATACTGTTCATTTTTTTTTTGTTGCAGTCATTTTTTTTGTTACACAGGGAAAATACGTGACAATGGCXXXXXXXXXXGATTTTAATTGTGTTCCAAAGTAAGTTAGAAATTTTTTTGAGTAAAAAGTAGTTAGAAAATGAAATGTTTTTTTGAAAAAAAAGGTCCATTCTTTACTTT
Marker27160	ATGTGTTGTATTCTAGTGAAATGAACTGCACCTTGGTTGTTTAAATAGGTTCAATCTAGCTTAAGTTCTTTGTTCTTCTAAATGTAGTACCTCCAAGGCTXXXXXXXXXXCCCCTTCAGCAACGGATGGGTTACAACGAATATATTATTCGTTGCAGTCATTTCATAATAACCCACGCGGCACCCCCCACGTCTGCGTCTCCTCATTGTG
Marker24156	ATAAGTTTGTGGAGTTCTCACAAAAGGCTTTCGTCGCGCCAGAGATTGAAAGCGATCTCCTCAAAGTTAGCAGCTTGAAACTCGACGACGCACTATCGTTXXXXXXXXXXGATCTTGAATTGCAGACCAATAAAGCCGAAGATGAACGCGCCTCCAGGAAGGCGAGTCAGAAAGAGGTTGAAAATCTCAGGAGGGAGCTTTCGCTGCTAC
Marker29144	TGCTTAAGCTGAGTGTTAGCTTTGGCAAGGGCATCCACTTACTTATTGACTCTGATGTAGTCATCGATGAGGTCGTCCACCTGCTCCTCCAACTTTGTCAXXXXXXXXXXTGACTTGATCCTCCCTCCATGGCTAGGGGTGTTGGCTCGTCAACGGGCACAATCTTCTTCTTGGGCACAACGACGAGGTCTTTCTTAGGAGCGACGATGA
Marker53151	GTGCCGGTGGGCTCGGCAGTTCCATACTTCTTCTCTTATGTTTTTGTTGGAGGATGTCACTCAAGCTAGCAAAGTATTTCAACTTATGTTATGGTATTTAXXXXXXXXXXATATGGGCTCAAGTGTGCTAATTCAGCTGCTTCGGCAGAGGTTTTCGCACTTGTGCTCTTATAAATTGGTCGGTTCTGTTACAAGACAGTTTCCAGGTTT
Marker26478	AACAGAGCACTCCGAGAAGCCCATTACGATGTAGAGGGGTGCTCGTCTCAAAGATTAATAAAAAAAATCGCCGTTGCCGGGGATCGAACCCGGGTCACCCXXXXXXXXXXAATCAAATCCGTTGACAACGATATCGTAGCATCTTGAGTTCCAACTTCGGTGACAGGCTAAATCAAATTTCCGATGAAACGATGATATCATAGCGTCTTT
Marker34315	TCCACCTTGAAAGTGTAACAGAACCGTCCAATTTATAAGAGCACAAGTGCGAAAACCTCTGCCGGAGCAGCTGAATTAGCACACTTGAGCCCATATAAACXXXXXXXXXXCGAATACCATAACATAGGTTCAAATACTTTGCTAGCTTGAGTGACATCCTCCAACAACAGCATAAGAGAAGAAGTAGGGAAATGCCGAGCCCACCGACAC
Marker20008	AAGTTTCGAGAGAAATTTTTGTGGCTCCCATTCACCCCCCCTCTGGTCGCCTTGCTATTGCATTCTCGGTCCTTCACCGGGTTCAGTGAGACGCAGTAAAXXXXXXXXXXTGGTCCCTTCACAAGAGTTCTTCTGGACACCTCATCTACTCTACAGAAGGAAAATACCCGGGGGCTCAGCCATCACCGCTACTGATACTACAATACTCAT
Marker21363	GGATTTTCCTGGTCCTGCTTATTATTACCAGCACACTGTGCAATTTTAATACTTTTCCTTTTCTCTCTCTTTTTATTTTTGGATTCTACCAAGATAAAATXXXXXXXXXXCATATCTGACAAAGATATATCAGAAAAGACAGAAGTGTTTTTAGAGTTACCTTCCAAGTTCCTTTTTTGAGCCATCTTCTCGATTTTCGCCATAGTATGA
Marker30595	CAGTGTCCACAAAATCCGGAGCATAGCGAGATAGGTTATTGAAGCTATGGAGATATTCTGACATGGACCTGGTTCCCTGGGATAGCCTCATGAACTCGGTXXXXXXXXXXATTTGAGCCATTCGTCTGCCTCGAGTGGTTCACTAACTTCCTTGAACATTGGGGGATGAGTGTCCAAGAAGTCACGGTAGGAGCTGAATTGATTGGGCTC
Marker35560	TGCTTGAGCTGTGCTTTTTAGGGTTGTGCCTGAGCCGACCCATAGTGCTAGTGCCAAATAGCCAAGTATAACCAGCTCCACCATGTCCTAGACCTGGCGCXXXXXXXXXXGATGCTAATCTCGCCTGCCATGCACGCCATGATCTGTTGCATGTGCCATCCCACATACTAATCACGCTAGACGCCACACAAGCCACATGCAGAGATGCGC
Marker26936	TGTTTGCCATCCTTGTCATCACGGAAAGATGGTTGCTGCTTCTCACCCACCTGTTAATCAGGTGAAGTCCAAGCGACCCGGCGAGCTTTTACACATGGACXXXXXXXXXXACTTTTTGTTCTTCTCATGGAATCGAGCATAAGTTGTCTTCTCCTTATGTCCCCCGGCAGAACGATGTTGTTGAGCGCAAGAACTAGACCCTTGTTGAGA
Marker41263	AGTCGGAGCTGTCACCTCTGTGGCTACCACAACTATCCGTGGGGTTGGGCGCAACCTCAGGTAACCGATAGTCTAGACACCATAAAATAACTAGAGCACTXXXXXXXXXXAGAACTATTCTACTACTACATCTTGGCAATATGGTGAAGAGGATTCCTTGTGGTGTGTATGATCTCCATGTAGATGATGAGATGATTATGAAGGTGGAGA
Marker24170	TTTGTTTATAGGGTTGCCATGTGAACTATCAATAGTTTTGTTGTATGGTTGCTTGAGTGTGCAACTCTTCTGTAATGAGTGTGTATTGATTCCTCTATTTXXXXXXXXXXGATAGTGATATTAACTCTAGAATCATTGTAAGTTGGTCTAACCACTCTCAACATCCAAAGTAGGATTGGACCCCTCATAATCTCACATCATCATACACAT
Marker15577	AATGTCCCAAAATCAACCCCCGAAAGCTATGACCGAAGCCGTGATGCCCACGACCCTTGGAAGAGGGTGGATGATCCCTAGGATCACAGCGAGGCACCACXXXXXXXXXXTACACAACTCTAGAAAGCCAACACAAAAGACGGAAACCAAATCCGACAACGAACGAACGAACCGCGAGCGAAACAGCACAAAACAGCAGTGACCGGACTC
Marker19956	ATGTTTGTTTCTTGAGTGGAGCTATTGGAGGTTCCACAAACACTCCATCCTTGGTGTTAGGCTTGAGAGGCTCTTTGGGTGGAATCTTGGTTAGTTTGGGXXXXXXXXXXTTTTCTTCCTCGGTTTGCAACTTGTCATGCTTCACATTTGCCATCTCCATCTCCAAACCCTCACACAAAGCGCACCTAGACACAGTAGTGCTACCTCAGT
Marker26824	TAAAGATCAGGCACACATGCATCTTTCACTGTACATTAGTGGCGTAACGATGCTGATATTTTTACATTATTAGTCTGCACTTTGTTTTCAGAGAAGTTGCXXXXXXXXXXGCGAAGGCTTGGTCATCAAAACCCAAGGAAAGATTCAGCGGCAGCTGTGTTGGTTGCACACTTGCCCTACCTCTGCACACGTGCGGGGGAGTAGCGAAGG
Marker15387	AGATCTAGCCAGCAATTCCCTGTACGGGTTTGGAGGAAGGAAGATTGACGCTATCGGAAAAAAGCAAATACCGGTGTCTTTCACCGAAGGTGAAAGAGTGXXXXXXXXXXTGAATTGGAAACAACCATTGAAGAGCACGCCATCGCTGAATCGCCAGAAAGCAAGGTTGGGGCAGCCGAGGAAACAATAAGAATCCCACTCGCAGCACCT
Marker23102	CTCCATGTGGCGGGCGCCACATATGGGTGGCGGGCGCCACCTCTGGTTGGCGTCTCCTGGTGGGTCCATTCTTCAAATTTGGTCTAAATTCCTGCATTCAXXXXXXXXXXTCAAGGAAGAAAACTCATACCTTCGGACCATCTTGTCATGGGTGTCTTGTGGTGAGCCGCAGCTTGGGATGAAGATTGCCCAAGTTAAGCGTGCTGCTAG
Marker24253	CGATTTTCTCCCGAGGCAAGCCCCGGAGCATTCTAAGTCTCCCAGTATTTACAATTAAATTACTTGAGTATTTTATACTGTGATGCATTTGGTATAGGAGXXXXXXXXXXCTTGGGTAGTAATGAAATGCGATCAATAGGAAGGCGAGGTACCAAGTATGGAGACTTGGGGGCAGTCCTTCCGTTGGATCGTGTAGGTTTGTATCGATCA
Marker31712	TTTTGGTGGAGCTGGGATCTTTAGTTGCGAAAAGCTCAAAATTAAGATAAGGAGTATTAATGACATTGATGAGATGTTGTTGACGCTCACTAATGCTCATXXXXXXXXXXTATCATTTGCTATATTCGGAGTCCCGGATGAAAAGATATTAATTTTAAAGCGAAATCTGCAAAAGAAGGATCTAGAAGACACAAGAAGACACCACGAGGC
Marker22647	TCTCAAGAGACACAATCTTGGCATTCTTTTCTGCCAACTCGGATTGCAAGCCTGCACAAGACTTGCACGCACCCAGCAACGTGGGTCTAGCCCTAAGCTCXXXXXXXXXXACCTCAACAGAAAGCTCAATGGGAGTCTGAGATACCTGGGATGTGTCATCGTCGTCATTCTGAGGGATCTCCTCCAGCTTGCTGTCGACCTCATCACCGA
Marker15822	CTATTTAGCCTTGCACCCCTCTCCTTCTTCCTCCTACTCGCAATTCCACGCAAAGCCAGAGCCTCCTAGCCTTCCCTGCACTCTCCACCGCGACCTAAAGXXXXXXXXXXGATGGTATGCATATAAACCTACAATAATGTGTTGTTATTTGGATTGTTTTGGAGTGGTTTGGTTTTCCTAACAATCTAACTTTGTTGAGAAGTCAAAATG
Marker30068	AGCTTCGATCGGCAAATCTTCTTCATTGCCGATCCTCGGAATTACCTATTTTTAAGCGCCGATCGTCCTCAGGGATTCGTGCCCCAAGTCTTTCATGGACXXXXXXXXXXGTTGCTTCTTCATGAATTTTTGTTCTTCATAAAACTTTTGCTTCTGGTACCGCTCCTGCTCCCGACGCCATTTGTTTAATAAACTACGCGTCGTTACCCT
Marker31720	TCGTGTAACAGAACCGACCAATTTGCACCAGATTAAGCACTTAGATCTCCGCTTATCGCAAAGATCATCAAGTACTTAAGCTCGTACAAACCCGGTAGTCXXXXXXXXXXTCCGCAAAAGCATCAGATGAGATAAGTAGTGACCATGCCCCTGGTCTAGTCATCTCGCATAACTGGGTATAGGCAATTCTCACAGTAGCCATAAAAGCAC
Marker10421	CATCATCGTCTTCGCTTGTCGCCGACCGGGCTCGTCGCCACCTTCGCTCGTCATTAACCGGGTTCATCGCCGCCTTCACTTGTTGCCGAACAAGCTCGTCXXXXXXXXXXGATCGCCGACCTCTCCAGATGTTCGTCGACCTCTTTGAACGATCGCCGACCTCTCCGAACAATTTGCCGACCTCTCCAAGCAGCCTGGCTGATGCTGAAG
Marker21845	CAAAACCCGGTGGAGGTTCCCATGCGGAACAGGATGACGCGTGGTGGCACTGTGAGGTTTGCGTTGAGGCAAAGCTAGCAGTGAGAAGGCACCACTATCGXXXXXXXXXXATTTCAGACTCCAGTAATTCATCTGTTAGGGCTCCTCTCTCTCTAGCTGCTTGTCATCCTGTTAACACCAGATTTTCACATGCACGAGAAGATGACAAGA
Marker32922	AGGAATAGGATCGATGCAAGTGAGGTTGAATCGATGAGTCGCAAGTAAAATAAATGATATACAGCTGGATTAGTTGACAGGCATTGCATTGGTGCATCAAXXXXXXXXXXGGAGGTGGAGGCGGTGGGTGTTTGCTGCTGCTGTGCCTGTGCAGCCTGCTGGGCAGCGCTGATGCTGCTGCTGCTGTTACTGTTGCCGTTGAAGACGAGG
Marker16936	AACTTTTTTTTTCAAAATTCAAATTCCAAACGTCCAATTTCAAAAAATTTTATACCATTGGTCTCCATAAATTATAATCTATTTCTAGGAATTTTTTGGGXXXXXXXXXXAGCGAAGCATTGTGCGTGTAGGACGATCGCGGGCAGGCAGAGACAGCAGAAGCATCGGCGGGAACAGGACGGAAGGAAGGAGCCGAGAAGCTGCTGTTGA
Marker28827	GCTCAGCCGCCTTGGATTTCCTTTTGCGAGCTGGCTGACGGTCGCTTTCATCTACAAGTAGATCAAGCTTCTTGTTTACCCCAACTCCTGCCCTTCCTTGXXXXXXXXXXCGGGCATTTTTTCCTCTCCTCAGGCGCCCTCAGATGGACATCATAAGGTAATTTTCCTTGCTCATCCCTAGGCACCGGGTGAAGGCAATCCATCTCTGAA
Marker13803	AAGAGAGCTCGCAGCGTCTGCCCATGGCATGGATGGATGGGCACGTCAATCCCCAATGTCCGTGGACAAGGCGAAAGAAGGGGAAAAGACTCACTTGAGAXXXXXXXXXXCCTTATCCCCTCACCCCCTCGCACTGCCTCCCATACGGACGAGAAAAATAACGCAAGAGAAAAAAACGACGACACCAGAACCAAGAGAGGAACGAAGGAA
Marker23269	AAAGTTCGTATGGGACGCCGAAGCCGATTGCGCTTTTTCCGACCTAAAAAAGTACCTCACCCAGCCTCCTGTGCTCTCCGCACCTAAGGAGAAGGTGCCCXXXXXXXXXXCACCATTACTTCCGAACCTCCGAGCGGGTCACCGTCATCACAGAATTCCCCCTCGGGGACATTCTCCACAACAAGGACGCTACAGGACGCATCATCAAGT
Marker19751	TCCTCATTTGTAGCAGTAGTGACCGCATCTTAGTCTTCCGTTCGTGGGATGGCACGAACCGGTCAGGAGCCGAGGCACGCGGATCGCGTCGAGGTGAGCAXXXXXXXXXXGCGACGGGCGCCGGCGATCAGGGGACTACACGGTCGTGGACACCGGCAGGGGCACCATGGTCGTCGGCAGGGACGGCGTAGGGAGCAGTTCCGACATCAC
Marker31518	TATTTAGTAGGAGCTAAAATTATTATTTACACTGATCATGCTTCTTTAAAATACCTGCCTTGCTAAGAAAGATTCTAAACATTGGCTTATAAGATGGATTXXXXXXXXXXTTATAGGTTATGCACTGCCAAGGCAGAACAATCTAAAGTTTATATCTGAAAGGTGTCTCCATATATGGGGTGAGCCGCACCCCTACAAAGTCTGCTCAGA
Marker22319	CCTGGCTCCGTCAGCTTCTTGGTGAGCTCCATAGTCCCCTGACAAGGAGCACGTTGGTCTACTGCGACAACGTCAGTGCGGTGTACCTCTCCACCAACCCXXXXXXXXXXGGGGGCTCGTGTTGTGTTGTACTTCTTTTCGTGCTCAGTCTTGAAACTCCGCTGCACCGGTAGTTCAGACTGCGGGGGGGTGTTGGAGTATGAGAGTATT
Marker15500	CCTGTCTCTAGGGTCTGATTAGTTCGCTACCAAATTTAACAAGCTAAGAATTTAGCAAGTCAAAAGTTGAGCAAAAAAACTACAAAAGATTTGGCAAGCCXXXXXXXXXXTAAAAGAATAACACTATAAAATGGTGGGAATCTAGAAAAAATACGAACACCTCAACTGAAAATGGTAACGCTGGGTTAAAGACGTGACACTAATGCTGAT
Marker22170	CTTAATAGCGTAATACCTTACGTCCAGCGGCGGCATTTTCCTTGTGTTATGATCTGAGATTCAATGATAGGGGTAGGCGCCCGCTTCCCCTTATATAGTTXXXXXXXXXXTACGAGTCGCACAAGCGAGAGTATGAGAACTTTTGACACATGCCTGGCGAGAGCATAGAAAGTTTATTCGCTCGCTTTCAGGTGATTGTCATCAGGATGA
Marker24028	ATCACTTTGATGACTATGTCAAGATCAAGAATGAGAATGCAAAGCTCAAGGTTGATCTAGAGAAGCTTACAACCACCAAGCAAGTTGTCATAGAAACTCAXXXXXXXXXXGAAGATGAAGCAACGCAAGAGCATTTCAAAGCCAAAGAAGAAGAAGATTGGGAGATGTCATGAGTGTGGAAAGGAAGGACAATTTGCTCATGATTGTGAA
Marker30393	GATCATCAAACCCTTTGGTGAAATTGTAGACAGCATCCTTGAACACGCCTCTGCAAAATGGTTTGACCATAGGTGTGGAGAAACTAGAGATATAATCATCXXXXXXXXXXATTTTTGGCAACGGCGTTCCCGTTGATTCATTGAACCCCTTGGTGCATCCTTTGGCAAGAACACCTTTTATATAGTTGCACATGTCTATGCAAAGTTTCA
Marker23087	TCATTTTTGTTTTGTTATTGTTCATTTTGTTTTTTGTGCCATGTTTTCGGGGACCGTGCCGATTTTGTCAGGTTGGGTGGCTCGTTCCTTGGTCTATAAAXXXXXXXXXXTCTGTCACGGATGAGGGGATAACTTTTGAGTTTGGACTTAGCCGGGTTTGCAACTCGGATCTGGCGTCCTACGTCAAGCGAGGCTAGATCGAGGAAGGAA
Marker38262	CTCAGAGACATCCGACCAGCCTAACACATAGTTACGGTAAGATGTTGAAACCCTAAACCCTAAACCCATCACTTGATTACTGTTATTTCTTGATAGGTCCXXXXXXXXXXCATGCCAAACAACAATTTAGTCCCTTTCTCCGCTTCATGGCACCTTCTGTGTTTCAGTTTTTACGTCTTTTTGTGTTCTAAACTTATCTTGCTCATCGCT
Marker40457	ACACATAATTAAAGCTAATTTTTGGCTATAAATCATTTTTTTCTGCATTTTTAATTATTAATCCACACTGAATTGAGACAAGGTGTCTACATGAAAAGTGXXXXXXXXXXGATGTCGTGGCACGCTGACGTAGACGAAGGAGAGCCTAATCACCGACTTGATAGGATACCAACCGATGCTGTCGGTTGTAGTGGCGCTTCTGAGACGCTT
Marker39068	TCTCAAGAGACACAATCTTGTCATTCTTCTCTGCCAACTCGGATTGCAAGCCTGCACAAGACTTGCACGCACCAAGCACTGAGGATCTAGCTCTAAGCTCXXXXXXXXXXGCGACAGTAAGTTTCTCGACCTCAGCAGAAAGCTCGTCGGGGGTCTGAGATACCTGGGAGGTATCGTCATTGTCGTCGTCCCAAGGGACCTCCTTGCCGA
Marker23731	AGCTCAAGAACCCTTCCGCACCTACCATGACCTTGGTCTCAGGCAAGCATGGGTCCACTCTTTCTACTAACCCTTCACCACCGTCTTTTGCTTTGTCTGCXXXXXXXXXXGACTACTCCAGGCGCAAGGACAACCATGAGTACACCATTGGCAAGAAAAAGGGCAAGGGCAAGTTTGACAAGGATACCATCAAGAAGAAGTACTTTAAGC
Marker21395	GTCGATGGCTTTGCTTTCTGGCTCTTCTGCTAACCCCTCTGGAGGCTTTGCACTTTCTTCTCTCCTTTCTGTCATAGAGGAGCAGCTGGAGTTCATGGGGXXXXXXXXXXCCCCGCGAAGCACAAGCGACGTCGACGACTCGGATGACGACTCCGCTTCCTCAAGTGATGATGAGTCCGAGAAGAAGAAGAGGATCGAGGACAAGCTGAA
Marker21752	TGTTGCCCTGGCAATATAAGGGGGGAAAGGATGTTAATAGAGTATACAATTTGTTTGCTGTTGAACCCTAGCAATTGAAAGGCGTAATAGAATGGGGGGAXXXXXXXXXXAAACAAACCCTCGCCCAGTGTGCCGGATTTTCAGATGCAGACCTGCTGACACATTAAACCATTATAGGAGTGAAGAAAGATGCAGAAGGCTCTATAAATG
Marker30084	CAATAATAAAAACTAAGGGAGCCTGCTAGTACAGTAGTACTTCTTGGGATTTGGACGTTAAGGAGTAAAAAGGTTTTTTTCACATCGGATGTTCCGACAAXXXXXXXXXXTGGAAATTAAACAACAAGGGTTGTCTTATCTTCTTCTCCCTAGAGCGTGTTGGCTCAACTCAGGCTGGACCCCTGCACGCCTACAGGGGTAGAGCGAGGG
Marker25705	ATGATGAGCATCATAATGGCGTTAGCATATTCCTGAGCTTGCAACAGGCGATCCCGAACATTGGACAGAAAAGCATCCCAGTCACACAGCAGCTTGTCCAXXXXXXXXXXAAAAAGATCACGCCACACATTGCTTGTAAAGACGGTTCACGGTCACTGACGATGGAAGAAGGAAAACCATGGAGCCTGACAATCCCGTCGAAGAAGGCTT
Marker30610	CCTTTTGCCCATAAATAAGTGGAGAAGTGTAAGTGCAATCAAGCCCTAATTGTGGGTTTTGGTGTTAATGACCACACGATTGAAGGACTAATGAGATTTAXXXXXXXXXXACATGTGCTCAAACCAACCCAAGTCATCCATGTTTCTAACCAAAGACAGCTGCACTGAATTCCAATTCAACCCTGTCTGATTGGTAGGCGCGGCAGTGCC
Marker28652	TCTCAAAAGACACAATCTTGCCATTCTTCTCTGCCAACTCGGATTGCAAGCCTGCGCAAGACTTGCACGCACTAGCAACCCTGGTCTAGCCTTCAGCTCAXXXXXXXXXXGCAGAGAGCTCATCAAGGGTTTGTGATACCTGGGAGGTGTCATCGTCGTCGTCGTCGTTCCGAGGGATCTCCTCCAGCTCGCCGTTGACCTCATCGCCGA
Marker18626	AAGATTCCTTCTCGGAGAATCCAAGGTGCCTTCAAGGTGAAGCAAGCTCCAACTAAGGCTGCCCTTGATTTGGAGGTGGTTACAATCCAATGGTGGAGGAXXXXXXXXXXGACATAGTAGAGTTAGCTACACTTGAGAAGCATTAGCAAAGCTCTGGCGTAGCGCTATGCGAGTAAGGAGAGAGTGAGGGAGTCGTCTGGAGGAAGCCCC
Marker22159	ATCAGACCAAAAGACGGTGTCGCAGCACCCTGGCAGATTCTGGACGCCGACTTGTTTCGACGATTCCCGTTGACTCCGGACTTATTTTGATGTGATTCGAXXXXXXXXXXGAGAGGAGGCTGGTACGAGGGCGGGGGCTAAAGAGGTTGATACAAGACGGAGGAGAAGATCCCGACATCATCATCGCCCGGCTGCTGCTGTGGCTGCTGC
Marker34525	TGTTTTACAAGTTTACTTGTATTTCCAATAAATGTATGATTATGATGGCTGAATTAATCTCTAATCTAGATTGTTACGTGTTGTGGGTTCATACATATCGXXXXXXXXXXAATGTTTCCATATGATTTCTTTTTATATATTAGCCGAATGACTCTATAAACATGCTTGGCAGATAGCTTCTATAGCTGTATGTCGTCAAAAGTGGCTTCA
Marker28987	TCTGCAATATTGGTCCCTCCATTTGATGTCAGTGAATTAACAGCCAGCAAGCTTTGCTGCCGACCAGACTCAGTCATCCTACGAAGTGGGAAGAGCCTACXXXXXXXXXXGGTGCCTTAAGGTGAATCAGAACAGTGAAGTTCCTTTCTGATGTATGTTCAGGTATTTCAGTGAACTCTGGATATGTTTTTATCTCTACTGTTCTCAAAC
Marker24512	GCGTCTGATGCCCATTTCAGGGCGGAAACGACTTCGGGTCGCGACGCTGCCTTAACGACTTTTCATCCTCACGACATAAGGGCTCTCTCTAAGCTACCTAXXXXXXXXXXAGGGGACATGAATTTCATACGCCCGTATCGTCGCCATTATCGTGACCTAACTCATCCCTGCAATAATCTTGTGTTTCATCCAATCACTGAAATCCACTAG
Marker14021	GCTCCCTGATGCGCGTCCCAATGTCGTCCAGGCGCGCCCGCAGATTATCTCCCCGTGCGTTCACGAAGTCGGCAATTGCTATGGCTCGCCCAGGGAGCCAXXXXXXXXXXTTGAGGCGAGCATGGAGGGCTTCTCGCTCCTCCACCAGGCGGGCGGTTCGACGACGCTCCTCCTCCAGAAGGCGTCAGGTGTCGGCGACACTTCGGATGA
Marker24308	AAGCCGACCAAACACCTTATATAGAGCCCCCTCAAACAATAGAGTTGTTGCCCAAAACTCAGTTTCTCGGGGGCATCGGACGCGTCCGATGCTGGGATGGXXXXXXXXXXATGCAGAGAGCATCCAGAGTGCTCTTGCAGACATCGGATGCGTCCGAAGGGATGTCATTGGACGCACCGAGCGTCTGATGCTCCTCTGAGTCTTCTGCTT
Marker31550	TAAAGCCACTTACGACGACATACAGCTATAGAAGTTGTCTGCCAAGCATGTTTATAGAGTCATTCGGCTAATATAAAAAGAAAGCATGTGAAAGCATTGAXXXXXXXXXXCAATAGAGATTAGAAATTAATTCTGCCATCATGATCATGCAATTTATAAGAGATGTCATGAAAACAAAAAACATTGGAACATAAGTAAACTTCTAAAGAA
Marker40984	ACAACCATGCAAAGCTTCTATCAAGAAGGTCTTAGTTAGTCAAACAAAAGGACTCCTAGGGCTCTATCAAGACAACTAGGGTTAGAGACTTGGTTAGCCAXXXXXXXXXXATTTAGGGTTGCTTAACACCTAGTGTGTTACACCGAGTGGGGACGTTTGTGCACCAGGGCAAGTACACCAAGGACTTGCTGAAGCGGTTCGATATGGGTG
Marker21810	ACATATCCCTGGTCGAGAATACCCAGGAAAGGATATTGATGTCTTCTTGGAACCACTTATTGAGGAGTTGTTAGAGCTTTGGAAAGGTGTCTCTACTTTAXXXXXXXXXXAGAAATTTACAACAGATGAGCTGATGGAGCAACTAGAGGGGGTCAAGGATGTTAGACCAGGAAAGCATCCTAAAAGCAAAAGGAGAGAAAGGGATGAAAA
Marker21738	CTCGTGTCAGCATAAGAGATCAATTTGCACCGCTTAATGTGGCATCAGACGCGCCTGGTGAGAGCATCGGACGCGTCAGATGGCATCACATCAGACTCTGXXXXXXXXXXTGAGAGACCTCTCTCAAACCCTCAATTTTTCAAAATAATTTGCTATAGGCTAGATATATTTTTATGAAAATAAGCGACAAAAGGGTGAGGAGACAACATG
Marker29990	AAAGGTGTTTGAGATGGTCAAGTTCTTAAAAGGTAGTGCTAGTGTCAACTGTGTAGCTTTTTCGGGTAGGAGTTTTGTCGCCTACTATCTCGACTATCGCXXXXXXXXXXGGCGCAGGACCTCATTGACGGTAAGCACTTTGAAGAGTAGGTGGTGGAGTTGGTCCCACTCCTTTGTGGCGCCTATGAGCTCTTCGCATCCTAGTCGATC
Marker29083	TCGGCAATGAGGTCAACTACGAGCTGCCCTCAGAAAGACGACGAGGACGACAACTCCTCCCAGGTACCTCAAACTCCTGATGAGCTTTCTGCTGATGTCGXXXXXXXXXXTAGCTTAGGGCTAGATCGGTGTTGCTGGGTGCGTGCAAGTCTTGTGCAGGCTTGCAATCCGAGTTGGCAGAAAAGAATGCCAAGATTCTGTCTCTTGAGA
Marker9931	GGCACTGCCATGCAGGGTGCGGCACTACCGCGCAGGCATGCCAGATCTGAGCCAAGGAACACCACATCCATCATCTCTATCACTTCCCTATCATCTACAAXXXXXXXXXXTGGGGAGGGAGAGCGCGGTCGCCCTTTTCGCCTGAGAGAGAAGAAGGGAGAGGAGGTCACGGGTGCGGTGAATGAGGATGAGGGGGGGAGAGAGAGAGAG
Marker24996	CTTACTCTGCGATTTCCTTGGTTCATGCTATTGTGCAGAGAGACGTGCATAAGATGGAGCAAGTGAAGAACCTGGAGGACTTTAAGGAGCGGCTGAGGGAXXXXXXXXXXTGCAGGGATCAAAGGCAAGGTGAAGGTCAAGTAGAGACGTGTCGTGCCGACGGACCGAGAGCGGTGAAGGGCGGACGTGAGGCTAGGACTGAGGGATCGA
Marker21373	TTGTCTGAGAAAGTCACCCCAAAAGAAAGACACGGGCTTTCTAGTATCCACGACCCTAGATGTAGGGTGAATGGTTCCTAGAAGCACAGCGGTATACTACXXXXXXXXXXTAAGCGTCCGATCAGCACAAACAGCAATGAACAGTACCACAGCGAGTCCGGTCATGAAGGTTTGATGCTTCCGGTCGCGTCTATAACTGAGCGTCTGGTC
Marker32139	CCCTGAGGCAGAACACCATCATCATCTGGGAGTCTTTGTAGAGGCGTCCCTCGAAGGACAACCTCTCCTCCCTAGAGAATTAGGTTTAGATTTTCCAATGXXXXXXXXXXTAATCGATAGATTAGACATGGTGTTTAGTCTATAGGTTACCTGAGGTTGCGCTCAATCCCACAGAATAGTTGTGGTAGCCCCAGGGGTGGCAGCTCTGTT
Marker9988	ATATAGGCGTACAATGTAATGTTCAACATCAGGCAACTTTTTTCAACTTTCTTTTTTTTTTAAAAAAAAAAAGACATCAGGGAACCTTTGGTTTTCCTAAXXXXXXXXXXAAATTTAGAATCTTCACAAAACAACAATTTGAGTGGCGCCGTTTTCTGGTGGTGTTTCTTGTAATCTTTTTTCCCCTTTTTTCTCGTTTAACAAAAATGG
Marker24640	GAGGAGCTCGAGTATAAAAGCGTTCCCTCGTCCTGTGTGCGACCTCTCTTGGACTTTGACGCCATTCCTGGACTTCTCTAGCAGCTCCAAGTGTAGAGACXXXXXXXXXXGACTAACCTTTGTGGTTGCTTGAGTGAGGCAAGGAGGTGAAAGAGACTCCGACCTTAGTGGTCACCTCAACAACGAGGACGTATGCATTTCTTAGTGAAG
Marker24923	GTGGATTGGTTTGGTTTGGGGTGGTGTGAATCGGTTTCTATCCGTCTCCAATGTTAGATGTCTCTCTCTCAACTCCGTCCTCTCGTGCGAACGCAGAGCCXXXXXXXXXXTTTTTTTTAAGTAGTTTTTTCCTTGGCGCGAGGATCAGCATTCTCCTTGGGAGGTACTACTCCGTACCAGCACCTTTGGGCTTTGGCAGATGGCAGCAAC
Marker18859	ATATTGTACCTTATACTTCTTGGACTATAGAATGGAGAATGTCTCTTTTTTTTCCAAGCACTCGGTCAAGATGAACTCTGCTAGCTCCCCTGACAATCTTXXXXXXXXXXCTCCCGACCATTCTTACCCGAACATTGTGCCACAATATAAAAGTGTGAAAAGGAGCAACATTAGAATGTGCTACATGTGTAGCAAATCAAGAAAGATGCT
Marker20523	GTTCTCTAGTAGTGTCCTTAGAATTGAATTTATTTTTTTAAAAAATCATAATTTAGACATGTATTAATTAAACTAATATGATTGTATATAGAATTTATCTXXXXXXXXXXGGATCCAAACACCCCTTTAGAAAAACTAATTATATTGGTTCATAATCAATATACAATTTTTGAAAATGAGAAATCAATAACCCACGGATGTGAAGTGATT
Marker13734	ACTGTGAGATTGGCAAGAGAAGAAAAGGTAGTCATGAACAACAACCAGCTAAACAAGAGAAGCTTCCACAAGGTGATTTGACACCATCACTCTTCAATGAXXXXXXXXXXATCACGTCGGGATATCTCTAGAAGACTCCAGAGGACACCACGAGACACCACGAGAAAGGACACCACAGGAGGCTTACCTGTGGGACCGACCGGTCCCACA
Marker28353	TCGGCAGTGAGGTCCACTGCGAGTTGGCGGAGATCCCTCAGAATGATGAAGATGATGACTCCTCCCAGGTACCCCAAACTCTCGATGAACTCTCTGCTGAXXXXXXXXXXGAGCTTAGGGCTAGACCTGTGTTGCTGGGTGCGTGCAAGTCTTGTGCAGGCTTGCAATCCGAGTTAGCAGAGAAGAATGTCAAGATTATGTCTCTTGAGA
Marker37364	TTTGGTCTGACTGTTTCGGCAAGCTGGATGTAGTTTAAAACTTGTAATTTGATACGGCGACTTTAGCTTCATGATGCTATAGGTCTAGACTAGACATCCAXXXXXXXXXXGATTCGTTCATATCTTGTCGAAGATCAGAGTCTGCTATCTCATCCCTCACATAACCATGATTTTGGTACATATGGCTTTTGTCAGGAGTGCCTGCCATGT
Marker14995	CCTATCGACAAGCTTCTACGACTCCTCCGGGGTCACCTTGAAGGTGCCTCCGGTTGGGAGGAGAGTGGTGGTGCCGGCTGTAAGGAAAATGGACCTCGGAXXXXXXXXXXAAAGTCCAAGGCACAAGAACAGAACCAAGACGGCGCAAGAAACCGCGAAGAAACGAAGAAGAAAGGAGTGACCGGACGCTGCTTCGCAGTGACCGGACGC
Marker31981	TCGGTGATGAGGTCAACAGCGAGCTGGAGGAGATCCCTCGGAACGATGACGACGATGCCTCCCAGGTATTACAGACCCCCGGTGAGCTTTCTGCTGAGGTXXXXXXXXXXGAGCTTAGGGCTAGACCCGTGTTGTTGGGTGCGTGCAAGTCTTGTGCAGGCTTGCAATCAAAGTTGGCAGAGAAGAATGCCAAGATTGTGTCTCTTGAGA
Marker19582	TTGCTGCTAGAGATGAATCTTATCCTAAAAGTAAGAGGGGAATCGAAATCGAAACAATGGACGAACAGGGGAATAGAGATTGCAAGGGGGTAGGATAGCCXXXXXXXXXXTAAGCCAGAAAAGGAGCCATGGCGGAGTCTATGGAGGAGTGGGATAAGGATGCCAAATGACGGAGTAGGGTTTTCATTCGGATGGGTCGTGTTCTGAGTT
Marker35045	TTTTACTCATTGATGCACTGGAAAACTCGTAGTTCAAGTTTTCGCAACGGTTGCAACCAATCATTTCCATTTGACGTAGAACTCATGTTTGGTGGGTTTTXXXXXXXXXXCAATTTGAAATTCCAAATATGAATGACGTGATTATCAATAGAGGGTTCAAGAACTCGGTTCCAAAGGACTAATCGATACAGTGGAGGAGATCATGAATGG
Marker35017	GCTTGGACACCGCGGGGTCCGCCTTGTGGCGGAACCGTCCTGATTATAAGAGCTCAAGTATTATCTTAGTCAAATCCGTCTGACTTCGACCCACACTTGAXXXXXXXXXXTAAACCAACTCAACACAAGTCATTCCTCCTTTTTAAGATAGTGTGCCACCAGTAGTCTCAGTCCGGCAAAAGGAGGAAAGCTTGTGGACGACCCTGCCCT
Marker37808	GAAGAGAGGAAAGGAGAAAGAGAGAAAAGAAAAAGCTTTTCATTTTATTTCAAATCCATTTCAAAGTGAATTCAAATTCAAACCAAATTTTGGCAAAAACXXXXXXXXXXAGATATGGCTATGTCTATCTGATGAAGCATAAATCTGAAACATTTGAAAAGTTCAAAGAATTTCAGAATGAGGTAGAGAATCAACGTGGCAAGAAAATTA
Marker22724	TGTTTTGTTGGCGTTGATGCGAATCATTGCAGCAAATTAATCCTTCAGAATATTTTTGAAGCCAATTGCTCAGATTGGCTGTTGACCTTCGTTAGTTGTCXXXXXXXXXXTACAGTGATCGAAGGCGAGGTGAAGGTCAAGTCGAGACGTGCCATGCCGATGGACCGAGAGTGGCGAAGGGCGGACGTGAGGCTTGGACTGAGGGACCAG
Marker31805	TAAACAGGCACCTCGTGCATGGTATGCACGGTTGTACAATAAGCTACGTCAGCTGGGTTTCACGGCTTCAAAGGGAGATACTTCCTTGTTTTATTATACCXXXXXXXXXXTGCCGATGTCTTGAAGCGAGCGGGGATGGTCAAGTGTAAATCAGTTGATACTCCACTCTCCACCGCTGATAAACTCCGTGTTGCTGCTGGTACTCTGTTA
Marker26201	GAAGGATTTTCATAAGAAGCCCCTGTCATGGCATTAATCTCACTGGACTTGAGCTTACTAAAGAGCTCATCGCACGTGAGAGTCTCATAGTTAGGCGATTXXXXXXXXXXGACTGGTTCCCTCATGGAAACGCATCAGGGATGCCCAAATCTCCCGTGCGGCTATTGGCATTGTGTTCATCGATCTGCTGTTGAGTAACACGAATGTAAT
Marker25151	AACCGTGGCATGCTTCGTGGTCCGTGATCTTGGTAATGCTATCTTCTATTTCATGTAGCTTTGACGACCGTTTTTTGGTAATTCTGTTGTCGTTTTCTCCXXXXXXXXXXTCCTACTTCTCTCCCTTGAGAAGATTTTCTATCGTAGAGGCTACACTGACGACCTTAGCTTTTAAGCTAATGTGTTTAGTTACATGTTCATGCATCGTAT
Marker29948	CTTCCTTCTCCTTCAGCAGTGTGGCATGCTGGACATGTGATTCCTCTAGCAAAATACTCAGTGCATCTTTCTCCACCCCGAGTGTTTTGTTCTTCTGGCGXXXXXXXXXXCGGTTACTCCATTGAGGAAATAGATATGGCAAGAGAAGCCGATCACGAGGATAATCGACCGTGACCGCAACAGATTAAACGAGTATTCAAGAAGCCGGAG
Marker43207	GTGCCGGTGGGCTCGGCAGTCCCATACTTCTTCTCTTCTGCTGTTGTTGGAGGATGTCACTCAAGCTAGCAAAGTATTTCAACTTATGATATGGTATTAAXXXXXXXXXXAGGTTTTCGCACTTGTGCTCTTATAAATTGGTCGGTTCTGTCACATGAAAGAGCAAAAGCTCCAAAGGGGTTAGAAGAGCCAGAAACCAAAGCCATAGTC
Marker29110	GCTAGCTCTCAGTTCGTCATCCGACGAGGCGGCTCTCCTTGCTCAGTTGGAGGCTCTTCCGCGTACCTCGACGCCCGACTCATCTGCTCCCGTCCCACCTXXXXXXXXXXTTGAGTTGGGGGGTATAAATATGCCTCCCCCTCATTCATGCTGTAACTCTTGCTCATTTGAAAGGTTGCCAAATACATCTTGATAGCAAGTGAGTGCAAG
Marker30285	TCTCAAGGATACGGTCCAACTCAGATTGAAAGCCTGCACAAGACTTGCATGCACCCAACAACATGGGTCTTGCCCGGAGCTCATCCACATCTCCAACCAAXXXXXXXXXXTCAGCAGAAAGCTCATCAGGGATCTGAGATACCTGGGAGGTGTCGTCGTCGTCGTCATTCTGAGGGATCTCCTCCAGCTGGCTGTCGACCTCCTTGCCGA
Marker24115	TCACCTCATTGACAGTCAGGGACATGAATGTCCCTCCAGCTGCAGCGTCTAAGTGCCTCATAGAGGGTTTGGAGCACCAGCCATTCTTCCATCCCATGATXXXXXXXXXXGATGATGACGGTGTCACAGAGCTCCAGGAAGTTTTGCAGGTGTCCATTTGCGTCCTCGCTTGGCAAACCACAAAATGGGTTTGCTTGCACCATCGTGATG
Marker41354	AAATAGATCCATATGAAGAAGTTCTAACTCTCTTGATGTTGATACTGTTGACGCAAAACGTGACGTCTCGCGTCAGGCACACAACAAGCCGAACGAGGCTXXXXXXXXXXAAAATAAAGCTCGTAACCATGTTGAATGCCGAATGCATATGTAACAGAAGGATGAAAAGGGCAACTCATAAACATAAATCTATTCAGATAACATATGCAT
Marker38227	CTCTACTCGAGGAAGTACCCTGAGCATCCTTCTCTATGGTCGTTTTGACCGAGGCAGAACCTTGAGCAGTCTTCTCATCTGCATAAAAAAGACAAGATTAXXXXXXXXXXATGGGTCTAGGATTACGACATCAGATTCAGTCGACTCTGAATCTGAGCCTCCTAGATCGCCTACCGGGTCTGATCCACTCTCAAGGTCTTCACTAGTGAT
Marker34929	TGGATGAAGAGGACCGCAAGTGCCAGGCGAAGAACGACGACGACTCTTCCGAGGTATCAACCTCTTCTCTTATCGATTGTCTTACTGGTGAGCGTGATTCXXXXXXXXXXCTTGATTGAGGTGTATGATGAGCTGAAGAGTAGGCTAGACTTGGTGGGTGATTGCAAAGAGTGTCCCTCCCTGAAGAAGGAGCTGGAGGAAGTGAAGGCT
Marker24555	AGTGTCCCAAAATCAACCCCAAGAGCTACTACCGAAAACGTGATGCCCACGACCCTTGGAAGAGGGTGGATGATCCATAGGATCATAGCGAGGCACCACAXXXXXXXXXXTACACAACTCTAGAAAGCCACCGCAAAAGACGGAAATCAATTCCGACAACGAACGAGCGAACCGCGGACGAAACCGTGCGAAACCAGTCGCATCAGACGC
Marker25161	TAATAATCTAGGAGGTTCCGTCACACAACCATATCAATACAAACCGGACCCGTGCCACCTTCGAGTCCTTAGTCGTGTCGTCGAGTTCTTTGAGAGGAATXXXXXXXXXXTAGATTTGGCAAGATCTAGTAGATTCGTTAAGTTATCATGTGTTGAATGTTTTAATTAATTCTGTAACACTCTTTTGCCCAATCTAGATTAGTCTTTGTT
Marker44659	TCCAAAGAGACTCAATCTTCGCATCCTTCTCTACCAACTCATATTGCAAGCCCGCACAGGACTTACATGCACCAAGCAAAATGTGTCTATCTCTAAGCTCXXXXXXXXXXTCAGTAGAGAGTTCATCGGGGGTCTGAGATACCTGGGAGTCGTCGTCGTCATCGTCGTTCCGAGGGATCTCCTCCAGCTCGCTGTTGACCTCATCGCCGA
Marker37339	ATAACTAGAGCACTCGATACGAGCGGAGATCACATGCCAAAATATAACAACTATACTAGTCATATATAAAAGGCATAAAGTAAATAGAGAAGATAAATATXXXXXXXXXXTGATGCCTCAGGGGGGTCTGAGGTTTATTATATAGAGGCGTCGGACCTCCCCTCCTCCTTGAGCAAGCGATGTGGTACTAAACTCTCTGCCATATGCACA
Marker49484	GTTAGTGGAATTTTAGTGCAGTGATAATTTATTTGTGTTAAATTGGATTAAATAGGGAGAAAATGATATATGCTGTTGTCTTGCTTGAAATGATGTGAAAXXXXXXXXXXGTATTGTTGTAACTTATATAATTTTATTATGGTCTTGTGATCGCATAAATTATGTTTTGTAGATTTATCTTGCTCTCACATGCATTTTCGTAAATTAAAC
Marker35457	TCTCAAGAGACACAATTTGGCATTCTTCTCTGCCAACTCGGATTGCAAGCCTGCACAAGACTTACATGCACCTAGCAACCCTGGTCTAGCCTGTAGCTCAXXXXXXXXXXGCAGAAAGCTCATCGGGGGTCTGTGATACCTGGGAGGTGTCATCATCGTCGTCGTTGTTCTAAGGAATCTCCTCCAGCTCGCCGTTGACCTCATTGCCGA
Marker18947	TTTTTACATCGGACGCTTCTGGTGTTTTGGCATCGGACGCTGCCAGCGTCTAATGCTGCTGAGTCTGCGCAGTTTGGTTCGTGGTTCGTTCGATCATTGAXXXXXXXXXXGCTTTCTGGTAGCACTTTCGGTCCTTCAAAACCTGGGCGCTGGCGGGTTTCTGAGTTTGTGCCACAAAACTCAGGCGATGGGCGGCTGGTTTCCCGGATT
Marker35943	CTGGTGGGTCCATATGTCCAAATTTGGTTCAAATCCTGTATTCAAATAAAATTCTATGGACATGTGGAATTTGGTTAGTTTGAAACCTATTTGACTACATXXXXXXXXXXCTGATATCCATCTCCAAACATACTCCTTTGTATCCTGTTCGCTGCAGGAGAGACTCTAGAAGCAGATTGCGGGACATTCCCTGTCGTGCCGAATGTGATC
Marker32034	TCTCAAGAGACACAATCTTGGCATTCTTTTCTGCCAACTCGGATTGCAAGCCTGCACAAGACTTGCATGCACCAAGCACTGAGGATCTAGCCCTAAGCTCXXXXXXXXXXTCAACCTCAGCAGAGAGTTCGTGAGGAGTTTGAGATACCTGAGAGGTGTCATCATTGTTCCGAGGGATCTCCTCCAGCTGACTGTCGACCTCCTTGCCGA
Marker29281	AGAGCACTTCTACAAAGTAAAGCAATGTGTCAAGTAAAAGAACTGTAAACTTAAATTACCAGACCAGAATATTAAATACTAGAAGGACTCAGATGTAACAXXXXXXXXXXGTTCCACCTCCTCCAGACTGTAATCCTATTGGGACAAAATGGGTTTTCAAAAACAAACAAGGAGAGGATGGTCACATTGTGAGAAACAAAGCTAGACTCA
Marker20200	TCTCCATAAGAGTCCGATTTTTTCTCTCTACAACACCATTTTGTGGCGGTGTGTAGGGGGGAGAAAACTGATGCTCTAAACCCAAAGAGTCACAAAACTTXXXXXXXXXXCTAATTCGCCGGATGGTGGGGAGCGGCTACCATTTTCCCATGACTACAAGAATGGCAAACAAGATCCTTCTTCATGCACAACTTGGGCAATCCTCGGATT
Marker35324	CACTTATTCTTCTAACAAAAAATGCTATATCTCATAAACCGAAAACACAAATTAAATTCCAATTGCACCATTGAACTCGTTGCAATTAATTTTTCAAGACXXXXXXXXXXACACCTCACGAAATCAATACATACGAAGGACCGAAAGTGCTAAAACAAGACGACCAGAGGGAGAGTGAATGAGAGCCTTAAAATTTCTTTCGATATGTTT
Marker22845	AAAAATTAACTTCCAAAACAGCGAAATCTTATGTTTTGGTCAAGCAAAGGAATGTGAATTACAGTATTTGCAACTATTTGGTTGCAAAATAGGGTTTTTTXXXXXXXXXXTTTTTTTGAAATACCGAGAGGGGTTCTCAAAAAGTTAGAATTTTGTAGATCAAAATTCTTCTGGCAGAATGATGACCACAAAAAAAATATACTGATTAAG
Marker23268	TGCTTTCCGACGAAAAAGCAATAGCGTGCTCTTCAGTGGTTGTTTCCATTTCGTCCTTCTTTGCTACCTCATTTATCAGGCTGTAACTGGGGGTTCTCTTXXXXXXXXXXCACTCTTTCGCCCTCGGCGAAGGACACCAGAATGTGTTTCTTGCCGATAGCATCGATCTTCCTTCCACTGAACCCGTAGAGGGAATTGCCGGCTGGATCC
Marker25079	GATCACCACATGCAAACTCCTAATCACCCGTCACTGCCACCACCATCAGCATCAAACTTCCCCATGATACAACACAACAGGTAGGAGGACTAGCACAAAAXXXXXXXXXXGTTCACTGTCCAACGAGCCTTTGCTTATGCTCACAAAACCTGACTGCCACACAACCATCACTGGGACCCACTGAACTTGCCCATCATCTTTGCGATTATA
Marker25485	TTAGGTACTCGCAGACGTAATAGCCACACAAAGTTGTCCCTGGTGGTTGCTTGGCGCACTTTAGGTCACCCACCACGGTTTACTCATTAATTATGATGGGXXXXXXXXXXGCTATATAAGGAGAGGCAGGCGCATACTCCCACCAATTGAATCTTGAATCATAACACAAGGCACACTCCACCACTTGACGTAAGGTATTACGCTATTTAG
Marker29465	ATTGAATTGGGTGGGTTAGGAATTGCTGATCTCAAGTCCCTTGGCTGGGCTCTGCGAATGGGATGGCTCTAGTTACAAAAAACAGAACCTGACCACCCATXXXXXXXXXXATGGGACCTCTTATCTGACTTTGAGCTGCAGCTTGAAATGGAAGATAAACATCTATGGTGATTTGCTTCAAATGGTCAATATTCCGCTATCAGCTTACAA
Marker28340	TCTCAAGAGATACAATCTTGGCATTTTTCTCTGCCAACTTAGATTGCAAGCCTGCACAAGACTTGCACGCACCTAGCAACACGGGTCTAGCCCGAAGCTCXXXXXXXXXXACAGAAAGTTCGTCAGGGGTCTGAGATACCTGGGAGGTGTCGTCATCGTCGTTGTTGTTCTGAGGGATCTCCTCAAGCTGGCTGTTGACCTCCTTGCCGA
Marker8689	TCATTTCTCGAGAAGAAATTTGAGGCTCTCATTCACCCCCCCTCTGGTCGCCAATTCGGTCCTTCAATTGGTATCGGAGCCAGTTAAGGATCTCTCTACCXXXXXXXXXXGAATATGTCGTGGCACCTCCCTTGCTGAAGTAATCTCCCCCTCAACAGTAGCTGGTGCCTCCTCGGGTACAAGTGGTACAGCCCGAGGAGTTGGATCACA
Marker16858	GGTGACACTCGGTGGGGCTCGCATTACAAAACTATATGTAGCATCATCACTATGTATTCCTCAATTTATGATGTGCTCATTGAACTTGGTGTTGATATTGXXXXXXXXXXGTTGGAAACTTTTGGAAAAACTCAGTTTGAATTTCAAAACATCAAAAGGAATTTGAATCAAAGGGAAAAGAAATGAAATAAAAAGGGAAAAGCCGACCAT
Marker38726	TCTCAAGAGACACAATCTTTGCATTCTTCTCTGCCAACTCGGATTGCAAGCCTGCACAAGACTTGCATGCACCAAGCATTGAAGATCTAGCTCTAAGCTCXXXXXXXXXXTCGACCTCAGCAGAAAGCTCGTCAGGGGTCTAGGATACCTAGGAGGTGTCGTCGTCGTTCCGAGGGGTCTCCTCCAGCTGGTTGACGACCTCCTTGCCGA
Marker30123	CTACACCATGGTGTTGGGCGAGAAGGCGAACACGCACTCGAGTGAGCTTCACGGCGACGGCGACACTGCATTGGAGGTATCGACCTCTTCTACCGTCGACXXXXXXXXXXTTTAATCGATGTGCGTGATGAGTTGCAGTCGAGGCTAGACTTGGTGAGTGATTGCAAGATGTGCCCCACTCTGAAGAAGGAGCTTGAGGAGGTGAAGGCT
Marker25820	CTCTTCAGCAATGACAACATTTTTTGCAGCGCTCCTTTAGTTTGATGATTTCCTTTGTATCTAGGAATAGTGGATGCTTCGTTTTGTTTTGTTTGTATCTXXXXXXXXXXTTGATAGGGGAATATAGGAATAGTACAAAAATCAGTTCTTTTTCACTCGACAAATGCAAAAAATCCTGGTACATTCCTGTGAAATTCCTACATTTCAACG
Marker20428	AAACCTAGAAACCATCCACTCGGTCGTTTTTCTGGTGCTCAACCACCAAACCGAAGCCGTAGAGGGATGCACCTCCCGTGCACCCCGTCCACCCACATGTXXXXXXXXXXCGCCACGTCGGGATACTTCTAGAAGACTCCAGAGAACACATAGAGACACCACGAGAAAGGGCACCGCGGTCCACCTCCAGGTGGGACCGACCGGTCCCCT
Marker35633	TTGTTAACTGATCAAAAAGGATATCAATCCTGGGCAACAGATACTTATTCTTGATTGTCACTACATTCAACGGTCTATAATCCACACACATGCGCAGAGTXXXXXXXXXXTCTCTGTCTGGAGGTAGACCTGGTAACTCATCTGGAAACACATCAGGAAACTCACATACCACCGGAATCTCTTGAAGAACTGCCACTTGTACTACACAAC
Marker42458	AAGGGGATGAACCAACAAACAAGATCACCACGAGAATCCAAAACTCTGCACATGCCGGTCTTAAAGCGCACTTCAAATTCGTCCTCAAGAAGTTGCGAAAXXXXXXXXXXTTCTCCAACCGAAGTTTCTGCATCAATAGAAAGGCAGGAAATGAGCGTATGGCACAACACTGGGGTTAGTATACTTAGAAGGATACCAATGCTGTGTCAT
Marker23758	TGTTGCAATCGCAAGGTATATTAGCGTGCCAATGATCTGGGAGTATGTCAATTGATCCCTTACTATTCTTCATTTTTTCCCAATAGCACGCTAGGGTCATXXXXXXXXXXATACCGATAATACACACATGTGTCAGCTTCGTTCACAACATAGCCAGCAGCAAGTAGAGTATTGTCAAATTTCTCATGTCACTGCTTAGGTGCTTGTTTA
Marker45601	TAGTTTCCCAAAAATTTTGGAACGGCTACCGCAACACTTTCGTTGTTATTTGACAAACTTTGTGCAAACATAGACTAACTAGACTCAAAAGATTCATCTCXXXXXXXXXXATTTTTCATGCATTCACACAAGATGTTTGATGCTCTGTGATACACTTGTGAGAAATCAAATAGCTAATTTTGATTATTCCGCTGCCTCCTCTATTAGGCA
Marker38633	GGGTGCGGAAAACTCCATGGTGACCTCTGTATGGTCCCGCATGACATTTGTCAATAATCTGCATCCCTTCTGCTATGGGTACGCATCTCCTTAGCAGTCCXXXXXXXXXXTACCCCGGGGGTATGACACCAACTAGTAATATGATCGCGTGCTCTCTTCCTGGATGGTGATGCAAGATGACACAAGGATTTATCCTCGTTCGGGCAAAGA
Marker38380	AAGGGGACGATCCAACAAACAAGATCTTTCCAAGAATCCAAAACTTTACTCATGCCGGACTTAAAGCACACTTCAAAACCGTCCTCAAGAAGTTGCAAAAXXXXXXXXXXTTCTCCAATCGAAGTTCCTACCTTAATAGAAAGGCAGGAAATGAGCGTATGGCACAACACTGGGGTTAGTATACTGAGAAGGATACCAGTGTTGTGTCAT
Marker35580	AAATATTTCGAAAGAAATTTTTATGGCTCCCATTCACACCCCTGTTGACACCTCGGGTGGCACGCAGAAGAAACCGCAAGCGCACGGTTGTCAGTTGTAGXXXXXXXXXXCGCTAGCACAACGAGCCCTACTGTTAAACTAGACCAACTACGTGGTGGAATTCAAGGCTCACAGGGCTGTCACCACCTGCTTGCTACCACAGCTATCCGG
Marker48273	AAGGGGACGATCCAACAAACAAGATTGCCCCGAGAATCCAAAACTCTGCACAAACAGGTCTTAAAGCACACTTCAAAACCATCCTCAAGAAGTTGCGAAAXXXXXXXXXXTTCTCCAACCTGTGTTCCTACATCAATAGAATTGCAGGAAATGAGCGTATGGCACAACACTGGGGTTAGTATACTGAGAGGGATACTAGTGTTGTGTCAT
Marker51851	AGAATAATTCCGGTCGGACCCCCCTTTCGCCACACACAAGAACTTCTCCAATTTCTTCAGTTTAAAGTTGCTAACTCTCTCAAAAGTATCAAAATAAATTXXXXXXXXXXCGGCAAAACAAAATGGTCACAGGTGTTATACCTTTGCCTTAAGTCCATTTTGTTTTTCTCTTTCTTGTTCTCCATTTTAGAGCACTTGATCACAATCTTT
Marker33756	AAAAGATTGCCAGTTTCAAGCGTGGCATGAATGCCACCATGCTTTCCAAGATGGGCAACAGTCACCACACCACCTTCAGTGACTTTGTCAGTGACTGTCTXXXXXXXXXXCCTTGATGCAGAACAAAGCAAAGGCAGGAGGTTCAGGAGGTTCCAAGACCCCGTACGTGATTGGACCGTGCTATAACTGTGGTCAGACCGGACACGTGTC
Marker28466	GGAACTCGCGGAGCACTTCCAGATCCAATGGACACTTCAGCGCTATGTTCGCGGTAAGATGACTCAGAAGCGCCTATACTTTCACTAGATGAGCCCGAGGXXXXXXXXXXCACCAGCAACTTTCGTAGAAAGCGAATGGCGTCAGGCTTTGTGTGTGAGAGGCAACGGGAGCGGGGACGCGTCAACAAGCCAGGTAGCCTCCCCATCCCA
Marker29797	TAGTCATTGTCTTTTTCTAGAATTTGAGCACACATTTTAGTACACTTTGCAGCGGTTGGAATTCGAACTCATGACCTCTCTCCTACATGGTTTCTGCCTTXXXXXXXXXXGGTTTCTGCCTTAACCACTACACTACATCATCATATGTGTCTATAAACGATTTTAATTCCCCACATATTATATCAAACTGAGTGTAAATTGTATTTTTTA
Marker41954	CTGGTGGGTCCATATGTCCAAATTTGGTTCAAATCCTGCATTCAAATAAAATTCTATGGACATGTGGAATTTGGTTAGTTTGAAACCTATTTGACTACATXXXXXXXXXXACACAACCCTAGAAATCCAACGCAAAAGACGGAAACCAAAACTGTCAATGATCAAACGAACCGAGAACGAAATAGCGCAAAACTACACTTGACCGGACTC
Marker20337	AAACCTGGAAACCGTCCACTTGGTGGTTTTTCTGTGGCTCAACCACCAAACCGACGCCATAGAGGGATGCACTGCCCGTGCACCCCGTCCACCCGTAAGTXXXXXXXXXXATCATCCCAGTTGACAATCACTCATCATCTCAAGATCCGGCATACACCCATGTATAATGGCTAGAACATACTAGAATGCATGAAGAAGATCAAGCCGGAT
Marker29770	CTTTCTGGTAGCATTCTCGGTCCTTCACTTTCCAAGGTCTCACACCATGTGCACATAAGTTCACTACTCATGCTTACATCCAGCCCATAACAAAAGCAAAXXXXXXXXXXAGGTCTCCCACTCGCAACCTCAACAACCTGTTCTCCTCTGAAGCGCGTATGCCCTCAAGACAAACACCTCGGAGCGACTCCTCAGTCTCCCTCATGATCA
Marker33770	ATCGGACCAAAAGACGGTGTCGGAGCAACCTGGTAGATTATGGATGCTGAATTGTTTCGACGATTCCCGTTGACTCCGTATGTATTTTGATGTTATTACAXXXXXXXXXXCTGATGCTTTTGTGGACATGATCAGGTTGATGGCACCGTATTACGAACAAACTGAACTTGTGTTTCAAAACTATGTTGTTTCCGCTCTTTTACCAAACTA
Marker43387	AATAAAGTAACAACATGCTCTCGCATCGAACTGACCTTTTAAAATAGGAAGGTCTACATGTATTTTCTTTTGTAACACTTGAACTGGAACATTATTTTGTXXXXXXXXXXCATTGATGAATATGTTACATAAAAGTGTTATAATATCCATGTTGTGTAGTAGTGGAACTTATTGAGGAATTGATCCGCGCATCTCACCCATGTCAGCAGG
Marker34481	TAAATGCGGACAAGGATCGAGAAGTTGTGGATCAGAAGGAGAACCGGAGTATGATCGGGTCGCTGCTGTACCTGACGGCGACACGTCTGGACATTCAGTTXXXXXXXXXXGTTTCTTGGTCTTCTCGCAAGTAGTCTAGTGTCGCTCAGTCTACCAAAGAGGCTGAATATGTTGCTGTGGCTAGCTGCTGTTCCCAGTTGTTGTGGATGA
Marker25122	CTTGGGAGTGGTTGCTTCTGGAAAACCTTGTTGCTCTTGTTCTTCGAGAAGGTCATCAAGCACTTGTGTTGAAACTCATCACAAGCTTGCTATATGAAAAXXXXXXXXXXTTTGCATCGATTTGAAATAGGCAATATGATTTAATTATGCATTTTGTGTGTTGCATGAAACTTAGTTAATAAATTATTTGCAAAAGCTAAAATAAATCCT
Marker36125	AGCGTGACACTTTGCGCGTGATTGACCGGACTCACTGTGATCACTTGAGCGGACACGCTGTGGTTACTGTTCATCGTTGGTTGGTACTGACCGGACGCTCXXXXXXXXXXGTAGCGTCCCGCTGTGCTTCTAGGAAGCATCCACCCTACATCTAGGGTCGTGGATACTTGCAAGCCCGTGTCTTGCTTTTGGGGTGACTTTCTGGGACAA
Marker30822	AAGTTTCGAGAGAAATTTTTGAGCTTTCATTCACCCCCTCTGGTCGCCTTGCTATTGCATTCTCGGTCCTTTAAAGAGGTATATCCTCAGTTCAATCCTTXXXXXXXXXXCTCATCCTGTTTCCAAACTTCATATATCTTTCGCAGAAATCCTGCCTAGCGAAAGATCCTGCGCACCTCTGTTAACTACGTGCAAGTGCCGGTTTAATCC
Marker34127	GAGTCCGGTTAGTTCTGTTTCGCGCTGTCTCGTTCGCAGCTTGTCCGTTCGTTGTTGGATTTGATTTCCATCTTTTGCATTGGGTCTCTAGAGTTGTGTAXXXXXXXXXXGATATCACTTTCAAGTGCTCTAGTTCTAGTACAGGGCTAGTAGTAGTAGTATATAGATTAAGTGTGGTACTTAGGCTATATATTGCCAGTGAATACGGCT
Marker40303	ATCTTTTTCCTTAATAAACCGGCTGTTTATGTTCACAAAATAGTAATCTTTTTGTCCCAAAATCTGGTGTAAACAGGAAGCTTTCAACCTGGGTAATGATXXXXXXXXXXCTCCTGGATATCATTATGTTTTAGATTTTTATACCTTGGATGCTCAGGAAAATCCAGGGTATCATGGCAATACGTTCGGGGGCAGAACATCGGCTATCAA
Marker25495	TCTCTAGACATCATACTCATAGCTATAACTCACTTTCGTCCTCTTTGTTGGCATGCATCTGTAGAAGCGTCTGACCTTCGGAAACACATATCTGCTTACTXXXXXXXXXXGGTGCTCTTGGCACATGGATTCCAACGACGACACCTGCCGATCGACGCCTGCGTCACCTACGAGGTCACTCTCGTTTTTCCCATTTCCCCACGAGGAGTT
Marker27238	TTGCTGGTTTCCTGAGCAGCTTTCATAAATGATAAAGGCGAGCCTCGCTGAAAAAGACAGGGGGCGTTGGTGTTTTCCTAACCAGTTTTCATAAATGATAXXXXXXXXXXGAACCAAACTTCCAAAAGTACCTAGTTACAATCCATCCTCTCTAATTACAATCGACTTTAGATCATCAGAAGCTTCATGGTCCGTTTCCATCAGAACAAT
Marker38766	TCTCAAGAGACACAATCTTGGCATTCTTCTCTGCCAACTCGGATTGCGAGCCTACACAAGACTTGCACGCACCAAGCACTCAGGATCTAGCCCTAAGCTCXXXXXXXXXXGCAGAAAGCTCATCGAGGGTCTGAGATACCTGGGAGGTGTCTTCGTCGTCGTCGTCGTTCCAAGCAGTGTCCTCCAACTGGCTGTCGACCTCCTTGCCGA
Marker30876	GAAATGCTTTCTTCTACCTTTGTTGTATGTCTGGGAGACCCTGAGCAATGGCTGACATATTTTTTGTTTCAGTGTTTGTCATAATGTGGCTTGATGGATTXXXXXXXXXXACACAAATGGCTTATTCGTAAGATCGATCGATTAAGAAGGAGTTTCCTCTGAAGGGGGGAGACTCCAGACAAAGTTTATGGAGGACATTCATTGGTGAAC
Marker36087	TCGGCAAGGAGGTCGACAATCACCTGGAGGAGATCCCTCGGAACAACGTCGATGACGACACCTCCCAGGTATCACAGACCCTCGATGAGCTTTCTGCAGAXXXXXXXXXXGACCTTAGGGCTAGATCCTCAGTGCTTGGTGCGTGCAAGTCTTGTGCAGGCTTGCAATCCGAGTTGGCAGAGAAGAATGCCAAGATTGTGTCTCTTGAGA
Marker26877	GAAGACTTTTTATGAGTGCCTGGAAAGGCGAAAAAACATTTATGTGTTCGAGTCTCTTTTATTTTTCTTTGCCCGAGTTTTGCTTTTTTGACTAAGTCTTXXXXXXXXXXAGGTCAACCCCAGAGGGAGCCTTGACTCCGAGGGAGCTCCTCAAGTTTAGTGGGCTCGAGCGTCCTTCTTCTGAGGGTGGTTGGTCGCGACCAAGTCCCC
Marker26477	TGCTGAGTGGGCTTGGCTTCTGGTGGGTCCATATGTACAAATTTGGTTCAAATCCTGCATTCAAATAGAATTCTATGGACATGTGGAATTTGGTTAGTTTXXXXXXXXXXTCCCCCTTGATAAATGCATTGACTAAAAATAAAACCACAAAGGAAGGGTTTGAAGGCAAGCCTCACTCAAGTGCCCAAAAGCCAAATAAAAGCAAACACT
Marker41155	TTATTCAACATATCATACATAGCATTCCAACGGTGTGGAACATCTAGAACCAGCCTTGACTTGCCTTTGAGACCTAATGTCTGAAGTATTGAGTTGAATGXXXXXXXXXXAGCAGTGATCCCATCTTGAACAACAAATGAGTTATGGGGGTAGGAGATCTGCATGAATGCAATAACCTTCTTCTGGAGCTCAAACTCTTCATCGATGTAA
Marker34685	AACAATTACAGAGGCATAATAAATTTCAATTCACATTGCAGCATCACATAATAAGAGTGCTCATCACATAACACACAAAAGCCATCATAACATCCATGGAXXXXXXXXXXATGTAGTCAAATAGGTTTCAAACTAACCAAATTCCACATGTCCATAGAATTTTATTTGAATGCAGGATTTGAACCAAATTTGGACATATGGACCCACCAG
Marker18232	TGCTGGCGCGAGGGTTTGCGAGTGGGATCATCTATTTGTTATTAGGTTGTCGCGTTGTGCGTTGTCTTGTTTGATTTGTTGGGTAGTGTTTTGCTTTTATXXXXXXXXXXAAACTCTGTGGTCGAGAGTTACCTGAGGAGTCCCCGAGGGGTGCCTCGTTGGCTCATAAAAATCTCCGTAATCGAGGGGTAACTGAGGAGTCCTCGAGGG
Marker33527	AACGAGCTGTGGAAGGTATGGGTGCCAGGGAAGGTAAAGCACTTCTTTTGGACAGTCGCCATGGCTTGCAACAGTCGTCCACTTGTGTTGTGTGCTCTGTXXXXXXXXXXTGATAGAAGGAAAGAAACACAAGGACATTCGTTAACAATGGAAACAGTAGACGAGATGAAGTTCTCAGTTTGATAGTTGACGAGGCTAACCTTGGGGTTT
Marker43657	CCCTCCGTAATATCGCCAATAACACCACGCAGCAGCGTCAAGGACCCGAGCCCAACCAGTACAGCTTGTACCGTGACTTCTTGGACACTCGTCCCCTAGTXXXXXXXXXXACAGAGTTCATGAGGCTGTCCCAGGGAACTAGATCCATGTCAGAATATCTCCACAGCTTCAACAACCTGTCTCGCTATGCCCCAGATTTCGTGAACAATA
Marker36426	TCTCAAGAGACATAATCTTTGCATTCTTCTCTGCTAACTCGGATTGCAAGCCTGCACAAGACTTGCACGCACCCAGCAACACGGGTCTAGTCCTAAGCTCXXXXXXXXXXTCAGCAGAGAGTTCACCGAGGGTCTGAGATACCTGGGAGGAGTCGTCGTCGTCGTCGTTCCGAGGGATCTCCTCCAGCTTGCTGTCGACCTCATCCCCAA
Marker34042	TTAACCTTCGCTCGTTCAATATAATTCTTTTCCTAGAAAAAGAATCACGATAATAATAAAAAGTTAATTGGAACAAAATTATAATTAGCACTAGATACTAXXXXXXXXXXCCAATTCTAAAGGATAAATAAAAAACATTCATTTCCAATTAACAACTAATTAGAGTGTTTGTTATGAGAATAAATTGATGTTTCATATATGTGAGCATCT
Marker23458	TTCTCCTTCTCTAGCTCCCTCCTCTATATGTCTATCTCTACAGCACCATGGTAGGATTGGAATGAGGTGTATGTGTGGTGGGAGTAGGAACCAGCAAGGAXXXXXXXXXXGAAAGGATGCAGAAGAGTTGACACCTGCTGCTTAATTCATTATGAAAACCCATGGTTGGTCTCCAGGTTTTATCATACAAACTGAATGCCCAATTCATGA
Marker34834	TCTCAAGAGACTCAATCTTGGTATTCTTCTCTGCCAACTCGGATTGCAAGCCTGCACAGGACTTGCATGCACCTAACAACACAGGTCTAGCCCGAAGCTCXXXXXXXXXXTCAGCAGAAAGCTCATTAGGGGTCTGAGATACCTAGGAGGTGACATCGTTGTCGTCGTTCCAAGGAATCTCCTCCAGCTGGCTGTCGACCTCCTTGCCGA
Marker12779	TTATCTGGGGCGTCGCCGACACCCGACGCCTCCTTGAGGAAGAGCGTCGTCGAACCGTCCGCCTGGTGGAGGAGCGAGAGGTCCTCTACGCTCGCCTCAAXXXXXXXXXXTGGCTCCCTGGGCGAGCCACAGCAATTGCCGACTTTGTGAATGCACGGGGAGACAATCTGCGGGCACGCCTGGATGACGTCGGGACGCGCGTCAGGGAGC
Marker30698	CTTTGCTCCATCTCTTCTCTTCTTCATTTCACCAATGGTAGAGCACTTGATCTCTTGAGTGCTTGTGTCCATCACCATTTTCCGTGGTTGCCACCTTGCTXXXXXXXXXXCCTCGAAACAAGTTCCATATTCACCTCTTTGCGATTGTCTTGGTCCTTTCTTGGCTTGATGATTTGCTTGCTGGTCTCCCAGCTAGCTTCTCGCCCTTGC
Marker39292	GTGCCGGTGGGCTCAGCAGTCCCATACTTCTTCTCTTATGCTGTTGTTGGAGGATGTCACTCAAGCTAGCAAAGTATTTCAACTTATGATATGGTATTAAXXXXXXXXXXTTATATGGGCTCAAGTGTGCTAATTCAGCTGCTTCGGCGGAGGTTTTCGCACTTGTGCTCTTATAAATTGGTCGGTTCTGTCACATAAAGCATCGGAGCA
Marker25035	GGGAAGTACGAGCTAGGTTGTGACTCGAGCTTGTGCTTAGCAAGCATCCGCTACTGCGTCTTTCTAAGCCCGAGGATCTGATGTCCTCCGTGAGGGCTATXXXXXXXXXXTCCAACCTCGTAGAATCCTATTAGACATGCAATAATGTAGCTGCTAGCGCTTTACTATTTGCAAATGAACTGTGATAGGTTGCATGTTAGATTGCTTGTG
Marker25809	TCGTAGTCCTCCACGTTCGGATTGATGTTTTGTAGAGCTTTTGGCAGCCTTCTCCCAACTACCTTTTTTCCTAGTCTTCTTCAAGAGTTGGAAAGGACATXXXXXXXXXXCAATCTGAAAATGCAGATATGAATTGATACGAGTTTCATTGGAGAGTTCAAGAACTCGGTTCCAAAGAACTAATCGACACAGTGGAGGAGATCAAGAACG
Marker23671	CCGGTCCCTCAGTCCAAGCCTCACGTCTGCCCTTCGCCACTCTCGGTCCATCGGCATGGCACGTCTCTACTTGACCTTCACCTTGCCTCTGATCACTGTAXXXXXXXXXXCTCCTTTTTGCGGTAGAGATAGCAAACACACCTAGCAAAACCTTAGTTGCACATTACATAGTTTACTTTCTTGCATAGGTTTTGACTAGGTGGAAATTAG
Marker23250	CAAAACCGGGGGAAGGTCTGTGAAAAGGACGAGTAGAGCGGTGGCGGCACGTGGCGGCAATTGGTGAGGTCGCATCAAGGCGAAGCTACCAGTTGTGCGGXXXXXXXXXXATAGAGACGGTGAACAATACCTCTGTGTATTTGCTTTTTGAGGAAACGAGACCGTAATCTTGTTGTCTCCTCGTGGGGACGAATTTCGGCTAGCAATTCG
Marker32681	CATCACAATGGTGCAGGCAAACTAGTTCCATGGTTTGCCAAGCGAGGACGCGAACGCACATCTCTGACACTTCCTCGAGCTCTGTGACACCATTGTCATCXXXXXXXXXXCGAACAGAATACGCTTTCTGACAAAGCGTAAAACCAAGAAATATGGAAGAAGCCCACCTAAGGAACCAACTTGGGCTCAAAACCCACATGGCAGTCATCC
Marker34900	ACTTGTCATAGTGCAAAAATTATGTGTTAACACTAACTAGTTGCTTTAAGTGTTTTGTAGAATTTTTATTAGGCTATTCACCCCCCCTCTAGCCATTTAGXXXXXXXXXXCTGCAGCTATGGCTTCTTGCATATATGGTCAGGCAGCAGAAGTTCGACGTCTGGGACGTCATCTTGTGTGAGATAGAGGACACAGTGGCAGAGGGCATTA
Marker18426	ATCAGAAGGTGAAGATACGATGATACCCCTCGCGCCAGAAGAGGCGGGGTGCAGCCACGGAGTAGTTGATTAGGGCATCATTGTAATTGTAACAAGGTGGXXXXXXXXXXAACATTGGTGCCCACCGTGGTTGTCGCCCGAGCTTGCCATGCCACCGAGGAAGGCGCCGAAGTCGGTCGACAATCCCGAGACGGTTGCCGCGAACAAGGA
Marker32843	TAGATATATGGTATAATACAATCGTATGTTATTATACTTATATACATGTTAGCACTTATTAATTTTTAGTTTAATTTAAAGTTGTTGGATGTGGTACCTTXXXXXXXXXXCAGCTTTTGATATAGCGACGGAAAAACATTCGGCGCACAGAATTCTTGTTTTCAGCAGTGAGTGGAGACAGGTCCAGCCGGGCACTGTAGTGCCCGCGTT
Marker23098	CATGCCGGTGCTGATCCGGAGCTTGCTCCTACCCGAGACGGCGTGTGGCAGCCCCATGTGAGGATCAACTACCGATCAAGGGTTCGAGATATTGAGCATTXXXXXXXXXXTTTATTATAAGTCGTAATCGCCTAGGATTCGTGTTTCGTCCAGGGTATAAATATAAACCCTCGACCATTGTAAAATTGTTCACAACCATATCAAAACAAC
Marker47965	TCACAAACATGGAAGAATTACAATCACGGCTTGTACTCATGCAGTGCACTTGCATTCAGTGGTATGCCATATATGCTACAGAGGTGCCTGATGGCTATGCXXXXXXXXXXGAGGGAGCACTGGTGTGCACTAAGTTGATACATTAAGCACAAGGTGAATTTTGCATTTTTCTGGTAGAGCCAAGTGATATGTTGTTAAAATCCTTGCACT
Marker31688	TGGCTTGGTCAAGTGAGAGTTCTAGCTTGTTACTCTTGGTGATTGGCATCGCCTAGACGGCTTGGTGGCGATCGAGAAGCTTGGTGATCATCTGGAGGCTXXXXXXXXXXTAGGGTTTCATCTTCGTGTCTTTACCTATATGTAGCCCTCTGGATCGACGTCTGCGACGGGGCAGAGCAGACCAAAACGAGGGCAAAAGAAGTCATTGAA
Marker10321	AACACTGGTATTCTTCTTACTTCACTAACCCTAGTGTTGGACCGTATGCTCACCTATGTCTTTTTATTGATGTAGGTAAGACGGTTGGAGGACATTTGGTXXXXXXXXXXACAGTGATCGAAGGCGAGGTGAAGGTCAAGTAAAGACGTGCCGTGCTGATGGACCGGGAGCGGTGAAGGGCAGACGTGAGGCTTCGACTGAGGGACCAGA
Marker20589	AAAAAGTCTTTGAATTAGGATGGGAGCTGCCAACATATGAACCATCTCCATTTAGGATAGTAGATACTGCTCATCCTTTCTTTACTTCTTGGTGGGAAGAXXXXXXXXXXATGAAAATTCCTGCAACTTCAACTTCTGCACCTTCAAGAGGAGAGGGTAAAAGAAAAGCACTTGAGAGTGTCTCTTTACCCAGGAAACCAATGACTAAAA
Marker18943	TTTTGCATCGAAAGCTTCCGACGCCTAACCATCGGAAGCTGCCAGCATCCGATGATGTTTCTACTGCACTGTTTTGTTCGCGGTTGGTTCGTCCGTTGTCXXXXXXXXXXTTCAGCATGCTTTCTTCGCCACGCTTAGCGACGTCGATGACTCCGCTGCTTCAAGTGACGACTAGTCCGAGAAGAAGAAGAAGATCGAGGACAAGCTAAA
Marker25354	TCTGCTCCGTCAGTCCAAGCCTCACGTCCGCCCTTCACCGCTCTGGGTACATCGGCATGGCACGTCCGCCGCACAGCACGCCCATCCTTCACCGCTCCCGXXXXXXXXXXAACCTTCCTCATCAAAGTCAATCATTCATCATATATGTTCTCTAACCGAGAAGATTATTATTTTGTAAACATAAACGGCTGATTTATTAAGGAAAAGGAT
Marker45632	TTTAGTTATATGTAGTAGGCTTTTATCATTCAATTTGATGTTTTAAAGTTTTAGACTTTTACAAATGTCTTGCATCAGGATGCATTTGACTGAAAACAGCXXXXXXXXXXTAGATATACCTATTTCAAACATGTATTGAAACAGCACAGATTACGTCTTCCCAAGGTTGCACTTCATGTGAAATGTTCAATGGTTCTTGTACATAAATAA
Marker45209	AATTGTCGACCCAAGAACAAAGCACATTTATCAGAGAACTCAAAGTTGATCTGTGCCGGTTCTGAGCCCAGAAGTTTGTTAGTTCTTGCACTGTACCATTXXXXXXXXXXATTTTGGCAGTTGATATGTTCAAGTTTATTTCAAAGTTTCATTCGTTCTAAGTTCTGAATCATGATATTTTTTAAGTGATCCCCAACAATCATTAAATAA
Marker29821	ATCCGGTCTATACCTTCCCTCTTCTCTTTTTCCTATTTTCATTTGTTTGCTTTATCCCTTGATTAGCTTAATGCTAATGCTAATTCTTTTCCAAACATATXXXXXXXXXXGTTGTGAATTTTTGGTGTGTGAAAATTTGGGTTGTTACAGCATGACCGTGGGCAGTTATAGCTTGAGAGACATGGCATTGAGATAACCCCCGGTGTAGAA
Marker24794	TGTTTAGATGCCTCTATTTTAATTACATTAACTTATCAAAAAAAAAAAATTACAGTACATTACAAATGCATCTTAAAAGATGTTGGGCGTGACAACAATGXXXXXXXXXXTCATGTCTGCCGTCTGCCCCCGGTCCCAAGCCGCGATGCTGTCCAACCGTTCGGCGCAGGAAGATGCCGTGAAACCGGACGCCCGGACGGACCTGCCAAG
Marker44548	TCCACCTAATTCTCGTTATACGTTGCTAAAAACAAAAAAACAAAATAACCAGTCCATTCATAAATGTTTATTTTATTATTACCATAAATTACAAAATATAXXXXXXXXXXTCCTTCGCAAACGCCTCGCCATCCATGCTGTACATTTCCACCAGATGGTCCAGTGGTCCACCGCAGCCATAGAGCGCCCACTACTACAGAACAGGGTCAT
Marker39598	TGTAGGGACTGACGCCTAAGAGGGACGTGAATTAGGCAACTTAAAACTCTATTTCTATCTAAGGACTCTAATTTCTGACCTAATCAAAACCTATACAATTXXXXXXXXXXATCCCTTGCAAGGGTCAAGCTCCCGATCGGGTAGCTCCGTAGATAGCCTCGGGTATTCAACATGGGCGAGTGTGTCTCTAGCAAGCCACTACTAGAGAAC
Marker60126	TAATCCACAACAACTAGGAACAGCAGCTAGACACAACAACATATTCAGCCTCTATGGTAGACTGGGCAACACTAGACTGCTTGCGAGAAGACCAAGAAACXXXXXXXXXXAACTGAATGTCCGGGCGTATCGCCGTCAGGTACAACAGTGATCCAATCATACTCCGGTGCTCCTTCTGGTCCACTGCTTCTCCCTCCTCGTCTGCATCTA
Marker43377	TTTAGTCCCGGTCCGTGTTACCGACCGGGACTAAAGGGTCTATTAGTCTCGGGCGGCAAAAACGCCGAGACTAAAGGCGATTTTGAGAATCAGCCTATGAXXXXXXXXXXTAGGATTCTGTCTGGAGGTTTTAAGGTTTTCAAAAGATAAAAACTTGCTTAAGTCCTCCAAGATTCACTCAATCACTCAATGGTGTTTAAATCCTCACTT
Marker51665	GGTGCATTCGATGGCAAACCCTAACTCAGTCTGATGCAGCTGGGTGCATTGGACGCTATGTCGGACGCTACAGTTTCATTGTTCTAGCATTCGATGCAGGXXXXXXXXXXGTGGCGCGAAGTAAACTAGACGTTGGGATCGAGCAGTTGAAATTCATATCAGCTAGACATGTGGCTCCATCGCGTGCATCAGACATTGGGCAGCGTCCGA
Marker16689	GTGCCCCTTGGTATTCCCTATAAATACCAAGGGGTGAACAGTGTAAAGGCACGACCTTTTTTGGGAACCAAGCACCACTCCACTTTCGCTTTACCTTCGCXXXXXXXXXXTAACCCCGGAACCTCAGGTTCAAAGCCCCCAAACCCGAGTGGCAACACAACCACACCCTCACACTTCAGGAGAAGGAGAGGAAGGAGATGAGGAGGAGTT
Marker23392	GCGTCCGATGCTCCAGGTTTTGCACTGTTTTGCTCGTTGTTTGCTCGTCCGACTTCGGATTTGGTTTCCGGTTTTTGCATTGGGTTTCTAGAGTCGTGTAXXXXXXXXXXCAACATATCGTGGTGCTAACTTCTTTTTGATCCCAAATCATTGTACCTTTTTCATGGGTGAGACCTTGAGGTAAACATAATCTCCTACTTGAAATTCCAA
Marker51500	GGAGCGGACGACAACAGCAAGCTGCACCCTGGGGCGCCGACGAGCAACAGGCAGGGGTGTTGCCGTGCGGTGAGCCAACGACTAGGATCGGCGACTAGGAXXXXXXXXXXCTACTAATTGTTGTTATATATTTGTGCCCCTAGATATTTCTATAAGTGTTAAACTAGTTTAATGTATGTGTTATGTTGTATGGCACAACTACTAGAAAAC
Marker23978	CTCGCGGTGGTCGACCTCCTGGTGTCTTCTTGCGTCCTCTGGAGTCCTCTAGAATAATCCTTACGTGGTGGTTGCGTTATCTCCCATCGGTTTCCTTCTAXXXXXXXXXXTTTTCCTCCTCATTTTGCATCCTGTCATGCCGACAGTTGGCAATCTCAAGCTTCATCCCCGCGCATCGCTCGCATGGAGCGGAAACGGTGCTAACTGAGC
Marker14968	ATGCGGGTGGGGTCGAGTCCCATGCGAACAAGGTCGAGCTCCGAAAGATGCGGGAGAAGTGTTGACATCGGTACCTTGAGGAGGTGCCTAACGAGGCATAXXXXXXXXXXGTCGTACAGGAGGTATCCGAGGAGTGCTCGAGGGGTGCTCTAGGAGTGCTCGAGGCGGTCGAGCGGTGCTCGCAGAGATATGAGGCGAGGCGGTCGAGGG
Marker52698	AGCCGCTCTCCTCTGAACATTCGGCACATGTACATCATGAAAAGGATGGTACATGTCCGGATTGTACATCTCCCTAGCACCGTGCTCCTCTCTCTTGTGCXXXXXXXXXXTTCAAACACTCCATCCTTGGTGTTACGCTTGAGAGGCTCTTTGGGTGGAAGCTTGGTAAGCTTGGGAGTTGTGGTGGAGTTGGGCTTCTCACACGGGTTT
Marker23854	AGTAGCACGCCTCTGAACATTAGGCACATGTACATCATGGAAGGGATGGTACATGTCCATGTTGTTCATCTCCTTTGCATGGCGTGCCTCCCTCTTGCGCXXXXXXXXXXGATTGCTTCTTGGGTGGAGCTCTCGGAGGCTCAACAAAGACCCCATCCTTGGTGTTAGGCTTGAGTGGCTCTTTGGTGTGGCAGAAACTCCTGAATTAAG
Marker19122	TCTCCCGGTGATTTGTGAGGGGTATTGTACCTTCCTCGGTGAAGAGCCAAAAGGTAACTCTAGTGGATTGTGTGTATCATTGAGTTACCTCAATTTGTGGXXXXXXXXXXGGCTATTCACCCCCCCCCTCTAGCCATTTAGGACCTTTCAAGTGGTATCAGAGTTGTGGTCACCATTTGCATAAGGATTAACAACCTTCGGTGTTAGAAA
Marker23166	CATTCTTGCGTAAAAGCATAAGTAATTACATAACTAGTTCTCCTCCTTACTAGCTGCAAATTAATTAGTAATTAACATGTTTAGCTAGGTTAGCTCCTTCXXXXXXXXXXTTTCTCACACAAACCACACTCACCCATCAGTGAGCTACAGATAACCACAACACCGTTCCAGGAAGCCGCGGATTCGACTGCCACCAACTTACCCGGGGGC
Marker23488	TCTCAAGAGACACGATCTTGGCATTCTTCTCTGCCAACTCGGATTGCAAGCCTGCACAGGACTTGCACGCACCCAACAACGAGGATCTCGCCTTCAGCTCXXXXXXXXXXGCTTCTCGACCTCAGCAGAAAGCTCGTCGGGGGACTAAGGTGTCGTCGTCGTCGTCATTCCGAGGGGTGTCCTCCAGCTCGCCGTCGACCTCCTTGCCGA
Marker15546	GTCGCTCTCAGGGTGTTGCTCCGTATGTCGAGGGTTTTGTGCGGACTCATTGTGTTCATATGCAGCCTCGGAAGGTTATTGATAGCGAGGGTAACACCAGXXXXXXXXXXGATGACTGACAAAGCTCATGTTGTTGTTGATTGTTTGAGGGTTGTTGCTCGCTCTCAGTGTGTGCGGGATTTGGTGGAGGAGTACTGCTGCGCGAAGGTC
Marker36833	CTTAGAAAACATCAGAGTCTAACACAGCGATCCTATGACGTCGTGGCTCCATTCTAATAGGCAGCTTGGAGTGTGGACGCAAACCTTATCCTATGCACGTXXXXXXXXXXAATTTGGGGTTCAGGCTAAGGAAAAGATAGGGTTATATATGGAGGTGATTATGGTGGAGGGAGAAAGGAATATAGTTAAATCATAAATAAATTAAGGGTT
Marker33585	GGCACTACCGCGCCTAGAGCGGCACTGCCGCGCCCACCAAACAGACAGGAACAGATCTACAATGGGTGCAGCTGTCTTTGGTTGGAAATGTGGATGGTTTXXXXXXXXXXCGTGTGGTCATTATCACCAAAACCCACAATTAGGGCTTGATTGCACTTACAGAACGGCAGGTAACGCAGGACTTTCATGGGGATAGAAAGCTGCCTCTTC
Marker32896	GTCGATCCACTACCTCAGGGTTTGTCGCATGCACCTGAGAGAGCACCAGCTACTGCCGAGGGGGAGGCTACTTCTGCTCGAGAGGCGCCACGACACATTCXXXXXXXXXXGTTTGGGTTCTAGTGTCTCCACCTTCTGAGTGTCATCCAATTGGGACAAAATGGGTTTTCAAAAACAAACAGGGAGAAGATGACCATGTTGTGAGAAACA
Marker31196	TTGTCCCAGAAAATCACCCTAAAAGCGAAGACTCGAACAACCGGTGAATTCATGACCTACGAATAGGTGGATACCCTAGGAGATGTCCTAGTGGTACAGCXXXXXXXXXXGCGGGTTTGTACTGTGGACTGTCCGTCGGTCACCTGACGGTGAACAGTCAGGGGCTGCGCCTGAGTGACCTGAGCCAAACCCGATGCACGGACTGTCTGC
Marker9608	AGACCTAGATCGGTGCCGAAAATAGCGAAAACAAGCTCGCAAGATGTAGTACAACTCAGTTTTCAGGTTCCGGAAATTGGTTAAGTCAGTACTGCAAAATXXXXXXXXXXAATTGCCGTGCTCCTCTGCCCACGCCAACAAAAAGACCGAGCCGGTCTTGTCTCTCCGGTCTCCTCCCCATTCGCCTCTCCTCGCAAAAAAAAAGAAAAA
Marker23521	TCATCCGGAATGTCGCAGATACCCGACGCCTCCTGGAGGAGGAGCGCCGTCGAACCGCCCGCCTGGTGGAAGAACAGGAGACCCTCCGCGCTCGCCTCAAXXXXXXXXXXTGGCTCCCTGGGCGAGCCACAGCAATTGCCGACTTCGTGAAAGCACGGGGAGACAATGTGCGAGCGCGCCTGGATGACGTCGGGATGCGCATCAGGGAGC
Marker31896	TCTTTGCCCGAACCAGGATAAATCCTTGTGTCCTCTTGCATCACCATCCAGGAAGAGAAGCACGCGATCATATTACTCGTTGGTGTCATACCCCCGGTTTXXXXXXXXXXGGTTGTTAGTGAGTGGCATGGCATCTCTGGTGTTGATGCTGCCGTGCCTCTGACATGACCCACACCTCCGGACGAAGTATTTTGTGTCTTGGTACATAGT
Marker38152	ATTTCAACCGGAGCTAAAAACCCTTTCTGTAGTAGTGCAGACAAAGGTTTACTGAACATGCAAGTCGAGGTTCCAATCCATGCATTGTCATTTATCTGGAXXXXXXXXXXTGGCATCGCTGCATCGGTGCACTTGACACCACTCCATATATGCTGGATCTGTCGCTGGTTTCATGCTGTCTCACTGTGCTTGATCTCACACGCCCTTCCT
Marker33365	TCTCCATCATTTGTAATCATCTTCATAGAGATCATACACACCACAAGGAGTCCTCTTCACCATATTGCCAAGATGTAGAAGTGGAATAACTCTAGTTGAGXXXXXXXXXXGTAGTAATCGGTAGTATAGACGTGGTGTCTAGACAGTTACTTGAGGTTGCGCCCAACCCCACGGATAGTTGTGGTAGCCCCGGGGGTGACAGGTCCGACT
Marker27584	TTGCGAGGGATTACTTGTGAGGGGCTCCAACGAGGACTAGGGGGAAGCTTGTGCTCTTCTCGATACCTCGGTAAAAATAGTGGAGTCATCGACGGGAGTTXXXXXXXXXXTAATTAGAGGTCATAGTTTAGAGTATGAAGGACCGAAAATGCTATAGCAAGGCGACCAGAGGGGGGGTGAATGGGAACCTAAAATTTCTTCTCGAAATTA
Marker43067	CCTTCACACCTCCCTCTAAGAAGAGTTTTCTTCGTTGCCTGGTCCTTAATCAAAAAATAGTTTGGATGATATTCAATAAAGGTATTGTTATCGGATGTAAXXXXXXXXXXATCTCCAGTGATGTGATCAGTAGCACCCGTATCCGTGTACCAATTGGTGTCCACACCATACGACGTCATGGCAGAAGACGCAGAGCGTTGCTGCTCTGAA
Marker16500	GGCAAGCCAAGATAAATGCTCCAAAGCCCACTCCTACTTTACCAAAGAAGACCAAGATGGTGTGGCAGAAGAAGGTACCAGCCTCCGTGTCCGGAGGAGAXXXXXXXXXXGTTTATTCAATTGCTTAGCGTGACTTTTAGACTAAAAAGTGCCAAACATAAAAATTGAAAAAAAATGAAACAAATCAATCAAACTTTGTTTCTAATAAGA
Marker44407	CATGCTGTGGACCGAGGTCAGTGGACCAGTGGACTAGGCTGGGTGTCATTTGTTTTGTTCAGTTGGGATCTACTACAATGTAGCTTCATTAGATCCTTGGXXXXXXXXXXATAGGATGGATTTGCACTCAACTAATAGAATTTTTTTTTCCTATGCTTGTTCACCTGACATCAAACAACTTATCCCAAACAATCCAGTCAAAATGCCATT
Marker48338	CACATGAGAGAGAAAGGGGCACAAGAGAAGGGTATTTTGGACATTTTCCCTTGAAGGACCCACATGTCAGAGCAACTAAACGGCAGAAAGTGGATGGAAAXXXXXXXXXXGTTTGTATATGGTTTCTCAACACAACTGCTGTAGGACAATTTTTTTTATTCCTTCTCATGGTGTCTGTCACGTGGGGAAAGTCTTACACAAGGAGGCACC
Marker35709	GATCGACTAACCTTTTTCTTAGCCAATCAGTCGAGGCTTCTTCCCAACCGTTATTGCTTTCTCCCAGGGCTATTCTCAAACCCTAACCTTCAAAGAAACCXXXXXXXXXXTCTTGACCCTACCGAAGTCATTATTGCTAAAACTTAGAGAGTCCCCTTCAGGAATTCAGATTTCGCTTCAAAGCACTAGGGCAAAACTCCTTTCAGGAAC
Marker26663	ATTTTCTAGTAGTGTAGTGAGCACTTGACTTGGACCCCGCTCGGTCTTGATACTGAAAGTGTGAACACGTGACAGCTATCATTATACTTTTGGCAATAGTXXXXXXXXXXCTTGCATACTCCTTGGTGTCAATTATCTTTGGATTAAGACGGGTAAGTCTAGCTGACTACCTTCTCGTACTCAGGGCTTTATTCCCCTTGTTGTTGCAGA
Marker21824	GTGTAGCCTTGTTATTGAGCATTGCTAGTGAGCTTAGGCTTTGTGCTTTTGCTTAGTGGAATGTGTAGGAGCTCCCCGATTGATTGAGTACTAGTTGCTTXXXXXXXXXXAAAGAGCGACGACCGCGTGATCATACGCCAGCTCCCACTCTACCCTCGGACAACGCCCGTCGGTGGCTCGAGGGGCTCCCGCCGGATCAGATCCACGATT
Marker35832	TCTCAAGAGACACAATCTTGGCATTCTTCTCTGCCAACTCGGTTTGCAAGCCTGCACAGGACTTGCACGCACCTAACAACACGGGTCTAGCCCGGAGCTCXXXXXXXXXXGCAGAAAGTTTGTCAGGGGTCTGAGATACCTGGGAGGTGTCGTCGTCGTCGTTGTCATTCTGAGGGATCTCTTCCAACTGACTGTCGACCTCCTTGCCGA
Marker45865	AGAGGAAGATATAAGTAATGTAGTGTGAGGAATATCAGGTGGTCTATGGCATCCACATATGTCCTCTTAAGCAAAGCGTCCAAGTTGGGTTCTCTTCGTGXXXXXXXXXXGTATAGTATAATCTGCACTTGAAGATATTGTTTTTAAATTAGAGCCTCCATCCATATACCAGTTGATGAATTAAAAAAAATACCACACTGGACTATTGTT
Marker19607	TCTCAAGAGACACAATCTTGGCATTCTTCTCTGCCAACTCGGTTTGCAAACCAGCACAAGACTTGCACGCACCCAACAGTGAGGGTCTAACCTTCAGCTCXXXXXXXXXXGCAGAAAGCTTATCGTGGGTGAGGGATACCTGGGAGGTGTTGTCATCATCGTCGTCATTCCGAGGAGAGTTCACCAGCTCGCCGTCGACCTCCTTGCCGA
Marker41274	TCAATACGTTCAAGTGGAAGGTCAACCCCAACAAGTGCATCTTCGGTGTATCATCTGGCAACCTCCTAGGCAACATCGTCAGCCGTGATGGCATTCGCCCXXXXXXXXXXCTGTGCTCGCCGCACCTAAGGAGAAGGAGCCTTTGCTGCTCTACATCGCCGCCACAAATCGGGTCATCGGCTCCATCATCGTCGTTGAACGCGAGGAAGT
Marker37993	ACATCACCGACGCCGCCAAGGTCCGCCACGAAGATCTGGATATCACAGAGACCTCCGACCAGCGCTCCTCCAAAAAGTCAAAGGATACGAAGCAGGTGGCXXXXXXXXXXCCGGATATATAAGGGGAACCAGGTGCAGGATCCAATCAATTGAATCATAATCATACACAAGGCATACGCCACACTGGACGTAAGGTATTACGCTATTTAG
Marker16197	GTGTCCGATGCAGGATCTTCTGCACAGTTTTGTTTGCAGTTTGTTCGTCTGATTTCAAATTTGGTTTTGGGTTTTTGCGTTGGGTTTCTAGAGTCATGTAXXXXXXXXXXGGCGACATGGATCGCGGCGTCCCCGCGAAGCACGTCCCCGCGAAGCACAAGCGGAAGGGCGGCTTCGACAAGGAGTACATCAAGACGAAGTACTTGGAGA
Marker15229	GCGTTCGCTTGCCGTCCGCTGAGCTTGACGTTACTTCCGAATGTGTGCAGGACGCGCGAGGGTATCACACCATGTTTTTCACGCCTCTTGCCTGCAAGAAXXXXXXXXXXGCATGCATCACTACAGGAAACTGAAGCTTTGCCGAGTGCCTGTAGGTTTGCCGAGTGCCAAATATCGGGCACTCGGCAAAGAGCCTCTTTGCCGAGTGCC
Marker20444	AAACCTGGAAACCGTCCACCGGTGGTTTTTCTGTGGCTCAACCACCAAACCGGCGCCGTAGAGGGGATGCATCACCCGTGCACCCCGTTGAGAACATATAXXXXXXXXXXCGGGAGCGGTGAAGGATGGGCGTGCCATGCGGTGGACGTGCCATGCCAATGTACCCAGAGCGGTGAAGGGCGGACGTGAGGCTTGGACTGACGGACCAGA
Marker29636	CTTCTTCGATAAAGAACTCAGAATCTTCTTCAAAATCAGGCTGAGCCAACTCATAAAGGATTGAGGTTCTAGCTTGATCGAGAAGATCTGGTTCTGGTGGXXXXXXXXXXAAACACCGTTTAGTCGGTTGTCGTTGAAGGTCGGGGAATGTTCTGGATACGTAATTACTAGCAAGAACATTAATTCCCACGACAGGGTCATAAAAGGCAA
Marker35216	GTGTTTCTATGGCTATTGTGAGAACTGCTTATACCCGGTGACGGGAGATGACTAGACCAGGGGCATGGTCACCACTTATCATACCTGTTGCTTTTGTGGAXXXXXXXXXXGCGATAAGCTGAGGTTTCAGTGCTTAATCTGGTGCAAATTGGTCGGTTCTGCTGCAGCTGGTTTCCCGGTTTGGGCTACAAAACCGGGGGATGGACTTGA
Marker30636	GTTGTGCTTTCGGTGTTGACCAAATGCCACTGAAGAAATTGATCAGACTCGACGCAGGTGCACGGTCGGTTGCAAACAGAATAGTGCAAATCAGCAGGTAXXXXXXXXXXCGCTGGGGGCAGTGGGTCCGGTCGGTTCGACAGGCACGTCTGGTCAGAACGTTTTCTAACCAACGGTTAGCCTACTTGTGAGGGGGCTATTTAAGGGGCT
Marker45150	TGTTTAGTTCCCGAGAAATTTTGGGTCCTGGTGAAAGGTCCTAGTTTGGTTTTGGTAATTGAGTGACAACTTAGGTGGACTAATATGTGTTTGAAGTAAAXXXXXXXXXXAGCCGTTGGTACCGAGTGTCGGGAGGCTTAAGCAAGACTTGGCGCCGAAGGACCGAAGCGATGGTGAAGAGCAAGTGATGTCAAGATCGATGGACCATGG
Marker17453	ACTGTTGGAAAAATCACCTTGAAAAGATCTTTATGAAGTTAGGAAACTAACACAACAGACGGATCTCAAATCGGAGTTCGAACGCAAAAGATACGGACGCXXXXXXXXXXAACCGCGGACTGTCCGCTATTGAACCGCGGACAGTCCGGGAATGAGTCCCGGACAGTCCGCCGTTAAAAAATGAAAACAGCGACCTTGCTGCCCGTGAAC
Marker64585	TGCACTTTACGGTACACCTCGTTTGCAAGTGTGGTCTTTCCTAGACCTCCAAATCCCACAATAGCTGCCACCTTCAACTGCTGCTCTTCATCTTTTACCCXXXXXXXXXXATTCCCACCTTGTCGTTGGCTTCATCGGCATGGTGCATGAAGTCATCCATGTAATCTTCGATGTCGTAGGTCATGTCAATAATATCTTTCCTCCAGTTCT
Marker34299	CTTTTTCAATTATGTATGTAAACAATAACTTAGTGGCAACCTTATGCCTTGACTGATTCGAGTTCAAAGCAAGTAACTTTCAGAAGAGCAGAATCATGTAXXXXXXXXXXACAACAAACACGAACAACACACGGACACGACGAACAAGATAAAACCCTATGGACTAGGGCAGCAGCAACACGGTAGCAGTAGTAGCGAACGAAGATAACT
Marker30287	TGCTACAGTACTACAAGCCAAGATTTCAAATTTGAAGTGTTTTCCATACATCTTGCTATATTTCGCGCATTTTCTTTAATTTGATGATTTTTTCCGCGGGXXXXXXXXXXTTTTTGGAAATGTTTGGAGCAAGTGATGGCACAAGATGGTTGAAACCCTGAGATCAGAGCAAGAAGCTCGTCACCGACATGATCTACGAGGCGAGACTGC
Marker51609	TTTGGGTTCGCAAAATATTTGGCGAAAAGTTTACTGTAGCACTTTCGTTGTTATTTGATAAATTTTGTTCAAACATGACCTAACTAAACTCAAAAGATTCXXXXXXXXXXAGTTATTTTTTTACCTACATTTATTACTCCATGCATGCGTCCAAACATTGATGTGATGGATAATGTGACGAAAAATTTTACAAAATGAGGGAACTAAACA
Marker36192	CGGATTAAGTTGTCACTGACAAACTGCCAAACTGAGCTCACTGACACGGTCCGGCTCGCTGCAGGAGATAGATAGGGATATATAAGCATATGTAAACTAGXXXXXXXXXXACCACCTGGCGTGCAGGGTTGATATGGGAGGAGGTGGGAGCTCACTACAGCAGAGAAGCGCGAGGAGGAGCCGAACGGGGAGGCAGTTGGCGATGCTGAA
Marker47257	AACAGAGCGAGTTAATCAGTGTCTTGAAACGTATCTCCGCTGTTTTGTCCATGCTTGCCCCACCAAATGGTCATCTTGGTTAGCATTTGCTGAATTCTGGXXXXXXXXXXTCTGAAGCTACAACCATATGTTCAGACCTCATTGAGTAACCGATTGTCCAACAAGCTCTCTTTCAGATATTTTGGTCCTTACACCATAACTGATCGCATT
Marker28329	GAGGGAGTCTTGACTTTGATCAGACAGAGTCGAGGCTACCTTTGCTTTGAACGAAATAAAGAACTTGGAATTGAACTTTTATTCATTCATGATGCGATGTXXXXXXXXXXGCTGGTGACGCCCTCAGTTGTTTGGCTTCAGACGTAGTACCATCGAGGTCCCATTGGAGGTCTCACGGGTACTCGACCGAATGCAACAGCGCCACGTCCC
Marker39343	TTTGGGTGGAGCTGGGAATTTAATTGCGAAAAACTCAATTTAAGGGAAGTGATAATTAATTGATGGATGAGCTGTCAAATTTTTAAGCCTACCTCTTAGTXXXXXXXXXXCTTTCCCCGTCGGGTCCATGCATTGGGTAACCGCTCGATACTGTTCGTGGTGGTAATTATCGCGTCTCACAGCACGGACCACCCAATTAGAACTATATGA
Marker12336	CTTCCTCGCTACGGGGGTTTGGTGTTCGCAATCAGCCACGACAAGCCCGCTATAGAAGGAGAGTCAGAGGAAGCCAAAACTCAGCGTTTGACCAAGAACAXXXXXXXXXXCGCCTTCGGCGTCACGAAGAAGCCACAAAGTCATTGATCCGTAGCTTGAGGCTAGCAGCAACAAGGGGAACGACAGGAACAACCACAATGGGCGAGGAGG
Marker44010	CTTAGCAGCACTCAGCAGGTTCATCTCCAGGTTCGCTGAGCGAGGGTTACCTTTCTTTGAAACATTGAGAAGCACAGCACCATTCAATTGGGGACCTCGAXXXXXXXXXXGCCGTGGTCATGGCGTCAAGAAAGCTAAAACATTACTTCTAGTCTCACGAGATCCATGTACCTTCGGCATATCCACTCGAAAACATTTTCAAAAACAATG
Marker14902	TTTTTGAGCACTGCAAAAGCCACCAATGATGTAGGAGCTGGAGAAATTCAGCTCCAAATCAGTGGAAAGGAGGAGAAATTCCAGTTCACACCACGACCGGXXXXXXXXXXATCCTCAGCCTATAAATACTACCCATACCCCATGCAAGTTCCTACACCTCACTCAAAACACAAAAACACCAGCCACCTTGAGCACTAGCGAGGAGGTCAT
Marker38949	AAGTTCTGAGCACTGCATGTTATATTTCCAATCGCATTTTCTCCGAACTTTCTTGAAAAGACTTCTTATGAGTTGCGTTTTGGAAAACTGCCCAAGTTGAXXXXXXXXXXGGTGATCATGAGGTTGACGAGCCTCTTTTTGATGATGAGGACGAGGGTGCTGAAGGGATGGATGACCCAGCACCACCTCCACCTGCTGTGCCGCAAAGAG
Marker41004	TCAGAGATGAGGTCAACAGCGAGCTGGAGGAGATCCCTCAAAACGACGACGACGACGATGATGACTCCTCCCAGGTATCTTAGACTCCTGATGAACTCTCXXXXXXXXXXGAGCTTAGGGCTAGACCGACTTTGCTTAGTGCGTGCAAGTCTTGTGCAAGCTTGCGATCTGAGTTGGCAGAGAAGGATGCCAAGATTGAGTCTCTTGAGA
Marker20004	AAACCTGGAAACTGTCCACCGGTGGTTTTTCTGTGGCTCAACTACCAAACCGACGCTGTAGAGGGGATGCACCTCCCGTGCACCCCGTCCACCGACAGATXXXXXXXXXXCGCCACATCAGGAAGTCTCTAGAAGACTCCAGAGGACACCAGAAAACACCACGAGGCGAGGCACCCCGGGACCCTGACCTATGGGACCGACCGGTCCCCT
Marker27410	AGCGTCCGATGCTGCCGCCAGCAGCGTCCAATGCCCCTAACACAGCACCTTTCACTTTCAAAAACCGCTGAATCCTGCCTCGCAAGCTCGGCAGGAGGGAXXXXXXXXXXTCCTCTTAATAGTACGGCTATGTATCCTAAATGTGATCACACTCGCTAAGTGTCTTGATCACCAAAACAAAGAGCCCTATAGGTTATACCTTTGCCTTTC
Marker43269	TCCCCAGGCGTCGAACAACCGACTCAGAACTGGTACAGACAAGGGGAATCCGACTGTTTAATTAAAACAAAGCATTGCGATGGTCCTCGCGGATGCTGACXXXXXXXXXXGATCAGGCTTGGCAGAGGTGTAGGATAAGTGGGAGCCTTCAGGCGCAAGTAAAATACCACTACTTTTAACGTTATTTTATCGCCCCTCCTTTTGGCTCTA
Marker50362	TCATCCAAAGCAACTAGGAACAATAGCTAGCCGCAACAACATACTCAGCCTCCGTGGTAGACTGGGCGACACTAGACTGCTTGCGAGAAGACCAAGATACXXXXXXXXXXGAACTGAATGTCCGGGCGTGTCGCCGTCAGGTACAACAGTGACCCGATCATACTCTGGTACTCTTCTGATCCATGACTTCTCCCTCCTCATCCGCATTCA
Marker61377	CAAGGTGGTTTCGGTGATTGGATGAAACACAAGATTACTGTGACTAACGTGTGTTTTGCGGAAACAGGGATGAGTTAGGTCACGGTAATGGCGACGATACXXXXXXXXXXTATGTAGCTCAGAGAGAGCCCTTATGTCATGAGGATGAAATGTCGTTAAGCCCATGTCATGATCCGAGTTGATTTTGCCCTTGTAAAGGGCATCGGACGC
Marker15247	GCTCCCTGATGCGCGTCCCGACGTCATCCAGGCGAGTCCTCAGGTTGTCTCCTCGAGCGTTCATGAAATCGGCAATCGCCGTGGCTCGCCTAGGGATCCAXXXXXXXXXXTTGAGGCGAGCGCGGAGGACCTCTCGCTCCTTCACCAGGCGGGCGGTTCGACGACGCTCCTCCTTCAGGAGGCGTCGGGTGTTGGCGACACCCCGGATGA
Marker50146	AAGTTTCGAGAGAAATGTTTAGCTCCCATTCACCCCCCTCTGGTCGCCTTGCTATTGCTTTCTCAGTCCTTCATCTGGTCTCACCCGACATGTTCCATTGXXXXXXXXXXTTACTTCCCACACTATCTGCGGGTTCATCATCTCTTGGGGCAAGAACGTGTCGCGGAACACCTCGAGGTCCGGTACACTTGCGTGCAGTCTGCTTGATAC
Marker25711	CGTTTCCACGGTTCCCATCGGCTACTATGGCATGTGGATCGAAGGAACGAGGATCTCGTCATGCCTTCTCTATTGGTTCTTCATGCTCAAGCCCTCGTATXXXXXXXXXXCCTCTTTTTCTCTCTCCCAATTCCATCCCCTCTTCTCAGTTCTCATCGATTACCATGGCGTATGGACCGAGAGAGAGACTGGAACTGCTCTCCTTCCCGA
Marker19433	CCAGCACAGGCGGTTGATAAAAACGCCTGTACAGATCGACCTACAACCGACTGTATAGTATCGTTCTATACCAGTGTGATGATGACACTATGCAGTCGTGXXXXXXXXXXGTCTGATGGTCCCGATCAACGTGCCCGATGTTAAACAGTGAAGCCCACTCTTTTGCCCAATGACTCTATTTGCTTGGGGCTCTATATATACCCCCATCAC
Marker21231	TGCCAGGTTCACGTACACGATCCTCCGTTGAGTGCTCATCATCTCCTAGGAAGTCCAGCAAAGCCTCCACCTCACGTTCAGTCTCAAGAATCACACTCCTXXXXXXXXXXAGAGAGATCCTTAACTGGCTCCGATACCAATTGAAGGACCAAAATGGCGAGCAGAGGGGGGGGGTGAATGGGAGCCTCAAATTTCTTCTCGAGAAATCAC
Marker34463	GTGGCAATTTGAAGCTTTACATGCTTGTAAAAACTGACTGCCTAACAAGTTGTTAGATTTAACGTGGGTATGACCCATATTTTATTTAATTAAATTAAATXXXXXXXXXXCTGTAAAAAAATAGCGAAAGACCGTACCACTGTTTTTCTGTTGAGTTGCTTCCAAGTTTCCCCGTCTCAATCTTCTGCGCGCACAGAGAGTTGGGAGAGC
Marker26634	AACACCGCGTTTCTGGGCAGAAACCAGCCAAATCTGCAAATCACGTGGCTTTTCTGTGGTCCTGGAAAACGATGTAGTAAACCAAGCAGAAAACTGCAAGXXXXXXXXXXTCTTTCCCGGGTACGCATGAGTGAGGACAAAGTGCGCAGAAAAGACTGGTGTTGGTCTGTGGAGATAGTCTAGGTCCTATGAAAGCTGCCTGATGTAAGC
Marker30850	ATCGTCAGAACCAAGAGCGAAGGTACGAGGGAAAATGGAACAGTGGTGCTGTAGCTCTATTCCCAAAAAACCGTCCCCATTACACTGTTCACCCCCTGGTXXXXXXXXXXGGCACGCGCGAGGGTCGTTCCTTGTTCTTCCCACGCTTCTTTCCTGCAAGATTCGTAAGATGACCCGAAGGCTAAGTCGGTATCTGAGGGTTAGTAAATG
Marker23312	AGGCGGAGCGGAGTGCCGGCGAGTTTAGTCGAGACGAAGCAGATCATTATTTAAACTCCGATGCAGCACCAATCTCGTTAGTTATTTCTACATGCATTTAXXXXXXXXXXGGCATGCTAGAGAATAGGCTAGTGGGGCTTTGCTTTATAGGAGTTATAGATAATGAAGGAACTGTACGTGTAACAAAAAAAAAATGGAAATACAAATAGT
Marker65561	TCTTAAGAGACACAATTTTGGCATTCTTCTCTGCCAACTCAGTTTGGAAGCCAGCACAAGACTTGCACGCACCTAACAGCAAGGATATAGCCTTCAGCTCXXXXXXXXXXACCTCAGCAGAAAGCTCATCGGGGGTCAGAGATACCTGGGAGGTGTCATTGTTGTCGTTCCGAGGAGTGTCCTCCAGCTCACCGTTGACCTCCTTTCCGA
Marker38440	AGCTTCCAACAGAAAATGTCGGGCTCGCTTTTAGAAATTATAGGAATATGCATAAGAATTTAACATGTTTGTTGGTCAAAGAGAGTTTAATTTTATTTTCXXXXXXXXXXAGCGCTTGCGTGCGTAGCGTTTCAGCTTGACGCTTTGATGTCATAACGGTGTAACATGAGCGATTTTTCTAGTGAAAAAAAGTGTGAGCGATTTTTACGT
Marker41286	GATATTAAAATTGCATGTGTTCAATATGACAATGTCCGCGCAACTTGACGTTCCATTTAAATGAACTAAAAGCAAATAAAAGATGAACTATAAAAATAGAXXXXXXXXXXCAAGCAAAAAAATGAATAAAAAGAAGCCAATAGAAGGATCGAACCTTGGGTGTTGGATGTGGGTGGCTTGCAGGGGCGGAGCCAGGATTTGATCATAGGG
Marker25957	ACATGCGTATCTTCCAATACGTATAGTTCGTCCCATCGAAGAACGGCGGTTTGCGCACACAGCGATCCATGTCGCCTTCTGTGGATCTGGAACCGGCTAAXXXXXXXXXXTACACAACTCTAGAAACCCAACGCAAAAGGCGGAATTCAAAACCGACAACAGACGAACGAACAACAGACGAAAATGTGCTGAAAACGCATCATCGGACGC
Marker28657	TCATCCAAAGCAACTGTGAACAGCAGCTAGCCGCAGCAACATACTCAACCTCCGTGGTAGACTTGGCGACACTAGACTGCTTGCGAGAAGACCACGATACXXXXXXXXXXTACACAACTCTAGAAAGCCAACGCAGAAGACGGAAACCAAATCCGACAACGAACGAACAAGCTGCGGACGAAACAACGCAAAACAGTCACGACCGGACTC
Marker33699	ATATGTCAGCATTGGACTTAGTATTCATTACAGTCATAAGACCTCTGACCAGTGCCACCTGGTCGGGCATAACATAAGTGGTCGGAAACCCAAAAAGAACXXXXXXXXXXCGTACTAATCATTCAAGGCACCTTAACACATATAGGTAGATAGCTACACTATGCCAACAGGGCACTGTAGGGGCGGCTCCAGAAGCACTATAAAGGCGAC
Marker67166	TTGTGTTGCATTATATGACCTTGTTGATCCTAAGAATATGACACTTAGTGAGCGTCAACAGTGAGCAGTTTTTAGCCAAAAGGTATTCACCATCAACATAXXXXXXXXXXCAACAGTTTCGGTCATACACTACTGTTAACACTGGATTTTGGTCAACATTGAGAAGATGACAGGTGGACCCAACGAGCAGTTAGAAGAACATTCGGTAGA
Marker24176	TAATTTCGAAAGAAATTTTTAGGCTCCCATTCACCCCCCCTCTGGTCACCTTGCTTTAGCATTTTCGGTCCTTCACATGGACCCGATGGTAATAGTAGGAXXXXXXXXXXTTGATAATACATAGGCGTCGGCATAGGGTAAGGTATCCATACCCCTTGTGGACCCCATTGTGGTGGTGGCGAAATAGAAGGAGCCCACTGATGGTAATAA
Marker13421	TTCTTCGCGCAGCGTGACCTAATCGACCTCCTCGACGCATCTAAGCCCTAGACCCCCCCTCCCTGAAGCAATCCTCAGATATTGATCAGATCTATCTTCAXXXXXXXXXXTCGTAAAGCGCTTAGTTCGATTCTGGATTGGATTAAGTAGTCGATATAATGTAGGCATGGTGTTTAGATTATGTTTACCTACGAATGCACCCTATTCTCC
Marker30047	ACGGTCCGGGTTATATATTTAGCGGATTTGTTTCCGTATTTGACTAGTAGTCAGTCCACCCTATAAATACATCTTGTAAGCCGCACGGGAAGAGTTCAGAXXXXXXXXXXCGGAAAATTTATACCAAATGTTAAATGCTAAAGCACTAGAAGAACCCCACTTCACTAGAAGAAGATGGAAATGCTGGTTGTGTATGGTGTTAGAAGATTT
Marker39442	AAGTATTTTTGGTCAAACACTTTCCTCTTCTCCATAGGAGTGGGGTATTCCGTTATCGGAGGTTCGATAGTTCTAGGAGCTTGCTTGTGCAGTTTTTGCCXXXXXXXXXXAAATTCCACATGTCCATAGATTTTTATTTGAATGCAGGATTTGGACCAAATTTGGAGAATGGACCCACCAGGAGACGATCCCACTCACCAGGACCCATTT
Marker50446	CAATGTCAATGTGGCAGATGTAATGATTATTTATCCTCAAGCTGAACTCCTCAAGCGACGGCGAGTGAACAATCACTGTGCCAGCATGTCTGAGATCTCTXXXXXXXXXXTGTATGTTATCGGGTGCAACCACACAGTGATGATGAGTTTCTCTGGCAACAGCCTTGCTGCGCCGCGGACAATGGCGGAGCTTCAACTAAGATTGAGAGG
Marker47352	AGCCTTCACTTCCTCTAGCTCCTTCTTCAGGGAGGGACACTCTTTGCAATCACCCACTAAGTCTAGCCTACTCTTCAGCTCATCATAAACCTCAATCAAAXXXXXXXXXXAGATGATCGACAAGAGAAGAAGATGATACCTCGGAAGCGTCGTCGTCGTCATCATCGGTGCCATCATCTTTGTCCTGGCGCTTGTGGTCCTCTTCGTCCA
Marker19806	AAACAAACATAATAAATAACAGTACATCAACAGTAACATAAATGGATCTACTGCGTAGAGTTTGACGAGACGAATCTAACGCAAGTTGAACGGGTCGAATXXXXXXXXXXAAATTCGCCACTCCCTCGGTCCCTCCCATCTTAGGTGAAGAAGCCTCGTTCGATTAAAAAAAATCGGACGCTGCTCGGTCCCTCCCATCCTACGTGAAGA
Marker60016	AGATTAATTCTCAGTGAAAGTGAAGCCGATTTGGAGGGTTCAGAACTCCCTTGCTAATATATTTTCGTGATCCAAGCACTGAAGTTGATGATAGTGTTCGXXXXXXXXXXAATTCATATCTGCTGGAGACGTTACAAGGTGAAAGTCTCACAAGAGCAATGAACATACTTTCCAAGTGTTTGGCAAGGAGCTTAAGTGCTCACCAAACAA
Marker45279	TCATCCACAACAACTGGGAACAACAACTAGTCGCAGCAACATATTCAACCTCTGTGGTACACTGAGCGACGCTAGAGTGCTTGCGAGAAGACCAAGAAACXXXXXXXXXXAAATTCCAAATGTCCATAGATTTTTATTTGAATGCAGGATTTGGACCAAATTTAGAGAATGGACCCACCAGGAGACGAGCCCACTCACCAGCACCCATTT
Marker25626	AACTGGCACGTCGTACCGGAAGATATAAAAAACAATGTATGAGGTGAGGTGACAAGGAGATTCAGATATCCGCCCTCAGCTGACATGGAGAAGTGCAAAGXXXXXXXXXXGGTCATAGGACCAAGTGGCAGCAAGAAGAACAAGCAAGACAGACCACCAGGGTTCCAGATCCTTACAAGGGCATCGACCCAAGGGCAAAGGACTGCATGA
Marker41446	AGAATTGATGCTTGATTCCAAACTCATCACATAGCTCATCCACTCTTTGTAACACCCAGTTTTAAAGAACAAAACCAGGTATGCCATATGTGTGCCCAGGXXXXXXXXXXCCGTTGCGCGACTCTGATGAAGACTGGGGTGTGGGGGAAAATAGCAAGGGTGAGCACATGTCGTACTCAGCAAAGACAACATGGGGTTATGAAACTCAGA
Marker32182	TTTGGTGTGTTGGGCACCTTGGGGACTTAGTGTCCTTGTGTGAGAGTGCTTGGGAGCCCTCCAACTCACTTGGGATTTGTGCTAATCATATCTGCTAAGTXXXXXXXXXXTATCGATTTCCATGGGGAACGTGAAGTGTACTAGAAGAATTAAGAACGTCCAAGAAAAGAATGGTAATATGGGTAGAGAGAGATATAGGGTTTTCTAAGC
Marker35790	TTCTATTCACGAGTTGAATTTGAGGCTCCCATTCACCCCCCCTCTGGTCGCTAATCCGGTCCTTCAATACATACTCACCTTCAATGAATTCAAGTGGTCTXXXXXXXXXXCGTTTCTCCCAAGAACCTTTCGCTGAAATTATGTAGGCTCTCAACATATCTTCCTGTACTTGGTTTACTCTTTCTGTTTGTCCTGAAGTTTGGGGATGAT
Marker51882	AAGAGATGGATGGATGCACACTTGCTACTCAATTCTCATTAGGAGGTCACTAATTCTCTCAATTAGCAATTCTCTCAACCTCACTAGGACTCTTGCTCTTXXXXXXXXXXAAGGAACATCGGACGCTGGATAGCGTCCGATGCCTTCACATAGGACGCGTCTGATGTGAAATTACCCTCTCTGAAACCTCTCTGCATGGACATCGGACAC
Marker18729	TCATTAATAGACCTCTTGAAAGCCCTAGTTTGATTTTGGTTAATTGATGAAACCTATTGAAGGGTTACGAGGATGCTACGCTAGCCGAAAGGGGATGCTAXXXXXXXXXXCAGGGAGGAAGGAATCATGCCTCCAGACTGCTAGGTCTGCGAGGAGCAATAGGCATGGGCGTGGGGTGGGCAACGACTATCTGATGACATGGTTAAACCC
Marker37520	AGAAGATAGCAAGCATTGACGCACAGTTCAGATATGCACAGTACAACAAGTCTCGAAAGGTTAACAGTGCTGAAAGTAGTTCTTTCTTTTTGGAGGAGGAXXXXXXXXXXATAATAGTAATGACTGCAAAGTTTTCAGGGACTTGATCCAGAAAGCTATCAATAAGGGGAGGATCGGTCTAGAGAAAACCAAGGGTGGTATGGGCATAGA
Marker42101	TGGATGCGGATGAGGAGGGAGAAGTCGTGGACGAGAAGGAGTACCGAAGCATGATTAGGTCGCTGCTGTACTTGACGACGATGTGTCTTTGCGCACGATTXXXXXXXXXXTTTTCTTGGTCTTCTCGCAAGCAGTCTAGTGTCGCCTAGTCTACCACAGAAGCTGAATATGTCACTGCGGCTAGCTGCTGTTCCCAGTTGTTGTGGATGA
Marker25025	AGGGGACCGGTCGGTCCCACCTGGAAGCCACCCGGGGTGCCCTTCCTCGTGGTGTCTTTACATGGTCTCTAGAGTCTTCTAGAAGATACTTGACGTGACGXXXXXXXXXXTCAACACGTCCGTTGCCATCGGACGCGCTGGAAGTCGAGCATCGGACGCTACTGTTTCACTGTAGCAGCGTCCGATGCCTATGCAGTAAGGTTCCAGTTT
Marker33348	ATTTCAAACTCTTTTTATGTTTTTTTTGAACTGAACTAATTCCTTTGTGTGATTCCTGTAAAATTCATGTGTTACAAACATGCCTTAATTTATAAGTTGTXXXXXXXXXXGAGAGTTCTAAACGAAAGGGTTGTTTGGCTAATGGTTTTACGACTAATAAACTGACTCATGTAGTTTTGTTGTGAGAAAAAAAATATTGCTAGGCTGATA
Marker41984	ACAGCCATGCAAAGCTTCTATCGAGGAGGTCTTAGTTAGTCAAACAAAAGGACTTTTTTAGGCTCTATAGGGTTGACTAGGGTTTAACCACTTGATTAGCXXXXXXXXXXATCTAGCCGATTCCTTTGACTTTGACCTCCTGATTAGGAATAGAATAAAATGGACGAACCGACTTCCTACTGTAACTTGTTTTCCTTCTCTGTAAATAAG
Marker23246	TTCTCCAAGGTGGTGTGTGTAACACCCTGATTTAAATTTTCCCCAAATTAATAAAAGGAACTAGAAATTAAATAGGTTCGCTAGTTTATTAGAGGAGGAAXXXXXXXXXXAAGTGTTTTTGAAACTAAATTTTCAAATGTTTCTGAAAAGCTTTGAAAAGAAAAAAAAATGAAAAGAATGGCAAACTGGACTCACCTCTCTCCCCAATCT
Marker61834	GAATCTTTCTATCAAATTGACGTTCAACTAAATTTTGAAAATCTCGAAAACACTGAAACACTTCAGATTTATGGCGAATCAAATAAATCCAAGTGAACTTXXXXXXXXXXAAAGGAAGTTGATGACTGCTAAGGACTCGATTGACGACAGAAGAAGAAGCATGCCCTAGCCGACTATGCCACGCGATCGTAGAGGGTTTGACAGCTCCAA
Marker40913	ATGCATATGTTATCTGAATAGATTTGTATTTACAAGTTACCTCTTTTATTCTTTTGTCAGGTATGTATTCGGCATTCGACATGTTTACATGCTTTCTCTTXXXXXXXXXXCCAGCCTCGTTCGGCTTGCTGTGTGCCTTTGACGCGAGGCGCCACGTTTTGCGTCAACAGATTGTTACATGTTGTGGGTTCATGCATGTCAATCATGCTT
Marker25007	GTTTGGAACAAAGGAATACACAACAGAGGAAAGGAAAAAAATGCAAGATTAGGGTATACATGTTATTGGAAAACAGAGGAATGGAAAAACACAGGAAAATXXXXXXXXXXAAGGAATTGACCAATCCTTTGATCCAAACACCTTTCCTCCAAAACTTTCCTATAGTATTATTTCCTGTACTTTTCCTATGAAAATACTCCATTCCAAACA
Marker26123	GCTCGGGTAGCACTTGTGTGGCTAGGTGTGTTTTGTGTGAGGGTTTGGAGATGGAGATAGCCAATGTGAAGCATGACAAGATGCAAACCGAGGAAGAAAAXXXXXXXXXXCCTAAACTGACCAAGATTCCACCCAAAGAGCCTCTAAAGGCTAACACCGAGGATGGGGTGTTTGTTGAACCTCCAAGAGCTCCACCCAAGAAACAGACAT
Marker24360	TCATCCAAAGCAACTGGGAACAACAGCTAGCCGCAGCAACATACTCAGCCTCCGTGGTAGACTAGGCGACACTAGACTGCTTGCGAGAAGACCACGATACXXXXXXXXXXTGAATGTCCGGGCGTGTCGTCGTCAGGTACAGCAGCGACCCGATCATACTCCGGTACTCCTGCTGGTCCACAACTTCTCCATCCACCACTACTGGAGGAT
Marker14806	TTAAACCTGAGTCTGTAGGATACAAAGTGCAAGCTCTATGCAATTAGGCTATAGCACATTTATGTTACTTTTAGCACAGAGTATTTACTTGTTCTTAACTXXXXXXXXXXTTTTCTAACAGGGAAAGGACTAAATTAAAAAAAAAATAAGGGGCGGCGTGCGGCGTGATTCTTGCTGAACGACGCGAGAAGGACGAGAGGCAATGAGCGA
Marker14611	GTCTCTACTTCTTTCTCTATGTTTTCATTTTTATTTTTTTTTCTTCACATATTTTTCTCTCTTATCCTCTCTTATTATATATAGATAGGTATAAGAAAGTXXXXXXXXXXAATGTGTCTGACGACGACACTCGACAAAGAGCCAGACCAGGTAACAGTCGTCACCTCTGTTAACTGTTTGCCGAGTGCCTGGAGCCGACACTAGGCAAAG
Marker40685	GGCAACACAAATTAGCAGTCTATGAAATAGTTTATGAAAAGCTAGGAAAACAGAATCAACAATAACTAGCAAATGCAAAAACGAGAATTAGCAATATGAGXXXXXXXXXXCGGAATATAGCTTCCTGAGAGTGCAAGGTAGTATAACGAGTCAAAATTATTTGTCAAGAGAAACATGAATTTCATAATTTTCTGTCCTAGTGTTGGAATG
Marker64218	ATCCTTTTTCCTTAATAAATCAGCCATTTATGTTTACAAAATAATATTTCCTTCGGTCCAAAATCTGGTGTAAACAGGTACAATTTCCCAGAACTGAATAXXXXXXXXXXGGGTATCCTTTTCTCACTAATAAACATCAAGGTTGTGCTTTCATTAGTGTTCTTGGTATTCTTGCCAGGTGCAAAGGTCTTCTTTGTCTTCTTAGCATTC
Marker12087	TTTAGTGCAAAACAGAAATTTTTGGCAAGTCAAATGATAATAGTAGTGTGTTATTGTACCACATAAAATGCTAAAGCAATAGCAATCCATGAATATTTATXXXXXXXXXXTCGCAGCTACGTGACCACATCAGCATAAGAAAAAAAAAAAGCGAAGATATCTCCAGGAATCACCATAGATCGACCGAAAAACACAATATCAATCGTTGGG
Marker20363	AACGCACTAGCCCACCAGGAGATGAGCTAAGAGTTTCAACAGGACTGGGGTTGGAGAACATCTCTGTTCGAGCGTAGAACTTTTGTGCTGGAACACAGAAXXXXXXXXXXGATGGTGATCGAAGGCAAGGTGAAGGTCAAGTACCGACGTGTCGTGCCGATGGACCCGGAGCGGTGAAGGGAGGACGTGAGGCTTGGACTGACGGACAGG
Marker30239	GGGTTTTATAGGCATGGTGATGCACTGCCTATTTATGTCGTGGTAGTTGTGGTTGTTGAGCGGGTCTCGGGCGTATTAAGTTAATGCGAATCGTTTGCTCXXXXXXXXXXGGGTTGTTGCTTGAAGCTATAGAGGTCGTCCCCTGTCCTGGTGTCTTCGACAGTGGACTGGGGGTGATCTCCGCCTCAGACTAATTTTCGTCGAATGTTG
Marker53727	AAGAGATGGATGGATGCACACTTGCTACTCACAACCCACTAATGAGGCGACTAATCTCACAATTAGCAAATCTCACAACCTCACTAGGGCTCTTGCACTCXXXXXXXXXXATGTCATTTGACATGGGACGCTGGCAGCGTCCGATGCCTCCCGGATGCATCTGATGGGGAAATGACCTCTCTGGAACCACTCTGCATGGATATCGGACGC
Marker34600	ATCCAAATGGAAGGAATAGAGCTCAAAGCCCATTGCAACAACAAACTGGACCTAACACCCCACATAGAAGACATCCAGGCAAAGCCATCAGCCCACAGGAXXXXXXXXXXTGATGAAACCTATTGGACTAACCCTATGCTTAAGAATGATTATAAGATAGGTTGGTCCAAGTCCAAGTGGTGGAGCTAGATGACACTCATGTGATGGAGA
Marker36811	AAGCTTAAGTTTCAGAAGGACCTTGTCTGTCACCCTTGTCGTCACGGGAAGATGGTTGCTGCCTCTCACCCACCTGTGAACCAGGTGATGACTAAGCGACXXXXXXXXXXTCTTTCTATGCTTCTCTCGGACTTGAGCATCAGTTTTCCTCTCCCTATGTCCCCCAGCAGAACAGTGTTGTTGAGCGCAAGGATCGGACCCTTGTTGAGA
Marker51251	TCACAGCTATACTCATAGGAACAGGAGCAGCCCTACATCCGTAGAGGCAAGCCCCTCTTGCGCCCCTCCGGGTTACCGCTAACAAGTTAGAAAAGGTCCAXXXXXXXXXXTGAGTAATTTAATGGTAAAGTGAAATAGGTGACAAGGAGATCCCATGCTAACTTGCCTTGGTTGTCGAAAGACTGATCTTCCTGCTGGTCGCTGAAAGAG
Marker45064	CGAGTACGGTGGCTCCTGGTTGATGCCACACCGACTAATAGGGATCTGCTGTTGGGAAGATACTGGCTGTAGCCTGGACAACCACTTCCGGATGGTCCTCXXXXXXXXXXATCCCACCAAGTGTAGCACCCTCCAAAGAATTGTAGGCATGCCGAACTCAGCTAAGAAGTCCTCTGACCCCTCGGCAGTCCATGGTCCCAGCATGTAGTT
Marker21166	TTCCTTTCCTTCTCCACGGTGAAGGCACTGTCAACCAACTTTTGGAATGAGGAATATTCATTCGAAGATAGTGCGTAGCGGAGTGCAAGGTTAAGTCCATXXXXXXXXXXGGGGACGTACTGGTCGCGGAATGCCTTGCGGAACTCCCGCTAGGTGATGGTGTCGGCGTCCTCATGAGCGGTGGTGTAGGCAGTCCACCAGTTCTTCGCC
Marker55157	CATATCGTACAGATAGGTTAGCTGATTTATATGTTGATCGTATCCTCAAACTTCATGGGGCACCATCTAGCATCATATCTGATCGAGGCTCGCAATTTATXXXXXXXXXXGTTATCAAGCAAGCATCAAAATGTCCCCATTTAAGGCACTATATGGAAGATCATGCAAGACCCCGTTGATGTGGTCTCACCCTAGGGAAAGATCACTCTT
Marker35167	TCTTTGCCCGAACCAGGATAAATTTTTGTGTCATCTTGCACCACCATCCAGGAAGAGAACACGCGATCATATTACTAGTTGGTGTCATACCCCCGAGGTCXXXXXXXXXXTGCAATACACGAGTATCTCCATCTCATATAGCCAACAATAATATACAAATGTGTTTAAATTATGATTATTAAAATGAAATCAATTCCAAGGATCCAAACG
Marker23769	TTGTGAGGGATTCCTTGTGAGGGGCTCCAACGAGGATTAGGGGGAAGCTTGCGTGCTTCTGGTACCTCATTAAAAATATCAGAGTCATCGACGGAGTTTGXXXXXXXXXXTTCTGACGGTTACTATTCATTGGTTCGGACCCCTCCAACTGTCTCCTTGACAGATAACCATTCAAATCGACCTTTGCGTCCGCTATGAGGATGACATGTA
Marker11245	CGCTATTCTTCGTTCGCATTATCCGCGGATGGAGATGTCGAGGCTGGATCACATCTCCATCCGTGGATAATATCACCTTGTCACGGCTGATATTTATTAAXXXXXXXXXXATTATCTGATGGCAGCTGAAGATTCAAAAGACGCTACATGACACTGGCACACTTATTCTCTCCTACAAACACACGATTTTCCCCAAAAAAAAAAAAAGAT
Marker45748	TCATTTTTGTTTTGTTTTTGTCTGTTTCATTTTTTGTGCCGTGTTTTCGGGGGCTGTGCCAATTTTGTCGGGTTGAGTGGCTCGTACATTGATCTATAAAXXXXXXXXXXGCGGATGACAGAGTAACTTCAGAGTTTGGGCTCAGTTGGGTTTGCAACTCAGATCTGGCGTCTTACGTCAGGCAAGCCTGGATCGAGGAAGGAAAAGCGA
Marker41800	TACGGGACACTGGGTTTCATATATCATCTACCCTCAGGATGGACGTGCTTGCGTATTTGACTCCCTGAGGCAACCCAACAAAAAAGGGTATAGGGCATTTXXXXXXXXXXTGTATCATGCTTCTGGTGGTCGTATATGCTCTAAATCTTGATGTATCGGTTGTCCAGTGTGCGAAACAACCTTCCGGATCAAATTCATGTGGCTTGTATG
Marker43073	TGCGAACTCCAGCATGGGGTCTAACGGGAGTGGAGACCACCAGAGCGGCTCCTCTATGTGGCGACGCCATCGATGAGGTTCGGAGCTTGGTGAGAGAGCGXXXXXXXXXXAAGATCTCCTTGATCTATCACCGTCACAATGTGTCCATATTTATTAATTGGGAGGACACAAAGGATCTTCCTCACAACTTCAGATGGTTGCATTTGTGTG
Marker24131	CGAGGGGTTGGTTTTTGGAAGGTTAGTCTAGCTGGGTTTCTTATTAATTGGTGTTCTAGGTTTAACTTTTTTGTTTTGCGTTGGTTGGGGGTACCCCTTTXXXXXXXXXXTATATCGTTATACGGTCAAAACATAAGAGCAAGTTGGAACATCAGACTAAGTACGACCTTGGTTGGACGGCACCTTATGTCGGAACCAAGAAATGAAATC
Marker25848	AGCTCCGTTTCGCTTGTTTGAGCTCCTTTTCCTTCTCTTTTGATTGCAAATTGCCCCAAGGGGGAGAATTTTTGCTATATGGTGTCAATTTGCAAATTGTXXXXXXXXXXAGCAATTTTGATTGGTAAGGAGCTGTGAAGGACCGAAAATGTCATAGCAAGGCGACCAGAGGGGGGTGAATGGGAGCCTAAAATTTCTTCTCAGAAATCA
Marker34659	CTTTCAGATGCAAGAGAGGATCTGTCTCTACTACTTAGGGTTTTCAAAGTTAAGTTCTATGATGTTACTTGAAGAACTTTTTAATGTTGGATTGCCTCTAXXXXXXXXXXCTTCACGGAATCAGCAGAGAATCACTTCACCCTGAAAAGCTGTTTGGCAGAGCTCCTGCTGGATTCAGCAGAGAATCAGCTCTGGGAGCTCTGCCAAACA
Marker43103	GAAGGCAAAGGTATAACCTATAGGGCTCTTTGTTTTGGTGATCAAGACACTTAGCAAGTATGATCACATTTAGGATAGATATCCGTACTATTAAGAGGAGXXXXXXXXXXAGCATCGGACACTAGCAACGGACGCTGAGGAAACACTGTTGCAGAGTCCAATGATGATGATGATGTGGCGCGAGTTAGTTTTCTAGGGAGCATCGGACGC
Marker47564	CATCTACTATGTGTCAGAAACCCTTGAGTGTCCCAAATGAAACTACTCGGAGCTCGAAAAGATAGCATACACCGTGGTCATGGCTTCAAGAAAGCTCAAAXXXXXXXXXXCAAAGAAGGAGTCGAAACAGACCCGTTCTGGACAGTGTATGTCGACGGAGACTGGGGGGCAGCTGGAGCAAGAGCCTCGCCCATCTTAGCTTCCCCATCT
Marker47827	ATGCATGCGTTATCTGAATAGATTTATATTTATGAGTTGCCTCTTTTCATCCTTTTGTTACATATGTGTTCGGCATTCAACATGTTTACAAGCTTTATCTXXXXXXXXXXCCAATTGAAGCCAGCCTCGTTCGGCTTGCTGTGTGCCTGACGCGAGACGTCACATTTTGCGTCAACACCGGCTCAGACGCCGGATTATCCCCCGGGCTTC
Marker26506	AACACCTAGAGCAAGCGCAAAGCGGTGGTCTAACTAGCCTAAGCACTTCGCAAAGCACCTACACTAATCACCTAGTATATCACTTAAGCACTTTGGTGGCXXXXXXXXXXGGACGCGTCCAATCACGTTTTCGCGCCTCTAGAACTCTCTGTATTCGATCGGACTCAGCTGAGCTCCAGCGTCCGATTGTCGTCGTAGCGCCCGGTCACA
Marker48724	TCATACCAGGACACTTGACGAGTAGTGTAAATTAGTACTCATAGTGTATCTACACTTTGACCCAAAACATGTTACTAACCTGAATCGGTGGCGCAAAAGTXXXXXXXXXXTGTGATAGTTGATAGGTACTAGCGATGGAAGTAGGGAAGGAATGAATCATAAACATATATGTTGGGTTTCTGCGTTTGGCAGTAAAGGGGAAGCAACAAG
Marker30283	TTCTTTACAAGTTTACTTATGTTTCTGTTGGAATCACACTTGCCCTACCTCCGCTTTAGCGCGGGGGAGTGGCAAGAGCAACCAACTGTCGTAAACGCAAXXXXXXXXXXAGTGGAAACCCTAGCTCACTTTCTACCCGTCCGCCGCCACCTGGCTTGCGCACACCTTCGCAGGAACGCGAAGGTTAACCTCTCAGCTTCGTCAGTTGCG
Marker25740	TCCGGTCCGTCGGTCCAAGCCTCATGTCCGCCCTTCACCGCTCTGGGTACATCGGCATGGCACGTCCGCCGCACGGCACGCCCATCCTTCACCGCTCCCGXXXXXXXXXXACAAAGTCAATCATTCATCATATATGTTCTCAAGAAATGCTTGTTGGCATTTCTTAGCGCAACCACCAGAGGATAGGTTTAAGGTCCATCATCGGCGATC
Marker57960	TCTTTGCCCGAACCAGGATAAATCCTTGTGTCATCTTACATCACCATCCAGGAAGAGAGCACACGATCATATTACTCGTTGGTGTCATACCCCCGGGTTCXXXXXXXXXXCTATTGACTTCACTAAAAATGAAATTCTTGAGAGATGTTTTGAAGAGCCGTGTCAATGAAGGTTTTGACAACTTAACTGGGGATCTTCAGGACATGATCA
Marker27039	TCGGCAAGGAGGTCGACGGCGAGCTGGTGGACTCCCCTCGGGACGACGACGACGACACCTCCCAGGTATCTTTGACCCATGACGAACTTTCTGCTGACATXXXXXXXXXXGAGCTCCGTGCTAGACCCTTGTTGTTGGGTGCTTGCAAGACCTGTCCAGGCTTGCAAACCGAGTTGGCAGAGAAGAATGCCAAGATTGAGTCTCTTGAGG
Marker54576	TCTCAAGAGACATAATCTTGGCATTCTTCTCTGCCAACTCAGATTGCAAGCCTGCACAAGACTTGCATGCACCAAGCACCGAATATCTAGCTCTAAGCTCXXXXXXXXXXGAAAGCTCGTCGAGGGTCTGAGATACCTGACAGGTGTCATTGTCGTCGTCGTCGTCGTTCCGAGGGGTCTCCTCCAGCTGACTGTCGACCTTCTTGCCGA
Marker56614	AGACCCGCACGCAACGCCCACGCGCACACCGAGCCATCTTTCTCGTCTGGCGCCTTCGATGGAGGAAAGCTACTAGCAAACACCATCAAATCAAGCCTTAXXXXXXXXXXAATGCGAACAGCAACGGTATTACGGATACCTAATTCTAGCTGTGGTGTGTCATACATGTGGTAGGGAGAGAGCTACATCCTGAAATTACATAGCTTACGA
Marker20129	TTCAGCTTGTCCTCGATCTTCTTCTTCTTCTCGGACTCGTCGTCGCTTGAGGAAGCGGAGTCGTCGACGTCGCTGAGCGTGGCGAAGAAAGCACGCTGCTXXXXXXXXXXTCCCATGAACTCTAACTGCTCCTCTGTGACAGAAAGAAGAGAAGACAAAGCAAAGCCTCCAGAGGGGTTAGCAGAAGAGCCAGAAAGCAAAGCCATCGAC
Marker46515	TGGCTGCTGGAGATGAATCTTATCCTAGAAAGTAAGAGGAGAATCGAAATTGAAACAATGGATGAACAGGGAGATAGAAGTTGCAAGGGGGCAAAATGACXXXXXXXXXXTATAAGCCGGAAAAGGAGTCGTGGCGAAGTCTACGGAGTAGTGGAGTAAGAATGCCAAGCGACGGAGTAGGGTTTTCCTTTCGGCTGGTCCGTTTTTACT
Marker52191	TCATGGCTTCAGCAAGTTTGGCACTAACTTCTGCCAACTCAGTTCGCAAGCCAGGACAAAGCTCCTTCTTCAGTCCATCATACACCTCAATCAAAGAGGCXXXXXXXXXXGTAAGACGATCGACAAGAGAAGAGGATGATACCTCGGAAGCGTCGTCGTCGTCGCCGGTGCCATCATCCCCGTCCTGGCGCTTGGAGTCTTCATCATCCA
Marker54654	TAACCTCACTATTGTAGCGTGTGGTAGCCACACGGTTGCAGATCGATGTGTTGATTCGCGTTTTGGTTCGTGTTCTTCGCGTTCTTCGTTTCTCCGCGATXXXXXXXXXXATTTCTTGGGGATAGTCTCCAAACTACCTCGTGATCATCTTCTCCAAGTTTGGGAACGTGGGATTCAGTTTTGATTCAGATTTGAGAGAATTGGTGAGAG
Marker40409	TCATCCATAACAACTGAGAACAGCAGCTAGCCGTAGCAACATATTCAGCCTCTGTGGTAGACTGAGCGACAATAGTCTTCTTGCGAGAAGACCAAGACACXXXXXXXXXXAACAAAATGTCCGAGCGTGTCGCCGTCAGGTACAGCAGCGACCCGATCATACTCCGGTACTCCTTCTGGTCCACAGCTTCTCCATCCTTGTCCGCATTCA
Marker21606	AGAATCAGCTCGTAGTGAGCACTTGATCCTTGCGCGGATCAAGGGGGAGCGATACCCTTGCGCGGGTGCTCCAACGAGGACTAGGGGGGTGTGCCGACACXXXXXXXXXXCAATTCACCCCCTCTTGGGCATCTTGATCCTTTCACATGGCAAGAGCGTTATCCTCACCGTCGTCGATGGGTTCTCGAAGTACGCCAACTTCATTCCACT
Marker32062	CCTCGTGTTTACAGTCAGCAACCAGTGTCTAGTGGCAGAGTAGACCCTATTGAAGCCATTGGCGGTCACTGTAGTCAACACCAACATCCCTCTCCCTCAAXXXXXXXXXXCAATCAACGCGAACAAATAGGTTAAACCTAGAACACCAACTAATAATAGACCTAACTAAGTCTAACCCCTAAAAAACCAACCCCACGAAGCCTACAACGC
Marker85383	CAGGGGGCATGGTAGCTGAGAACACACCGAAGCTGGAAGATATCATAGATCTGCAACAGTTGAAGCCAAGCAGCTTATATATAAGTAATCAAAAAAGATAXXXXXXXXXXTCTTTCCCCATCTGAAAAACTTTGGTTAGCTTAAACCTGGGATACATATTGGAACTGGTCTGATTCAGCCTTGGAATTAACATTGACGTCTCTACTTTAA
Marker46175	ACAAACCAATCTCACATTGTCTCCTTCCTTCTTTTCTCTAGTCCTATCTATCATCTCTCTTCTTCAGACCTTCTCTTAGAACCAAGCTCGCCAACACATCXXXXXXXXXXGAGCATGGTGTGCACGTCGACTGGACTTTATCATGGGCTACTCAAGATGGGGAAATAGAGGAGACAAAGAGAGGTGGAGATGACGCTACTGAATGCATCT
Marker26573	TCAGCAAGGAGGTCGGCAGCCAGCTGGAGGAGATCCCTCTGAACGACGACGACAACGACGACAACGACGACACCTCCCAGGTATCTTAGACCCCTGACGAXXXXXXXXXXGAGCTGAAGGCTAGACCGGGGTTGCTCGGTGCGTGCAAGTCTTGTGCAGGCTTGCAATCCGAGTTGGCAGAGAAGAATGCCAAGATTGTGTCTCTTGAGA
Marker35753	ACTTCATGTACCTCATGAACTCTGTATTCATGCCAGAGCTTGATAAATTTGTGGTCGTGTTCATTGACGACATCCTTGTCTACTCAAAGACCCCTGAAAAXXXXXXXXXXTATTATCGCCGTTTCATCCCGGATTTCTCCAGAATCGCCAAGCCTATCACCGAGTTGTTGAAGAATTCTGTGAAGTTTGTCTGGTCACAAGCCAGTGAGC
Marker53849	GTGCCGATGGGCTCGGCAATTCCATACTTCTTCTCTTATGCTGTTGTTGGAGGATGTCACTCAAGCTAGCAAAGTATTTAAACTTATGTTATGGTATTTAXXXXXXXXXXCTTATAAATTGGTCGGTTCTGTTACAAATTCACTTCATGCTTTCGCAATTGCCGCGAAGCATAAGCAATCACTCTGCCTTCTTGCATGAGAACACAACCT
Marker21435	TAGCCATGAAGCATGTCGATGGAGCATCGAAGATAGAAGGCTTGCTTGAGATAGCAAGACTAGCCATAGCCTTCTTCTTGGTGGTCTTCCTCTCATCATCXXXXXXXXXXATGAACTTGCCAAACTTCTTGACAAAGAGAGCTATTTCTTCATCATCAAACTCATTGCCGCTTGTGCTAGCTTCATCATCACTTTCCTCCTTCTTTGCTT
Marker38794	AGCGTCTGATGCTGCCGCCTGCTGCGTCCGATGCTTCTAACTCAGCACCTTTCGCTTTCAAACTTCTACCCTTGCTCCCATGCGCCAACACCAAAGTGTTXXXXXXXXXXGAGCCCTATAGAATATACCTTTGCCTTCGGGTCTCTTTGCTCCATCTCTTCTCTTCTTCATTTCACGAATGGTAGAGCACTTGATCTCTTCAATTGCATG
Marker51270	CTTGCCTGGAATTCTTTCAGATTCAAGGCTTCCAACCACCTCAACACCATCAACCCATATATGAGACCCCGCGTACTCGGGCACTGACCCCCGCTCCGGAXXXXXXXXXXCTCCTCCTTATCATCATCATTGGAGACTTCTTCGTCGTCCGAAACTTAGATCAGGGCAACAATTCCCCCGATGCGGGGTACCCGCCCTCCAACCTTCGCA
Marker48693	TTTAGAGGATGGGGAATAGATCTGATTGGACAAATATTTCCGGCATCCAGCAAGGGGCATAAGTTTGTGTTGGTAGCGACTGACTATTTTACCTAGTTGGXXXXXXXXXXGATTCTAACTAGATTTTGATCAAGATCATTAAGAATAAAGTTAAAGATCATCCAAAGAAGTGGCATTCAATACTCCGTGAGACCTTGTGGTCCTATAGAA
Marker46950	AAGAGAGGTCTGACGCACTACAAAGGCAGATGTTAGCTTCCCGGTAGTAGGCACAGGAGCGATCTGACGATCTTCAGCGATAGATGCTAGCGCTTCAGCAXXXXXXXXXXCTCGTCCGACAGAGTCTCTGTTCGCGACGACGACTACTGTGATATGAGACTTGTCTGCGAGCTTCAGTGACCTCACTGGGTTGCCCAATCCCGACCTTCA
Marker28158	TTGCACCATGTCGCTCGATGGAGAGTTGGTGGACTCCCCTCGGAACGACGACGACGACGACGACACCTCCCATGTATCTCTCACCTACGACGATCTCTCTXXXXXXXXXXGAGCTGAAGGCTAGACCTTCCTTGTTGGGTGCGTGCAAGACATGTCCTGTGTTGCAATCCGAGTTGGCAGAGAAGAATGCCAAGATTGAGTCTTTAGAGA
Marker22887	CTTAATAGCGTAATACCTTACGTCCAGTGCGGCGTGTGCTTTGTGTTATGATTCAAGATTCAGTTGATAGGGGTCGGCGCCTGCTTCCCCTTATATATCTXXXXXXXXXXACTCCTACAAATTATTTTTGTATGCAAATAAAAGGGCAGTAAGATAGGAAAAATTCCTGAAAAGAAGAAACACATCATCGATCTATGTTATCTTGCCGAA
Marker74194	AAGCAACCGTGCAACGCCATCAATGTCTACCTAAGAGCAAGTATTACAGAAGGCTACAAGCCGGCTAAATGCTGATGTGGAGGAGAGAAGGGAGGAGAGAXXXXXXXXXXACTTTTACTTTTGTGGAGTAGACCTGTTGTACGTGTGTGGGATGAGTACAAACAGGAACACTTTGACCTACGAGCATTGTTGTTTGTAACATTTAATGAT
Marker18839	TCATCCTGGGCGTCGCCGACACTCGACGCCTCCTGGAGGAGGAGCGTCGTCGAACCACCCGCCTGGTGGAGGAGCGAGAGGTCCTCCATGCTCGCCTCAGXXXXXXXXXXTGGCTTCCTGGGCATGCCACGGCGATTGCTGACTTCGTGAACTCCCGGGGAGACAACCTGAGGACTCGCCTGGATGACGTCAGGACGCGCATCAGGGAGC
Marker46618	GCTCAATCAAAGTCTCCTCGACTCCTGCTGGCGCCGGAATCATGTTGAGGAGGGGCTCGACAGTGTTGACACCTGGGGTGGCACGTAGAAGAGACCGCAAXXXXXXXXXXCGCTAGCACAACGAGCCCTACTGTTAAACTAGACCAACTACGTGGTGGAATTCAAGGCGCACAGGGCTGTCACCACCTGCTTGCTACCACAGCTATCCGA
Marker70206	TCATCCAGAGTAACTGGGAACAACAGCTAGTCGCAGCAACATTCTCAGCCTCCGTGGTAAACTGGGCGACACTAGACTGCTTGCGAGAAGACCATGAAACXXXXXXXXXXAACTGAATGTCCGGGCGTGTCGCCGTCAGGTATAGCAGCGACCCGATCATACTCCGGTACTCCTTCTGGAACACAGCTTCTCCATCCACATCCAAATCCA
Marker50126	GCGTCCGATGGTCTGACTTCTGCACAGTTTCGTTCGCAGTTCGTTCGTCCAATTTTTTATTTGGTTTCGGGTTGTTGCGTTGGATTTCTAGAGTTGTGTAXXXXXXXXXXGGATTCATAAGGGTTTTATCTCGTCACAGTGCCTCTCCAAACACCTAGATCAACCGCTTCTATGTAGCAAGCCATTCTAGCACTATAGTAGGGAAAGATT
Marker22354	TTTTCGATTGTGTGCAATCAACCATACCAATGTCTGGTTACAAACTAAATAAGTCACACAGATATATGCATGGATGATTTGAAAAAAAAGAGAAAGGAAAXXXXXXXXXXGGACTACGGAAACTATCGGAAAACAATCAAAATTGAAGCTAGAGAAAGAGAAAGAGAGAACATCGCAAAAAGAAAACAAAAACAAATAAAAAAATAATTC
Marker61549	GATCTGCATGATGAGGACCAGGTGTAGACATCTGGTGCATAGATATTGTGCAACATAGTCATTGATGCATAGGGGACAACAATATAGATGCAACAGTGATXXXXXXXXXXCTGATTTGTGGTAGCAATGACAAAATGGCAATGAAGACGTGTGGATTGGATGATAAATGACACATGAAGACACCAACATCTCTTTAAAATATCGTGTGCC
Marker18373	CTTTGCTCCATCTCTTCTCTTCTTCATTTCACCAATGGTAGAGCACTTGATCTCTTGAGTGCTTGTGGTCATCACCATCCTCCATGGTTGCCACCTTGCTXXXXXXXXXXCGAAGAGATTAGGAATAGGATTTGTATCTTTCGATATTTTATTATGTAAATCGTAATCGTCTAGGACTCGTGTTTCGTTCAGGGTATAAATATAAACCCT
Marker37866	TCGTATAGTTCTAATTGGGTGGTTCGTGCTTCAACCGCGACGATTACCACCACGAACAGTATCGAGCGGTTACCCAATGCATGGACCCAACGGGGAAAGTXXXXXXXXXXAATGAGAGATAGGCTTAAAACTTGACTACTCATCGATACGATTAAATATTACTCCCCTCAAATTGAGCTTTTCACAACTAAATTCCCAACTCCATCAAAA
Marker20887	GTGGGTGCTTGTGCTTCCTGTCGCGTGTACAATAGGGACAGTTGAGTTCCCAGCGATGATGGAGATGACGACGGTGTCGGGATCGAGTTGACGGACGGCGXXXXXXXXXXTGTACGGTGAAGGTTGTAAATTACGATAACAAATCGTGACTTTCCTTTTTTTTTGCACGGCTACAACATATCGTGACTTTCCTTTTTATTTTGTGCGGTT
Marker42444	AGTGGTTTTTGGTTGGTCGGTACTACCGACAAGCCTCGAGACTGGGGAACTATAAATAGCCCTCCACTTCACTTATGACCGTTACCCACTGACTCTAACAXXXXXXXXXXGACGGTGATCGAAGGCAAGGTGAAGGTAAAGTAGAGACGTGCCGTGCCTATGGACCCGGAGCGGTGAAGGGCGGACGTGAGACTTGGACTGACGGACCGG
Marker31988	CGAGTATGGTGCTCTTGGTTGACGCCACACCGACTGATAGGGATCTGCTATCGGAAAGATACTGACTGTAGCCTGGGCAACCACTTCCGGATGGTCCTCCXXXXXXXXXXATCCCACCAAGTGTAGCACCCTCCAAAGAATGGTAGGCATGCCGAACTCAGCTAAGAAGTCCTCCCACCCCTCTGCAGTCCATGGTCCCAGCATGTAGTT
Marker18354	CTGTCCCAACAAATCAACCCCCAAAAGCTTTGAGTGCAAACATGATGCCCATGACCCTTGGAAGAGGGTGGATGATCCCTAGGATCACAGCGAGGCACCAXXXXXXXXXXACACAAGCTTCAGCCAAGTCCGAGTGAAGGACCGAAAATGCTAAAGCAAGGCAACCAGAGGGGGGGTGAATGGGAGCCTAAAATTTCTTCTCAGAAATTA
Marker37348	TCAGTCCAAGCCTCACGTCCGCCCTTCACCGCTCCCGGTCTGTCGGCACGGCACGTCTCTACTTGACCTTCATCTTGCCCTCGATCACTGTCTCCGTGCTXXXXXXXXXXGGTCAAGTGGTAAGAGCAAGACAACTTGGTCCCAAAAGACATGGGCAATGGCTCGACACAACCAAGCAAAGCAAAGCTAGCCCTCAAGAAGAGGTAGAAT
Marker43982	CTGAATAAGATGTTAGTTGATGGAGGTGCAGCTGTTAATTTGATGCCATATGCTACCTTCAAAAATCTTGGCAAGACTGCAGAAGACTTGACTCAGACCGXXXXXXXXXXTTAGCATTGCTTATTTAGACCCTGATGTTTGGAACTTTGATAACGTGGAGTGCTTTTCTAGGAAGACTCTCGAAGAAGGCTTTCTCAAGACATCTGATGA
Marker44989	CCGTTTCACGGTCAAGTACAGAGGCGGAGTACAAAGCTATGGCTAATGCTACGGCTGAAATTATATGGATTCAATCTCTGCTGCAAAAACTTGGAATTCGXXXXXXXXXXAGCTGAAGCGCAATCTGAACCTTAGAGTGGCAGGTTAAGATTAAGGGACGATATTAACAAACGTGTATATCATATATGCAGTTCGGGTTTGTTGCTGATG
Marker19138	TCTGAAGCTGGAAGCTGCTGAGAAGCAGTCTGGGTCGGCTTTGGCTGCTGGACCGGCTCTGTCTGCTCTGCCTGCTCTGAAGCCGTCTCAGTCTCGGTAGXXXXXXXXXXCTGAAAATAGCTGACAGATCCCTAGTCACTGAGGTAGTCGTCGCGTAGAGGGACTCTGTCGGTCGTGGAGTGAAGCTGGTCCGCAGTGGACTGAAAAGCG
Marker13704	GGTCGACGACTAATCGCGATTAATCTCCTGGTCAGTCCCAAGGCGACCAGGTTCGACCAGACGACCTGAAAACATTGCTCAGGTGCACTGTTAACAAACTXXXXXXXXXXATCAGAAATTCAATTAGATGTTACAAGGTTTTTTTTTCTCAAATACACAGGAGAGCTGACACATTTCATTCCCAAAAAAGAAAAGGTCAAGTGCAAAATA
Marker48447	TTAAAACCGATGCAGACGCTAGAGTTAGCGAACCATACTTCAATTCGATATCTCCGAATGGTTCGGTTCGCTTCATACACTGGAGGTGCCCTTATACCTCXXXXXXXXXXTTCTATCATATTTTCATACATAAATTCCTACTAAAATAAAATTCTTCAAAACATAGACAAATGATGTTTAGTTTTGTTTTGTTAGGTTGATCTCTACCAG
Marker17335	TTCGTGAATTCTGCGGATACATGGGTGTATGCCGAGTCTCTGATTGATGAGTGATTGTCAATGGGTTTGATCGTAGGTTCTTTGGCTTGTGTTGTGCAGGXXXXXXXXXXACCTGGGGACACGTGTCGGTGGACGCGGTGCATCCCCTCGACAGCTCCGGTTTGGTGGTTGAGCCACAGAAAAACCACCGGGTGGACGGTTTCCGAGTTT
Marker53093	TCTCAATAGACTCGATTCTTGGCATTCTTCTCTGCCAACTCAGATTGCAAGCCTGCACAGGACTTGCACGCACGAACAAAGTGTTTCTAGCTCTAAGCTCXXXXXXXXXXTCAACCTCAGCAGCAAGATCAACGGCGGTTTTTGATACCTGCGAGGTGTCGTCGTCGTTGTGAGGGATCTCCTCCATCTTGCTGTCGACCTCGTCTCCTA
Marker40663	ATGCCTTACACACAGCCACCCACCTCTTTAACCTCCACCCTACAAAAGTCCTAAAAAATTTCACCCCACACCAGGCTTTGTTCGGCTCCAAGCCGTCCTAXXXXXXXXXXCCTCCTCGTATTCGTTTTTGGATGACTTTGCAGATGATGATACGGTGCTTCCTGGTGCTGCTGCGCCTCTGCCGGGCGTCCTCGGCTTACTGCCAGCAGA
Marker23949	ATGCAGGTCCATGGGGGTATACGGAGGTAATATCCCCACAGCGACTGTGACTACGGAGGTCACCTGGCTCTAATGGCTTCTTGATGATCTTGGTGTCCCTXXXXXXXXXXCATGAGTTTGAGGGGGGTGTTAGATTTATATGTTGTATATGTCTTTTCTCTCTATTTGGAGGACTTCTTTGCATATGTACATTGTATATTTGTCCCCTTT
Marker28643	CTAAAATTATACTGCGATAATAATCCGGCAGTACAATATGCTCACAACAATAGGTCAAGTGGTGCTGCCAAACACATTGACATAAAGCATTATGTTGTGAXXXXXXXXXXGGCATGCCTCTTGCACAAATCTGTGATGGAATGAGAAAAGTAAAGTAAAAGGAAATGGTGAGATCAAGGGGGAGATTGTTAGTATGATCTCCCTGCCTAA
Marker44467	GTCCCCGAGACTGCAGTATACTATGTGAAAATATTAGTAATATCGATGCAATAAATAGAAAATGTCATTAATCCGGTGGCGAACAAGTCAGCCGAATTGCXXXXXXXXXXTTCAGATCCAGATCCACCAAAGAAGAGATGGCACCGAGGAAGTCGAGCAAATCGAAGACAGCGAAGAAGGCGGCAGAAGAGGAATTGTTGAAGCCAACAT
Marker28997	AAAAATGCTTGTAGCAAGTCCGGTCACTATACCTAAAGGAGTGATGCTAAAGTAGCTATCTATTAGTGCCTGATGGGGTTGTCAATCCCAACACTAGTAGXXXXXXXXXXAAGAATAAATGGATGAAAGTTGTAGGGATGAATGGATAACTAAGGTAGGAGGTTAGATAGATTGGATAAAAAGGGGATAACTAACTAAGATAACTAACTA
Marker107063	GTGCCGGTGGGCTCGGCAGTTCCATACTTCTTCTCTTATGCTGTTGTTGGAGGATGTCACTCAAGCTAACAAAGTATTTCAACTTATGTTATGGTATTTAXXXXXXXXXXAGCATGAAATTGGAAATCCAACGCAAAAACCCAAAATCAAATCCGAAGTCGTAAGAGCAAACTGCGGACGAAACCGTGCAAAACTCACTGCATCAGACGC
Marker19011	TGATCCGTACCCGCGGGCTTGGTCCCGGGTTGACTGTCACTACCCAACTGACAACGACCACTGACTCTGACTCGCTGCATAGAATAGATAGGAGATACATXXXXXXXXXXATGGAGTGGAGGGGGGAGATGCTCACTGAAGGTGTTTGAAAGGATCGTGACGCCTAACAGGGGGGGTGAATTAGGCAACTTAAAACTTTTACTCTAACTA
Marker39095	GTGGACAGTCTGCCACAGACTCGCGGACAGTCCGGCACAGGGCGGACAGTCCGAGACCGGGAGTTCGGGAATCCGCAGTCAAGCACTATTTAGTGCGTTTXXXXXXXXXXTGGTGTCTCGCTGTGATCCTAGGGATCATCCACCCTCTTTCCGAGGGTCGTGGGCATCATGCTTGTGTCCAAAGCTTTTGGGGTTGATTTGTTGGGACAA
Marker35567	TAGTTTTCATGAAGTTGTTGGTGAAGCTGTTTTCTCAAACACTTTTTTCAAAACAGTTTAGCTTCACCTAATAAGTTGTTCATGAAGCTATTTTAAAAAAXXXXXXXXXXACATTATATGACCTGTCGTAAGAAACGGCAAAGAAACCTCTGTATATATGACCTATATCGAATCAAAATAATGCCGATCAGTTGGCTTGGCTCTTTTGAG
Marker42699	GCGAACAGTCCGGGGTCACATCAGACGCAGCACAAGGTTGGCATCGGACGCTTGTGTGTTACTGTTCACGAGACCCGCGGACAGTCCGACGTTCAAACCGXXXXXXXXXXCTGTACCACTAGGACATCTCCTAGGGTATCCACCAACTCGTAGGTCGTGAACTCTCCGATCGTTTTGAGTCTTCGTTTTTGGGATGACTTTCTGGGATAA
Marker32456	TTGCCCCGTTGACAGTCAGGGACATGAATGCCCCTCCAGCTGCAGCGTCCAGGTGCCCCCTATAGAAGGTTTGGAGCACCAACCATTCTTCCATCCCATGXXXXXXXXXXGATGACGATGGTGTCGTAGAGCTCCAGGAAGTTCTGAAGATGTTCGTTCACGTCCTCGCTTGGCAAACCACAGAACGGGTTTGCCTACACCATGGTGATG
Marker35948	AGAAAGGTACACTTGCTTGTGGTCTTGTGAACTTGCACAACCTTTGTGAGGTTCGCTCTAGATATGCTGAGCTTTGTGATACCTTGCATAGAAAGGTTGAXXXXXXXXXXTGAGTCTTTACATGCTGAAATAAATGAACTAAAATTGACTCACACCACATGTGTAGATGAACTTGAGCATGCTAGGGCTAAAATTGTTGAATTAAATTCT
Marker41002	ATTTAGGAAATTTGATAACTGATAGAAGATAGATCGGAATACTAGCTAAACAGGCTTTAATTAGGGTAACCCTAGCAGCTAAAGAAAGAAGCCTACCCCTXXXXXXXXXXTTTCAAATTTTCTAAATTGGACCTCTCAGCTTTAGCAAAAAGGATAGTATCATCTGCGTATTGGAGAGCTATGACTCCCCCTTCCCTAAACCCTTCTAGG
Marker68204	GGTTTACTTCGGCTATTGTAAGCACTGCTGCTACCCCGTGGAGGGTGATGAGGAGTAGACCCCAGGTAGGGTCGTCTAAAAGCTTCTCCTTTGCTTTTGCXXXXXXXXXXATGTGCTACTTGAATAATGCGATCCTGTATGTTGTAAAGTTGTTTGAAATCCTTCGAGATTTCGGGACTACTGGAGTTATATGGGTTCAAGTATGGGTCA
Marker19729	GAACCAGTATAAATCGCTGTCCCTGTGTACTCGCCGAGTCCTACGAACGCCGATCCCCACCGAACAAATCGTCTGAGATTACTCAAGACGAGTTGCTGGTXXXXXXXXXXACCGCTGCGCCAGATCTGAGTTTGACCTAAAAACTGCTACCGACCTCAGGTCGGTACCACCGAGGGTCGGTAGTACCAGCCTTATGGCGGTACTACCGCC
Marker46382	GTGCTTAACTTGTTGCTACTCAATTGCTTATATAATTAAAAGTTGAACACGGTTAAACACGTGTCAACCTTCTGAGCCTCATAAACCCTATGTTATATTTXXXXXXXXXXATGTTTTTTATATATTTTCCCTTTGTGGTTGTATGTGTGGACTTATTGGGCACACATATGGCGTACCTGGTTTTGTTCTTACAACAGGGTGCTACATCAT
Marker15810	CATCCCTTGGATATGGATGCACGAACATAATTCTTCGAAGTCACACAGATGTGTGTATGGGTTTTCTTGATCGTCTCTAGAAAAGGCTTTTTCCTGAACCXXXXXXXXXXCGTTCCCCGACAACGGCGCCAGATGAAGGACGGAGAATGCAATAGCAAGGCGACCAGAGGGGGGGGGGTGAATGGGAGCACAAAATTTCTCTCGAAACTT
Marker17509	TTTGGCTTTTCCTTTTTTTTTCATTTTCAGATTCTTTGTAAATCCATTTGAAACAGATTTCAAATCCATTTGAAATCAAACTCATTTGCAAACTTTTGAAXXXXXXXXXXATTTTCTTATTAAATTATATATTTTTTTTAATTAACACTCGGGGTGTTACCCCGGAGCAGGTCGAAATGGACCGGTCATGTCGAGTCCCCAGCAGACGAA
Marker29472	GATTGCGCAAGGCATCAACACATAGTTTGCCCTACTCTTGCCACTGTCAAATCTCCCTTTCAATGACAAATCACCATCAAACTTTTCCTTCAGACGCAACXXXXXXXXXXCTAAATACCCTAATACCCTAACTAACATATCTTCACTAACACCCTAAGTCACTAACTAACTAACGAAACCTAAAGCACTAAACTAACTAAGTCCCTGCGT
Marker68460	TTTTCCTCGTCCCCCTCTCTCAACCGTGAATGAATAAAGTTGTTTTTGGTGTTACAGAACAGCTTAACTTTACCTAGAAAGTAACACATGAAGCTATTTTXXXXXXXXXXCATGCACAAAATGCAAACCCCAGTCCAGCTCAACGGGAGAAGCACGTAAAACCTTCCAACTTTCCAAGTCATAGCCGAACCAATCTTATGAAACCCCCGG
Marker66287	GGGACGACCTAGGGTTTGTCGCCGCACCCCGTAATCATCTACGGTGCTCGTTCTTCTTTTCCAAAACCGGTTAGGCTCTATCCTCTACCTTTGGTTTGTTXXXXXXXXXXTTGTGAATTCGTTTGGTTAATTGAAGGAGTTAGGGTTCTAATCTCAAAATTTGGTCTTGCAATTTCCTAGATTGTGTAGACGTGGTTTGGGTGCTATTTA
Marker49531	TCTGCAACAACAAGGGAATAAAATCCTGAGTACAAGATGTTGACGCAAAATGTGACGTCTCGCGTTAGGCACACAACAAGCCGAACGAGGCTGGCTTCAAXXXXXXXXXXTAAGAATAAGTCACAAACGTGTTGAGTGCCGAACGCATATGTAGCAATAAAGTATAAAGGGCAACTCGTAAATATAAATCTATCTAGATAACATATGCAT
Marker28190	CGTATCTAGTGCTGAAGGACATCATCGCCCGTTTCCCCGCCGACCTTGCTAGTGCAATGGCAGGAGTGTTCCCTCTTGGATCACCTTTTCCATTGCACTGXXXXXXXXXXACTCTTGAGCGTGACGACGCCCATGCCACAGCAGGAGCAGATAGCACCACCCGGACCGTTGCCGAGTAGATGTACCTGACCACAGCTTTCCAGCGGGATG
Marker49227	CTTCTCACTGTCGGGGCAGATCAAAGGGAAGACCGGTTGCGTAATGTGCATCGACGAGACATGCTACACTTACCTCAAGGGATGAAACAAGATGGTGTACXXXXXXXXXXTCCCCTCTGTTCCTTTCAAGAAGAGGTCGATTTTCTTCGAGTACCTGTCATATTGGAAGTGTTGACACCAGATTTTCGCACACGTAGAAGTATGACGGAC
Marker30458	ACTGATGCCAGCTAGCAAGAGCTAGCAGAACCCCTCCTCTCCTCCAAGATGGGAATAATTAGCTAGCTGTAGCATCCATCATCTCAGGATTATTCGACCGXXXXXXXXXXACCTGCATTTTTTTCTGCTCTTTTTTCTTCGCCGCGTGCGCTTTTTCTCCTGCTCTTGCGTGGGTCGTCGACACATCAGGCGGGGAGGAGGCGGGATGGA
Marker27666	CAACCTTGCCCTCGAGCACGACTCTACCAAGACCGGTCAGCACTCCAACAACTCTCAATGCGACGTCTCCACGCACGCCGGCGCATGGGCTACGTCCTTCXXXXXXXXXXTCCTCCATACACCCCATTCATTCTCGTTCATGCTTGTATTCGCCCCTGTACAAGCACTTCGGTGCAAGATAATACAATCTCTCTCCCCCCGCTGGACGTA
Marker24284	GGCAGACTGACCCTCAGTAGCTGGACGCGAAGGTGAAGCGGTCTGGGTCGGCTCTGACTGCTCTGGTTGCGGAACCTGCTCGATCTGCTCTGTAAGCTCTXXXXXXXXXXCTGAAGGTGGCAGACAAGTCCCGCGTCACTGTGGTGGTCGTCGCGAATAGGGACTCTGTCAGACGCGGAGTGAAGCCGGTGCGCAGAGGACTGAAAAGCG
Marker45885	GTGCCAGTGGGCTCGGCAGTTCCCTACTTCTTCTCTTATGCTATTGTTGGAGGATGTCACTTGAGCTAGCAAAGTATTTCAACTTATGTTATGGTATTCAXXXXXXXXXXAAGTGTGCTAATTTCACTGCTCCGGTAGAGGTTTTCGCACTTGTGCTCTTATAAATTGGACGGTTCTATTACACCAGGAAACCCGCCAGCCCAGGTTTTG
Marker58645	AACCGCCATTTTTCGATGGGACGAACTATGCGTATTGGAAGATACGCATGTCGACCTATCTTCAGAGCATGGGTGCTTCTGTCTGGGAGATTTGCAACAAXXXXXXXXXXCTACGATTCGCACAAGCGGTAGTATGAGAACTATTAACACATGCCTGGCGAGAGCATAGAGGGTTTATTCGCTCGCTTTTAGGTGATCGTCAATAGGATG
Marker48056	TTTTACCAATTTAAATGTTTGTTTTGCTCAATAATGGATAAATGACGAGTGACTGACAATTTACCATTTAGTGTTTAGAATAACATTGCAAACATGCTTAXXXXXXXXXXCAATGTTGCCGAAGATAATGTAGTCATACAAGAAGCATGGGGGGTTGCTATGGGACAGTGGCGATAGGAAAGATGTTGTAGATGAAGATGATGAACATTG
Marker41986	TCATCCACAACAACTGGGAACAGCAGCTAGCCGCAGCAACATACTCAGCCTCTGTGGTAGACTGGACGACACTAGACTGCTTATGAGAAGACCAAGAAACXXXXXXXXXXAACTGAATGTCCAGACGTGTCGCCGTCAGGTACACTAGCGACTCGATCATACTCTGGTACTCCTTTTGGTCTACAGCTTCTCCGTCCTCATCCGCATCTA
Marker36784	TCTAACGGAACTGAAGGTCCTGGAGGTTGAATGTTTTGAAGATTGTTGGGACAGTGACATGGATAAATCTCTGGTGGAGTGCCTACAGAAGCTGCATAAAXXXXXXXXXXTCTGGAAGTGGAGAATGAGGATCTCGGGATCCATGGGAGATTCACCGTTGGCGCTTGTTGGTTCCCATGCCTGATGCGCTGCGCATTGTGGGGGATTGGA
Marker25568	GAACCTGTCTAAATCGTTGTCTCTCGTCCCTGTGTCTACGCTTTGCAGACGTCTCACACACCTCCATTGCTTAATCTACTACCTCGGGCATATCCCTCGGXXXXXXXXXXCCTGCGCTGGACGCTCCGTCGTCCACTCGTCGCATCACCAAGGCGGCATGTCGCCCACCGAGGATCGTCCCCTGCGACGACCTAATCGAAGCCATCGATC
Marker56674	TGATCCTCTCATATATAGAGGGGGTTGGTCTTATCCCAATAGGAAACATCTCCAGATCATAATCTCCAAGTTTTCTATCCGAACTCCATCAAAATATGGAXXXXXXXXXXTCCGACCAGTGTTACCTGGTCGGAGATTTTATGACCGGTCAGAAGACAGATCAAGCGACCAGACCTGGGACCCGACCTACTCGGAAGATCTCAAAATAGT
Marker61480	CTACAAGATCTTGAGCAGAATTGGAAAACTCGCCTACAAGTTGGAGCTGCCAGCTAACTTAGCTAGAGTGCACCCTGTGTTTCATGTCTCACAGTTGAGAXXXXXXXXXXTCTTGTAAGGAGGGAGGACTGTAACATTGCGTGTTTTTGTATAATGAAAATCTCAACTTTTTAAATTTTTTCACTTGAATGTGTGTTGCATGTAATTGTC
Marker76136	CCTTAAGGGAATGCATACCTCGCTTACGGGGCTGCAGTCTCTCGTCATTCCATCCTTGGTTCGACACCATCTTCTCTATGAGAGCCTTAGTGTAACACCCXXXXXXXXXXTGGCTAACCAAGTCTCTAACCCTAGTTGCCTTAATAGAGCCCTAGGAGTCCTTTTGTTTGACTAACTAAGACCTTCTTGATAGAAGCTTTGCATGGCTGT
Marker35735	TCACTGCTCCTCCCAGCCGGCTGCTCCATGTGGCGGAACCGTCCTGATTATAAGAGCTCAAGTACCGTCTTAGTCAAATCCGTCTGACATCGACTCATACXXXXXXXXXXGTTTGATAAATCCAACTCACTCTTCCCTTTTTAGATAATGTGCTACTAGAAGTCTCAGACCAGCAAAAGAAAAAGGGAAGCTTCTGGACGACCCTGCCCT
Marker33645	ATTATTAGTTTGTGATTTCCAGAATCTCAAAATTATTTGTATTTTTAAAGGGTCATCATATGGGTGCTATCAGCGTGTGGTGTATATTTTTCTTCACTCAXXXXXXXXXXAACGGCAAAGAGCTTTTTGCCAAGTGCCAAGATTGCACTCGACAAAATAAAAATAAAAAAACTCAGAAATAAATAGGCAAAAAATCATTTAATCAGAGGA
Marker22730	CTACCACGTCCCGTGCGTGCTGGAATGGGTGCTGCGCGACCTCCACGTCGCCACGCCTCCACGTCAGCGCCCGGGATGGAAGCCACACTTCAAGGACGCTXXXXXXXXXXACGAGTCCGGACTCCGGTCCATGCTCATTGAGCTTGTATCGCCCCTGTGCATGCACTTAGGTGCAAGTAATACAAGAACCTCTTCCCCCCGCTGGACGTA
Marker38938	AAGGTGAAAGTGTACAACCTCTGTAGAGTTTAAATCTGATATATCAGTCGTGCTCACGGACACGAGCGGCTTAGATCCTTTATAAGTAGTTCATGGTGGGXXXXXXXXXXAGAGTTTGAGGAGTATCCTGAAGATGTGCCAGACTTCTAAGGTTGGCGTACCCCCAGTCGGTGTCCCTGTGGAGAGTCTACACGCTACCGTTGTAATAAT
Marker19705	TTGCTCTGCGCTTTGCTCAACATCATAAGTCGATGGTTTTGCTGCAAATGCAGAAATAGCATGGGTCCATCTAGGGATGAAAACGGTCGGAATTCTCAACXXXXXXXXXXAACACTTATCAATTTAATTTCTTTCACAAGAGAAAAAAAGAAAAAAAACAAGAAGAAAATTTGAGATGCCACCATAACTAGACTAGAAAGGATAGCAACA
Marker34249	CCTTTTTGCGGATGATCTTGTCGCAGAGCTCTTTATGACGTAGGTCATTGGAGAAGGTGGAGATGGCTTCCACGTCAGCGATCTCCAGAATTGTCAGCCGXXXXXXXXXXCTCCCCCGATAGCTTGAATGGCGATTTCGTACGTGGTGAGCCACTGCTCAGGGTTGGCTTTCCCATCGTACTTGTCCACCATGGTGACCTTGAAGCCCTG
Marker45295	TGGATGCGGACAAGGATGGAGAAGCTGTGGACCAGAAGGAGTACTGAAGTATGATCGGGTCGCTGTTCTACCAGACGACGACACGCCTAGACATTCAGTTXXXXXXXXXXGTATCTTGGTCTTCTCGCAAGCAGTCTAGTGTTGCTCAATCTACCACAGAGGCTGAATATGTTGTTGTGGCTAGCTGTTGTTCTCAGTTGTTGTGGATGA
Marker38788	AGAACGAACTTGTAACTATAGACCCTTAATACAAACACTTAAAATAATAATAAAGATAATATATACACATAATCAATAAACACTTAACATCTATTAAAAAXXXXXXXXXXTAAACATAGTTGTGGTTCTATGCTAATTATGTTGTTTTTTTTGTGAGAGGATTAATTCTATCGTGTAACATATATTTTTTTTGTGACCCTTCGTGGTCAG
Marker57857	AGCATGACGCCCGGGATTGCGTCGTTGCGGCTCTCCCGGCTGCAAACCACCTTGCTCCAAAGCAACATACTCCTCCTCTTCCTCATCTCTAGCTTGTCGAXXXXXXXXXXTACACTAGAGAGAACAAACCTACCAAAGGAATCGACCTAGAACAAGGTACATTGAGAGATCAGGCATGAACACCCTAGTACCTTGATACTCGAGAAGAAG
Marker52602	AAACTTCAAAACATCCAACAATTACTAATCCACTATTTCAAGTTTATGTTTAATAATTTTTAGATACGTCTATTCACCTCTTCTCTAGACATTGTAGATTXXXXXXXXXXTCGCATCAAGTCGCTGCACTGTATTGATTTTCTAAATTGCATCGGTTGAGTTTGACTACATCAACGAGGCTTGGCTAGATCCAAGCAACAACGCTACTAG
Marker68845	TGTCACTCGGCAGCTTGTGATCTTTAAAGTAGTCAATGAAGACCGTGGTCCAGTCAGGTGATAATGTTAGGATCTGTTTTTCTGGTGTTGGGACGTGTTCXXXXXXXXXXCGGAAGAATCACTGTATACTAACAATTGTTTGATACCCAATGTGACTGCTAGTCGTAACCCACGGAGTAGTGCTTCGTATGCTGCTTCATTGTTGGTGGC
Marker67431	TTTTCTAGGCTGCGTCGATGCCCTTTTCTGGTTATCTATCATTTGTGTACTATCGAAATGTGAATTCTATAGGTCTCCTAGGATGCTCGCAAGAAGCACAXXXXXXXXXXTTGCACTTGCATGGTTAACCGGTGGGTTTTGTACGGGCAGTGGTTGCAAAGGTTATGCTAGGTCATCGAGGATTGCCCAGGGCAAAGTGCTGTTGGCGCG
Marker23164	AGAATATGGTGGAATGTGTGTGATGTGAACAAGGGTGCCCAATCTTTCGAAAGGTTCTCGTAACTCTCGATTTGGTCGAAACGAGACACAAGTGGATCCGXXXXXXXXXXCAAAACCCAAAACCCTAACGAAGGTGACGGCTACTGTTTATAGCCCCTAAGGGTCATCACCCCCTGGACGCGCCCCTCTAATGGGCTCACGGATGATACA
Marker61138	AATTAGTGCGCGCAGTCTCAATCCAATGTTGCGACCGACCGCTCGACTAGTTAACAAATTTACCGACCGACTGTCTAACGGTAAATCAAAATTAATATAGXXXXXXXXXXTATAGCAGTAGCAGCAGCATTGCACTTGGCGAACTTGTCGCCTATCTAAGATCGGTGAAGAAGAGATGCTAGCCATTGGTGGTTCTTGGCTTGATTAATT
Marker6975	AAATATTTCGAGAGAATTTTTATCGATTCCATTCACCCCCTCTGGTCACCATTTCCGGTCCTTCAAATATTGATTAGATCTATGCCACAGGTGGGTATGTXXXXXXXXXXTTAAAAGACGTTTGAGTCTGTCAGGAAATTGAGAATGAAGGTACAGAAACGGTGACCAGAGGGGGTGAATGGGAGCCGTAAAATTTCTTCCAAAATATTT
Marker59688	TGGATGCGGAGGAGGATGGAGAAGTTGTAGACCAGAAGGAGTACCAGAGTATGATTGGATCACTGTTGTACCTGATGGCGACACGCCCGGACATTCAGTTXXXXXXXXXXGTTTCTTTGTCTTCTCGCAAGCAGTCTAGTGTTGCCCAGTCTACCACAGAGGCTGAGTATGTTGTTGCGGCTAGCTGCTGATCCCAGTTGTTATGGATGA
Marker22744	TGTAACTTGTTAGGGCACCTTAGTGACGTGAGTAGTGGTCCTTGGACACCCCTTAGGCTATATAATCAGTAGCCGCCGCCCACGTTAGGGTTTGGGTTTTXXXXXXXXXXGTGCTGTGATTGCGGGGTTTCGGATTGAAGGACCGAGAATGCAAAAGCAAGGCGACCAGAGGGGGGTGAATGAGAGCCTAAAAAATTTCTCTCAAAACTT
Marker47382	TCATGAGTCCGAAATGCAGTTTTCTCAATGTCATCAGCATGCATCCGGACTTGATGATACCCAGAGCGTAAGTCCAGTTTTGTGAAGAATCGAGCGTCGTXXXXXXXXXXCTCATCTTTTTGAAGTTGGGGATACCGATAGGGGCGAACAGCCACTGGTAGTGAATTTGGCATCAGGTGTATGCGGTGGTCACAGGCGCGCGCCGGTGGA
Marker49793	TCCATTGACTAAAAACATCATAATCACTACAATCGCGAAACAAATGATCCGCATAAGCAATCATGTTGACGTCGGAAGCCATCCAAATCAAACACCAGCAXXXXXXXXXXCGAGCCTCGCCGGGAGACGCGCCGAATAGCAAGGTAGAGGGGAAAAAAGGATAAAGAGGATAATAGATTGTTTTGATCGATTGGTGTTGGATACCTCAAT
Marker24595	TCGACCTCCGGCTCAAGCAGCGCCTGTGGCGGAACCGTCCTGATTATAAGAGCTCAAGTATTATCTTAGCCAAATCCGTCTGACTTCGACTGATACTTGAXXXXXXXXXXCCACTCGACACAACTCACTCCTCCCTTTTTAAGGTAATGTGCCACTAGTAGTCTCAGTCCAGCAAAATAAAAGGGAAAAGCTTCTGGACGCCCCTGCCCT
Marker61828	GCTTCGCTCTCTTCGGCAATCCTTCGACGTTGTGGTACTGGGAACAACAGTGGTCCTTGCATTGGACCAGCAGCTTCTTCAAAGCGTTTATCCACTGCTGXXXXXXXXXXTTGCCGCTCTTGTTCTTGGAGAAAGTCATCAGGCACTTGCTCTAAAGTTCATCACAAGTCTGTTGTACTAAACTTTTCATCTCTGGCGACAAATCATCCA
Marker28032	AGGTATCCATCACAACCACTCTCAATAGTGTTGGCTCAGCGGCGGTGAAGCCAAGGGTCCAAAAATGAGCCAACCGTCTCTGATACCAATTGAAAGGACCXXXXXXXXXXAACTCCTGTCGATGACTTCAGTATTTTTACCGAGGTATCGAGAAGCACGCAAGCTTCCCCCTAGTCCTCATTGTTGCCCCTCGCAAGGAATCCCTCGCAA
Marker25877	TTTAACTCCGTTTAAACACCGTTTAAACGGCGTAAACGCTAAACAAAGAGTGACCGACTGTTTACCGTTTACTGTTTAGGAAAACATTATTGGTGATGAAXXXXXXXXXXGTCCTTGAGTTTTATTTGAATGTAGGAAATTGCAGGGTTTTTGAGCAAAATGACCACGAGGACCCACCAGGAGGCGAGCACACTCACCTGGGCTCACTTT
Marker28601	CAAGCATTCAAGAGATCAAGTGCTCTACCATTGGTGAAATGTGAGAAGAAGGGAAGAGATGAGCAAAGAGGCTCGAAGGCAAAGGTATAACCTATAGGGCXXXXXXXXXXAACACTTTGGTGTTGGCGCATGGGAGCAAGGGTAGAAGTTAGAAAGTAAAAGATGTTATGTTAGGGGCATCGGACGCTGCTGGCGGCAGCATCGGACGCT
Marker88591	TAACATGCTAGTAGCTGAGAAATGGAATATCTGCTACGGACTGAATGGTAGTGGTCCATGGAACAGGGGAATGAAGCTTCATCAGATGGTGCCGGGACTGXXXXXXXXXXGATACGTGTGCTGCGACTGCGATTGGGATGGTGCTGCCAAGAGCATCCACACCTGTGTGTCTTGCCGCTGCAGGCATTTATCCATATTCTATTGTGACGG
Marker32649	GAGTCCGGTCGATCCAGTTTCGCGCGTTTTCGTTCGCGGTTCGTTCGTCCTTGATCGGATTCGAGTTCCGTCTTTTGCGTTGGCTTTCTAGGGTTGTCTAXXXXXXXXXXACCTTGGGCTATCTTTCAAAACACAACTCATAAGAAGTCTTTTTCAAGAAAGCGCGGAGAAAAATGCGATTGGAAATGTAGCATGCAGTGCTCATAGCTT
Marker79026	TTGAGTAGAATGTTAGTTGAAGGAGGTGCAGCTGTTAATTTAATGCCGTATGCCACATTCAGAAAACTCGAGAAGCCTGCAGAGGACCTAAGCCAAACTGXXXXXXXXXXTAAGTATTGCATATTCTGACCCTAATGATTGGAACTTCAACAATGTGGAGTGCTTCTCTGGGAAAGTGCATGAATGAGGTTTCATCAAGATGTTTGATGA
Marker37551	AGAAAATAGCAAATATTGATGCATAATTCAGATATACACGCTACAACAAACCTCAGAAGGTTGGCAATGCTGAGTGTGGTTCTTTCTTTTTGGAGGAAGAXXXXXXXXXXATAGTACTAATGATTGCAAAGTTTTCAGAGACCTGATCCAGAAAGCTATCAACAAGGTGAGGATCGGTCTAGAGAAATCCAAGAGTGGTATGGGCATAGA
Marker34130	TTCTAGTCCCGGACGAATTTTTTTTTGTGACTAATGCTGATTTTGCAAATCGGTCAAAGACCTGTTCTCTGATAGTGGAGCTCGCCCATGGCGGTGGCGGXXXXXXXXXXAGGTGGCGGCATGGATGTGGACGCAGTCCAGGACTGCCTGGTGCTCGGTCATATGAGCGATTGTGGGGATATTACCTCCATATACCCCATGGACCTACAT
Marker39131	AACTGAGCTGTCACCCCTGGGGCTACCACAACTATTTCGTGGGATTGAGCACAACCTCAGGTAACCTATAGACTAAACACCATGTCTAATCTATCGATTAXXXXXXXXXXGCTATTACATTGGAAAATCTAAACCTAATTACATAGAGAAGAGAGGTTATCCATTCGAGGGACGCCTCTACAACTCCATGATGGTGTGTTGCCTCAGGGG
Marker40848	TGGATGCAGACGAGGAGGGAGAAGCCGTGGACCAGAAGGAGTACCGGAGTATGATCGGATTGCTGCTGTACCTGACAGCGACATGCCTGGACATTCAGTTXXXXXXXXXXGTTTCTTGGTCTTCTCGCAAGAGGTCTAGTGTCGCCCAGTCTACCACAGAGGCTGAGTATGTTGTTGTGGCTAGCTCTTGTTCCCAGTTGTTGTGGATGA
Marker47637	GTGGGAAAACGACGATCCATGTGCGGATGGACGGCGTGCTTGCGAAGACGATGAAGAACTGTGTCCGATGGAGATCGACAAGCATAGATCAGCGATTGGAXXXXXXXXXXTGCCATGGGCATTTATCATCTTTGCAGTCAGCAATGTACCTCTTCTTGTCTGTTTTGACTAAGTGGTATTCGAACTCCTCATTTATTGCAAATTGTTTCA
Marker36350	GAGTGGCGAAGAATCAGCTCGTAGTGAGCACTTGATCCTTGCGCGGATCAAGGGGGAGCGATACCCTTGCGCTGGTGCTCCGACGAGGACTAGGGGGGTGXXXXXXXXXXGGGCTTGATAGGTTTTATTATCGCAAGAAGTTTTAGAAAAGCCCAATTCACCCCCCCTCTTGGGCATCTTGATCCTTTCAGGAACCTCCACCGGTTTTTG
Marker36314	CCCCCTATATCCATGCCTGATGTGGGGTGCAAGAAACATAGTGTCACAGTATAAAACGTGATGCAAATGACAATTTATGCACAGCAAGCTCTGGCTGCTAXXXXXXXXXXACACAGATTGCTTCCCCTAGAAGGAAACCGATGGGAGATAACCGAACCGACGCATCAGGAATATTCTTGAAGGATCTAGAGGACACCAGAAGACACTAGG
Marker83909	CCCCTCCTGGGATCCGACGACGCTTGCCTCCGCCTTCAGTACCACGTCCCTGACTCCACCTCGTCCGGTGACTCGTACTTCGACTTAGGTGCTACCTCCCXXXXXXXXXXTCGCCAGTTTACAATTGACAATAATTGTTCTGTGGAATTTGACCCAACTGGTTGTTCTGTGAAGGTTCTCCCCTCCAAGATCGTCAGGTGCAATAGATCT
Marker29834	TGTCTGTAGGAGAGCCCAAGTCGTGCCATGGGGGTATACAGATGTAATATCCCCACAGGGAGTTTTTCTGCCTGCTTCGAATCGGCTTTTATTTGATATCXXXXXXXXXXCTCTCTGAAGAGTTGTTGCTCTGATCTCTTGCTTGGTTGTGTCGAACCGTTGCCCATGTCTTTGGGGACCAAGCTTCGCTTATCTCGATTTGTTCTTATT
Marker58843	CCAATCAAATAGAGTCGTTGGGGGGCTGAAAACTGCTTTCTGTAGAGCATCGGACAGTCCTATGCCCATATGTTGAATAGCTGTTGGAAAACTAGTCGTTXXXXXXXXXXTGCTAATGCCATGTCAGTTTGAGCAAATCAAAAATCATGAGATAGTTCCAATTCAATCAAATCTTGTCTCGGTTTGAGCGATTCAACTTTGTTTGTGTTC
Marker19620	AGAGTCCACAAATGAACCAACCGGCTCTGATACCAATTGAAAGGACCGTGAAGCCTAAGAGGGGGGTGAATTAGGCAACTTAAAACTTCTACTCTAAGCTXXXXXXXXXXAAACTCCCGTCGATGACTCCGGTATTTTTACTGAGGTATCGAGAAGCGCACAAGCTTCCCCTAGTCCTCGTTGGAGCCCCTCGCAAGGAATCCTTCGCAA
Marker38416	CAAAACCGGGGGTTGGCTGTGAAGGCTGGTGTAACACCCTGATTTACATTTTCCCCAATTGAATTAAATTAATTAGAAATTAAATAGGTTGGTTTATTTAXXXXXXXXXXTATTTCCAAAAACTCTGCAAAAGTTATTTGATTTCAAACCGATTTGAATTTGGATTTCAAATGATTTTGCAAAGAGAAAAGAAAAAGGAAACAAAAGGGC
Marker13541	CGTGTGAGAATGAATGTCCAGCCATCCATCCAAACTGGAGAGTGGAGTAACCAGTACACCGAGAGAGAGAGTGTGTGTGGAGAGGACTCTACAGTATACAXXXXXXXXXXCTGCTTGAGAGAGTCAGCTACAATCTCGACAAGTTTTTTTTTTTGCGGGTAAAAAGGGATTTTCATTCAACTAGGGCGAGGATTACAGTCATGATCTAAG
Marker39082	TAGTTTATGGGGGTGTACTGATATGTTTGGTGAGGCGAATATTGGCTTGCTTTCCTTGTGTGGTTAACAGACTAGGTGTTGCTTTGTTGTGCTCGTTGTGXXXXXXXXXXCTTCGTCTTCGCTTTGACGTGCTCCAGATGTGTGTGGGTGCGGTAGTGCCGATGGCTGGTTGGTCGGGATGCGGACCTCTGTTGTCACCCTAGTTTCTTC
Marker92987	TTAGGGTTTTTGAAAAAGAGATTCAATACACAAGTCACCTCAGAAAAAGGTAAATGCAAAACAAGTATTAGGCAAACATAAATGCATGGCAAGAATGATTXXXXXXXXXXTCGTGCTCATCGATCTGACGCTGAGTTGCACGAGTAGCCAAGACCACGTAATCAGCAGAGTTGCAAATATCCCAAATAGAAGAACCCATACTCTGCAGAT
Marker42891	AAAGCGAGTTGGGCTCTTAATCACCGAGTTTGATATAGCTTTGGTGCACCGAAGTCGGCGAAAATGAGCCGTCCGGCTCCGGCACGTGTCACTACTACTTXXXXXXXXXXTTTTTCAATTACATATTCCTTGAAACTACGTACATACTGTACAGTAATTTTGTTTTGTAGTAATTTGGGACCGAGAGCGACATTCCTGGTGCCATTCCCA
Marker27274	TTATTTATAGTGGAGGTGGAGTAGGGGCTACTCCGGCGCCACATCTGTGGCGGAACCATCCTGATTATAAGAGCTCAAGTATTATCTTAGCCAAATCCGTXXXXXXXXXXAACCAACTCACACAACTCACTCTTCCCTTTTTAGATAATGTGCCACTAGAAGTCTCAGACCAGCAAAATAAAAAGGGAAGCTTCTGGACGACCCTGCCCT
Marker36139	GCTCCCGTGTTCCCTCTCTGAAAGGTCCTTGTTTGGTTTTGGTAATTGAGTGACAACTTAGGTGGACTAATGGTGTTTGAAGTGAATTACACAGGTGATTXXXXXXXXXXAGCCGTTGGTACCGAGTGTCGGGAGGCTTAAGCAAGACTTGGCGCCGAAGGACCGAAGCGATGGTGAAGAGCAAGTGATGTCAAGATCGATGGACCATGG
Marker54053	GACCGGACGCTCAGTTACAGACACGACCGGACACATCAAACCTTCATGACCGGACTCGCTGTGGTTACTGTTCATTGTTGTTTGTGCTGATCGGACGCTTXXXXXXXXXXGTAGTATCCCGCTTTGCTTCTAGGAACCATCCACCCTACATCTAGGGTCGTGGATACTAGCAAGCCCGTGTCTTGCTTTTGGGGTGACTCTCTGGGACAA
Marker49173	ATAAGAGCGAGACAAAGCCCAAGGAAGCCACTCTTCAATTCCCATCCTCTTTCCACGCTTCTCTCAATGGATTTTCTAAAGCTTCTCTAATGGAGCGGGAXXXXXXXXXXAGTATTTTCTCTATCCAATTTCAGATCAGTATTCGACAATATATTAGCAACCAAAACAAGACATCACGAGTCTATTTAAAAGTTTTCTCTCTATAACCAG
Marker61693	ATTAGACACTATCGCTATGCTTCGAAGCGGTTGCCGCCGAACATGCTACAGTCCTCTTCCTCTTTTTCACCCTATTCTGGCATTCCTTCCTCCTCGAAATXXXXXXXXXXACTGTAGGAGGGATATGTCGCTTAAATTGAGAAACATGGACCAATAGATGAATCCGGCAATCATCTGGCAATTGCAGTTTATAAGCTACTTCATTGACAC
Marker20550	GATAGCTTGCTCTCTGAAAAAAAGGTGTTTTTTTTTGTGTGGGAGCTCGAATGCGGACAAGAACCCAAAAACAAATTATGTATTGTTTGTTTGGATACACXXXXXXXXXXTACTTTTCTTTTCTTTTTGGAAAACCAGGTGTTTCTATTCCTGCTCGAAAACAAACTGCGCTGAACACGCATGAGAGATGAGACCAAAAAAAAAGGCAAA
Marker33768	ACTATCGAGTTCTTTGTGTACTGGGGTAGAGCCTTGAACCCACCTTGGGATGCACTAAAAAGATAGTGTCTACCCAAGGTTCTGTGTCTGCTTTACTGCGXXXXXXXXXXTTGACGCCGTCTGAAACGTCTCCTAGCCGTTAGGGTTTTGGACGGTTCCATAACGCCGTTCGGAAAAGGTGAACGGTTGCCAAAACAGATCTATAATAAG
Marker68709	GACTGGCTTGATCGGTCCTCCGATCCGATTGAGCCAGCTGTTCTAAAGTAGGACCAGACTGGTCGCCTTGAGATCCTGACCTGGTCGATCTCTGCTGCGCXXXXXXXXXXGGACGAATTTAAATAGCAGGATTCCCTGCTTCCACCATATGGACTGGAAAGGGAGTAGTATCGACTTGCATCTCAGTGAGACTCAATCGTCCTTCATTAA
Marker44859	AAGGTATGAGCATCAATGACCATCCTTTTCCATAGAACATGGTGGCTCCTGCACCTCGGTGTGAGATCAAAGTGTTAACTTCTGACAAAGCCAAGGCAGCXXXXXXXXXXCGTGAAGAGGAAAGGCGTCACTACACCACAACACTGATATAGCATCACACGTGTGTTGTTATAAGTTCACTAATACCGTTGAAATATTTGTCGGTATAGC
Marker63544	TGGATGCGGACGAGGATGGAGAAGTGGTTGACCAGAAGGAGTACTGGAGTATGATCAGCTCGTTGTTGTACCTAACGATGACATGCCCGAACATTCAGTTXXXXXXXXXXGTTTCTTGGTCTTCTCGCAAGCAGTCTAGTGTCGCCCAGTCTACCATAAAGGTTGAGTATGTTATTGTGGCTAGCTGTTGTTCCCAGTTGTTATGGATGA
Marker51243	GCGTCTAGTGGCTTGTACTAATCAAAGTGGTGAGTAGGAGGTCAAAGTGTCTTGAAGCTGGATTTCTCCTTCCTCATCTTGATCGTGAAGCACATATAGAXXXXXXXXXXTGTTTGTGTTGGTGGTGATGTCTTTGACAATGATGAGTGTAGGCACAGATTGACCCATATGGGGTGAGTTGCATCCTGCTCGTCATCAGTGTCCTAGCTT
Marker43402	TCAGAGACCGTCTGGAGCAAGGGTCCTGATCTCCTGGACCTTCAAGGAAGAAGTCGGTCATGGTGAGAATGACTGAGGCGTGCCAGTCAATTTGACCTGTXXXXXXXXXXTCTAAGTATACATTTAAACAACACAAAATCCAACAGATCGACTAATTGCATAGACAGTTCTATTCGTTAATAGTGGGGTGTCTCCATGCAGCCATAATGA
Marker52268	TGTTTAGTTCTCACCCAAAAAACTTTTCACCTATCACATTGAATGTTTGGACACATGCATGAAACATTAAATGTAGACTAAAAAATAACTAATTACATAGXXXXXXXXXXATCCGATGTGACACCCAAAAACTTTTCACCTACAAACTAGTTAATACTCAATTCACTACTGGAAACGGGTGCTTTGCCGAGTGCCTCTAGCACTCGGCAT
Marker48481	TAAGGTTATCCTCAATACAAGTTTTATGTCTTAGTTTTCAACGCACTTAGATTTTGGAAACAGTGCAGAATTGTTTTATCCTCATAAAACTCTCTCTACTXXXXXXXXXXTGCACATGTATTTAGCTAAATCCACATGTATTGGAGTGTATTTAAACTAAGTTCCACTTCGATCCATGTGGTTTGAGGTAGATACATGCACATCCAAACA
Marker57542	CCTTATTAGCTTGTTCAGAGAAGCGGTTTTTTGACTATCTGGTCGTAAAACATCAAAAGGGTCCAGAAGTCTGGGAGAAGTTGAAGAAAGAGGTAGCGGCXXXXXXXXXXGTCTGGTGACCTCAGATCTGATTATGGCACACACCCAGACTTTGCAAATGTCATTCAGCAATCAGCATCAACTATTCGCATATGAGCTGAGTCAATTTTT
Marker26507	TCTCAAGAGACACAATCTTGGCATTCTTCTCTGCCAACTCGGATTGCAAGCCTGCACAAGACTTGCACGCACCCAGCAACCCCGGTCTAGCCTTCAGCTCXXXXXXXXXXGACCTCAGCAGCAAGTTCATCAGGGGTCTGAGATACCTGGGAGGTGTCGTCGTCGTCGTCGTCGTCGTCTCCTCAAGCTGACTGTCGACCTCCTTGCCGA
Marker25832	GGCATTTGGCAACTCTTTGCCGTGTGCCCGGCAAATGACACTCGGCAAATGACACTCGGTAAAGTGTTTGTCGAGTGTTTTTAAGCCTTTGCTGAGTGCCXXXXXXXXXXTCACATCTTAAAAATCCAAACAACATCCGCTACAACTCCAACAACGGTTTTCTACCATATGTAGCTCGAAGAGATTTGGGAGCAAAAAAAAAGTAGCTTT
Marker49580	AACAAAGATCAATCTAGATTGGGCAAAAGTGTGTTACAAGAATTAAATAAATAAAACATATAACACATGATAACTTAATGAATCTATTAGATCTGCCAAAXXXXXXXXXXATTCATGCTAAATATAGAAGTGGACGTCGAGATGTGCATGCTTTTTATATATTGCCTTTTTGCATGCTTGCCACATCACAACGCCACCAAATCCAACTCT
Marker27030	TAAATCTCTAGTTGTGGCTTTTAATTTGATTGGCTGGGATCTCGATTCCATCTATGCGATTTTGATTTGGCTGGTGGATTTTGATTTAGTTTATGATTTTXXXXXXXXXXAGGCAAAGGGAACAGGAAAGTTGCAGCCCTTGAGATCGCGACTCCTGCCTGGGCTTGCAGCACCCCCTCAAGTCGACCCCTGTCTGGCTCGCTGCGTGTA
Marker34625	TTGATTATTCCGGGCTGGAGAGACTGGCTGATCAAGGTAGAAGCCAAGAAGAAGTCAGATTGGGTTCTTCGCAGTCTAGATCAGTGTATCACTCTGTCCTXXXXXXXXXXGGTCCAACTATATTGCTTCCTTCAACACTCCACAGTCCAGTGTTTCAGAACGAGAGCACACCATCTTTTTGAACATGTGGCTGGAGAAATATTTATTCTG
Marker40982	ACTAATAGGGAGCTTTCGTTTGATTGATCATTGATGTTGATGGAACATAACCCCCATTAGTTAATCCACATTAGGTCATCGATCGTATACAAACGAATTCXXXXXXXXXXAAGTATGGCACACAATGATTGCGGGCTCTCTTTCCCATTTGAAGATGCTGAGGATAGGTCACTTTCTACTGCCACAGAGCAGATCCCCAGTCGCTAGCTA
Marker57333	TGCCTTCCGTGGGTTGCCTTCTCATGTCTTCTGGAATGTTCTGGAATGTTCTAGAATCTTCCAAGTCGTATCCATCGAGGACTCTCGCTCCGGGACTCCAXXXXXXXXXXTATGCAATAGTTGATGGTTAATTATGAGCATTAGTGAGCGTCAACAATCGTCAGCGAAGGATGGAGGAAGGGAGGCGTCCACGCGGACTCAGTCACTGCT
Marker60844	CAAGTCCTATGAGTGCAAGGTGAAGCATGGGGGAGAAAAAGAAGAAAGAGACACTACTAGGGATGTGATCATCAGTGACGTACTTCTTTTGTCACTGTAGXXXXXXXXXXACGTCGCGCCGTAACACCGCTGTTAACGGTGTTTGTAACCTGTGACGACACGTTTTGGTCACAGATTGAACTCTGTTTTCGTCATAATGGTCCGTTTGGA
Marker34605	ACTCGATCATTTGACCTAAGTTAAATCTCAAAGTTATCACCCAAAAAGTGATCTTAAGCCTCAAGAACGTCCAAGGAAAGATAATATAAAAGGTATTTATXXXXXXXXXXTAGTAAGGTGACAACCATGGAGGAGATGGTGATAACCACAAGCTACCAAGTGATTAAATGGAGAAAAAAATGAGAATTGGAGAAAAGAGGAGCGGCAAAG
Marker89315	GACTTATGCGAATTTCCTGTCATTATCAAATAATATGCTTACAGGAGAAGTCCCACCTATGATCTGCAACACAAGCAATCTCGAAGTCCTCGACCTCTCTXXXXXXXXXXTTCTAGATGTCGGGGACAACCAGATGGTAGACACTTTTCCAGACTGGTTAAGAGACCTCTCTCAGTTGAGAGTTCTTGTTCTGCGATCAAATAGATTCCA
Marker48543	TCTACTTGCTATATTTACCAAGTCAGCTTCACTTGCTATCCGGCGTTTCTATGTTATTTTTACCAAGTTGGAATACTTTTCTATGTTATTTTTACCAAACXXXXXXXXXXTCCTGTCTCTCCCACTATGGAAGGGCAGTCTTATAGCCACCTGATCCTAAATGATGGTGGTATTTCTTCTGAGCTGCATTCTGTTTGTTTACTCTGACCC
Marker28331	GAACCAGTATAAATCGCTGTCCCTATGTAATCGCCGAGTCCTACGAACGCCGATCCCCACCGAACAAATCGTCTGAGATTACTCAAGACGAGTTGCCGGTXXXXXXXXXXTTATCCCTCTCCTTGCGGTACCAAAGAGCGTCCGGACAGGTATACCGAGGTAAGTCATCAGATTCAGAGGGGTCTGCTGACTCAGGAAAAGGATTGGGAG
Marker61941	GTATTGTTGGATCTGTTTTGCACCTTCTGTCTTAGGCAAAAGGATAATTACCCCGAAATTTAGACTAAAGAGCGGTAGACGTTCTTCATAAAAATCATTGXXXXXXXXXXTTATAATAATTAGTGATGTAATTTTTCAATTCGATGTCGCCAATAATTATACCATCTTCTTGTTCTAATTTGAAGGTGTGTTGTTTGCGATGTTTACCAT
Marker22083	ATGTATGACAGATATAATCTTGATGACCGGTACATCCACTCGGACCTCTCCATGTATCAAGTAAAACCTATAGCAAAAAACATACAAAAAGCAAATTAAAXXXXXXXXXXAACCGAGGCGGGCAAATAAAAAACGACTGCCTCGGTTAATACCAATTAACCAAGGCGGTCGCTTTAAGAGAACCGCCTCGATAAAAGGATTAACCGAGGC
Marker68765	TGCAACCAACAAAACGAGCATGCAAAGATTTACAGCTATATACATACATTCAGTGCATGTGCATAAACCTAGGCAACAATAATGACATGTGCATATTATCXXXXXXXXXXAAAGCCATCATGCAGTAGTTCTCCATTATCAGAGTAAACTGGCTTTGCCATACTCGCGAGTTGCTTATATGGAATAAAATATGCAGCTCATGGTACCATA
Marker16984	GCTCTAGATCTTCGGTCATAGCCCGTCGTGGCGTGGACGTTGCAGGGCGCGTAGTCTTGCTAGTGGGTGCCATAGCTAGGGTGCAGGGAAAGCTTGGAGTXXXXXXXXXXTCCTCGAGGAGGGGTCGCCCGACCCCCTTGATGGGTGTCCGGCGCGGTCACGTACCTAGCTCGAGTCCGTCTACACGATTGTGCAACCGTGGTTGCAGGT
Marker51942	AAGATAATCGGTTACAACAGCTGGTTACAGAGTGCAGACGATTAAGCGTAATTATCTATGATAGCCGATTAATATGCATCGCCGTTTGGATAAGGAGAGGXXXXXXXXXXGCGAAATCTAGCCCTCGCTCACAGGCATCGAAGTTACGGTAGTTGGCGCCGGAGTGGATCCGAACAGTATTGAAGGCGAGTGCTGCACCATAGCCCATGC
Marker84147	CATTACCGGGAGGTTCTGCCACAGGAAGTTGCCATAAAAGGTCACAAATAGAGTATGAGTCTTTTATGCAAATGTATAATCCTACCGAGCCTACACACGGXXXXXXXXXXGCTCAAACTTAAATATAGACGTTGATTACCGAAACAGTCACTGAAGCAAGTTGATGATGAACTTGAATCCACACGTACAAGATGAAGAAGTTGATCTGAC
Marker38496	TATTATCATGTTGATCTCACGGGGTTCTTGAGTTTTGATGTATATCTAGTGACAAATGGTGCTAAGGATGGTATAACATGTGCACTCCGATTGGTATCACXXXXXXXXXXGGTCTAATCCTATTGCTAAGCATGTGTATAGCTTATAAGAAAGGATTATGACCAAGCCAAGTGGTGGAGCTAGCAAGGTGGCAACCATGGAGGATGGTGA
Marker40794	CGTTTAGTTCCTCACCGTAAAATTATTGGACGTCATCTCGAATGTTACATAGGCTATTCATAAGCAATTCGAATACTAACGAAAAATATTAATTACAAAAXXXXXXXXXXTTGCTGAGTGTCAGACTCTCGGTAAACACCGACACTCAGCAAACCGATCTTTGCTGAATGTCAGCCTCTCGGTAAACCCTGACACTCAACAAAGGGGTAA
Marker73171	TCGCTATGTTCCAATTGGGCGGTCCGTGCTTGAACCGCGACGATTACCACCACAAACAGTATCGAGCGGTGACCCAATGCATGGACCCGACGGGGATAGTXXXXXXXXXXTAAGGGATAGGCTTACAGAAATGTGACAGCTCACCATACAATTAAATATTACTTCCCTTAAATTGAGCTTTTCGCAACTAAATTCCTAGCTCCACCAAAA
Marker63321	TCTGGTCCGTCAGTCCAAGCCTCACGTCCGCCCTTCACCGCTCTGGGTACATCGGCATGGCACGTCCGCCGCACGGCACGCCCATCCTTCACCGCTCCTGXXXXXXXXXXCAATCATTCATCATATATGTTCTCACAAGAGGAAGCAAAGTACATCAACAACAACACCAACTATCGTCCTCAACAAGCTCAAGGATGGAACCAACAATCA
Marker26234	AAACCTGGAAACCGTCCACCCGATGGTTTTTCTCTGGCTCACCCACCAAACCGACGTTGTAGATGGGATGCACCTCCCATGCACCCCGTCCAACGACACGXXXXXXXXXXCCTGCACAACACAAGCCAAAGAACATGCGCATCATCCCATTTGACAATCACTCATCACTCAGAGACCCGGCATACACCCATGTACCCGCATACTGTCCTC
Marker40281	TTAAGATCGCCTCCCTTCCATTCACATGGGAGCGTTTTGAGTCATAGCTGTGCAACATTGATAATGAGGGACCAGAGAGTTTTTCTCTGGATCCTCTCTCXXXXXXXXXXTACTGAATCAAAACATCAAATCAATTGAGAATGATTTCTAACTGCAGATTGGCTTGCCTGTATATTTGCTCTGACAGCTGAACTTATGACTATTGTTAAG
Marker50868	AAGTTTCTGAGAAGAATTTTGAGCTCCCATTCACCCCCCCCTCTGGTCGCCTTGCTAGAGCTTTCTCGGTCCTTCAACTGGTTGATCACAAGCCTAACTTXXXXXXXXXXACCATATGATCACATTAATTCTATCATCATCATGATAACATTCTCATATCCAGTATTAAACATTAATTTACCATTTAACCAGCTTTTCTGTGAGTTTTCC
Marker47474	TCTGTATTCTGACGACCTCTTCACCTTCGCCTTCCCTATAGTGTGTAGCCGCACATAGGGATAAAAGGGTGCTCCTTCTTCCATCTCTCTTCTTCTTCGGXXXXXXXXXXATTGACCGTCCTTATGGTTGTCAACCTATAGGTTGCAAATGAATATTTAAGAAAAAGCTTATGCCTGATGGTACTGCCAAGAGGTACAAGGAAAGGCTTG
Marker35137	CTATGGGAGCCCGGACTCAGCTCCGACCACCAGCATTAGGGGCAAGATTCCGCCCACCCCAGAACAAAATGACCAACAACCGCCCTCGCCAGAACTACCAXXXXXXXXXXGCCTTCCCAGCAACCAACCCCTCGAAGCCCGCCTCGTCCGAGCCATCCATCAAGCCTCGGGCGAGCCCTTGCACTCCGTCCCAACCGAGCCCTCTAAGCC
Marker27816	AGCAGCACGCCTCTGAACATTCGGCGCATGTACATCATGGAAAGGATGGTACATGTCCGCATTGTTCATCTCCCTAGCACGGCGCGCCTCTCTCTTGCGCXXXXXXXXXXTCAACCCCAGAAGCAAACCCTAGAACTTGCTAGTGTCCACGACCCTAGATGTAGGGTGGATGCTTCCTTGAAGCACAGCGGGACACTACACAACTCTAGA
Marker44202	TATTTGGAACAACTTTTTTCACCATGCTTCGAATGAAAGCTGGTTTCCTCCCACAACTAGCTTCCAAAAGAATATCAGGATAAGAATTGTACTATCTGGGXXXXXXXXXXTGGAAGAGGACCATAGGCAAGAGGAGCTCAATGAGGCTGAAAGGACCGTGACGCCAGAGAGGGGGGTGAATTAGGCAACTAAAAAACTTTACTCTAACTA
Marker61321	CTACTCTAGCGGAGATCAGGGCTTGCACCCTATTACTAGAGCACCCACCAGAGGGTGAACGATCGGTCCAACGATCTAAGTTAGCGAAAAGCTAGAGCATXXXXXXXXXXTTGAATGAATCCTTCACAAGGTGGGAATGGAACTACACTACTCTACAACTAATGAAAGAATGGATGCATGATGAATGGAATGATGTTGTAGAAGCTCATG
Marker35688	GATGTAGGGATGAATAGTGAACTTATGTGCACATGGTGCGAGACCTTTGGAAAGTCTCATATGTATGGGCGTCTATGGATGTTTATGTTGGCTTTTGCATXXXXXXXXXXGGAAATGAGGACAACAGGGACAATCGCAATCCACCACCTCCTCCACCAGCCACTCCCGAGCAGCTTTTCGCCCAATTTCTGGGAAGCCAGCGCAATATCG
Marker40294	CCGGTGAGGGAGGACGCAACGGATACCCAGGTGAGGCGCCTCTCTGCTCAGAAAGACAAGGAGAGCAAGGATGCCAGAAAGAAGAAAGAGAAAGACAAAAXXXXXXXXXXTAGACAACCCTAGAAAGCCAACCCAAAAGACGGAACTCAAATCCGATCAAGGACGAACGAGCCGCGAACGAAACGGCGCGAAACTGCAGCGACCGGACTC
Marker30220	ACATACGTATCTTCCAATACGCATAGTTCGTCCCATCGAAAAATGGCGGTTTGCCCACGCCACGATCCATGTCGCCTTCTGTGGATCTGGAACCGGCTAAXXXXXXXXXXTACACGACTCTAGAAACCCAACGCAAAAGCCGGAAATCAAAATCGACAACGGACGAACGAACTGCAAACAAAAATGTGCTGAAGACACAGCATCGGACGC
Marker27834	AAACCTGGAAACCGTCTACTCGGTGGTTTTTCTGTGGCTCAACCACCAAACCGAGCCATCCAGGGGATGCACCGCCCGTGGACCCCGTCCATCGACACGTXXXXXXXXXXCGGGAGCGGTGAAGGATGGGCGTGCTGTGCGGCGGACGTGCCATGCCGATGTACCCAGAGCGGTGAAGGGCAGACGTGAGGCTTGGACTGACAGACCGGA
Marker89963	ATAACCTATCCGGAGGCATGCGTGCTAAGTTTTCTAGCTCTAAATAAATTTTCATTAACGCTGACTTAAGTTGTTAATATATTTAGTTCAGATTAAGCTTXXXXXXXXXXTAAGAGCCTTTTTATTCGGTGCAAAATACCTTAGCAAAAAAGACAAAATTTATGTTTTTTCTTTGGTTTCGTCTATGAAAGGACCTTGATGTCGCCTAAG
Marker60712	TTGGTGATGAGGTCGATGGCAAGCTGGAGCACACTCCTCGGAACGACGACGACGATGACGACACCTCCCAGGTATCTCTCACCCACGACGAGCTTTCTGCXXXXXXXXXXGTATCGCCATAGTTTCTAGTTTGGTGTTGCAAGTGCTAATGTTTCTTGCAACCGTAGATGTTCGTTGCCAAGCGTTGCAATTACATGTCGCAACGCCCAT
Marker82319	ATAACCGGGAGGTTGAGCTACTCGCCAAGCATGCCACCTTGGAGAAAAAGCTTAAGGAGGTAGTGAAGTCTTCCAAGAAGCAACTTGATGGTAAGTTGGAXXXXXXXXXXACAAAGGAGTCGCGGGAAGCTCTCGATGCGGTTCAGGCGCAGCTGAAGGACTCTCAAGAGTCTTTGAAGACTTCTCAAGATTCTTTGCAGGCATTAGAGA
Marker50567	GAAAAATGAAAGAGAAAATAAATTAGGATCTCTGGAAGTCATCCGCGGCATTCCGGCTTGCTACAAGACAAGAATACACCGCCAAATGCACGTCAACAACXXXXXXXXXXCACCAAAATCCATGCTGTTACACCAGAGACCATCCTAGAAGACTGCTGTCAGAACTGTAACCATGGAGTTCTTGGGAGAAGCACCACCAGCATGCAAATA
Marker37950	TTATTTATTTAAATTATTGTTTGAGCTCTACTTTTTGTTGAAGAGAGTTTACACGTGTCATTATGAAAGATAGTAATTGCGTACATGCCACTAAAAAGTTXXXXXXXXXXGGATGAACTCATGATGCATCACCTCATGAAGCATGGCTTGATTCCATGAACCAAACACACCATTATACTCCAACACTCCCCCTCACTTGGAGGCTCCCTC
Marker65811	AGCTACCGGGAACAAAACCAAAAAGAAAAACTCGTTCCCGGTCCACTCGTCTGTAGTTAGTCTAGCACTGTAGTCCGTAGTAGTTGAGCCTAAGCAACGCXXXXXXXXXXCTTTGCTCGAAACTCTGAAAGCACTGTGATCATGATTCATGCAAAGTTTGAGCCGCAACCCCGCAACCTACCACTGACAACATTCAGTGTGCACCAATGC
Marker41159	CGCAACTGACGAAGCTGAGAGGTTAACCTTCGCGTTCCAGCGAAGGTGTGCGCAAGCCAGGTGGCGGCGGACGGGTAGAGAGTGAGCTAGGGTTTCCACTXXXXXXXXXXGGTGTGATTCCAACAGTTTAGCGCCGTCTGTGGGGATCAAAGTTCGTAATGGTGGGAAATAGAAGAGCGTCCTCAACCAGAGACCATCGCACAACCAGAG
Marker49513	TCCATAGCATCAAGACAGTCATTCTTCGCAGGAAGAGCTGGCGAAGGAAGGAAAATGTGTCAGGCAGTAAGTCAAGGATGGATGAATAAGAGAAGCTACCXXXXXXXXXXATTATAGTCAAGGGGGATGACCTGTCTGAGGTCATATTTCTAAAAGCCATAGCTTGCGCACTGTTAAATCACACAATGGGCTGGAGTACTCATAGTCTAC
Marker36976	GCGGCTAAAATGGCAGACAGTCCGCCACCCTCCAGAAAGCCTTCCACAAGAACGACCATAACTCTTAGCTTCAAACTCGGAATTCGATGATCTTGGACATXXXXXXXXXXCACTTACCACGCCACTCGATCCTAGTAACAACGCAATGTTAGATCGTTCAAGTGGCACTAGATGACCGATATGCAAACAAGTTTGCTCCTTTTGATAGTA
Marker13721	CCGGATAGCTGTGGAAGCAAGCAGGTGGTGACAGCCCTGTGCGCCTTGAATTCCACCACGTAGTTGGTCTAGTTTAACAGTAGGGCTTGTTGTGCTAGCAXXXXXXXXXXTTTCTTCTACGTGCCACCCCAGGTGTCAACACTTATGACACCCTCACCGTGGATGAGCTGTTCAGCAAGCTCAAGTCCACCGAGATCGATCACCTGACTC
Marker40430	AGATGCTCACACACCTATCCATCCACCTTACCTTAGCCATCCATATCACCCTTACCTATCCACCCATATATTTGTTCTAGCCTTTCATCTCCTCTTCTCTXXXXXXXXXXGTGACCGGTCTTGCTTCAAGCATTTCTGACGCCGTTGCCGGGGATAGACTCCATAGTCTACTCCTAGTAACAACGTTAGCAACTGCCAACAAGCATTCCT
Marker49815	TCATATAGTTCCAATTGCATGGTCCGTGCTGTGAGCCACAACGATTACCACCACGAACAGTATCGAGCGGTTACCCAATGCATGGACCCGATGAGGAAAGXXXXXXXXXXATTAAGAAATAGGCTTTAAATTTGAGTGCTCATCTGTATCATTAAATATTCTTCCTTTAAATTGAGCTTTTTCGCAAAGTAAATTCCCAGCTCCACCAAA
Marker49683	AGGCTGAGTGTTGATGGTCCTTAATGTCAATATTATACCATCAACTAATGCATAGGATGACATGAAATGAACCATAAAGCATAGTTGTAGGGTTTGAAACXXXXXXXXXXGATTCTAGAACATTCCGGAACATTCCAGAAGACACGAGAAGGCGACCTACAGAAGGTGGGACCCACTTATCATAGAGAAAGACCAATCGGTCTCCCTCCT
Marker32300	TGTTGCACTTGCAAGGTATATTAGCGAGCCAATGATATGGGAGTATGTCAATTGATCCCTTGCTATTCTTTGATTTTTCCTTAATAGCACACTAGGGTCAXXXXXXXXXXACCATACCGATAATACACACATGTGTGAAGGACCGAGAATGCAATAGTAAGGCGACCAGAGGGGGGGTGAATGGGAGCTCAAAAATTTCTCTCAAAACTT
Marker17454	GAGAGGCAAAAAATCAGCCCGGAGTGAGCACTTGGTCCTTGTGCGGACCAAGGGGGAGCGATACCCTTGCGCGGGTGCTCCAACGAGGACTAGGGGGTGTXXXXXXXXXXAATTTTAGAATAGCCTAATTCACCACTCCCCCCCCCCTCTTGGGCATCTTGATCCTTTCAATCAGCTGACTTATCAACCGGCTTATCCATCAGCCGAATA
Marker51994	TCTCTAAAGACTCAATCTTGGCATTCTTCTCTGCCAACTCAGATTGCAAGATAGGACAAGTCTTGCACGCACCCAACAACTGCAGCCTAGCACGGAGCTCXXXXXXXXXXTTCATGAGTCATCAATATCTGGGAAGTGTCGTCATCGTCGTCGTCCCGAGGGGTGTGCTCCAGCTTGCCTCCAACCTCGTCACCAAGCGCCATGGTGCAG
Marker85904	TTGTCCCAGAAAACCAACCCCAAGAGCAAAGCAGACACGCGTGATGTCCACGACCCAAGAGAATGGGTGGATGTTCCCTAGGAACACAGTGGGACACCACXXXXXXXXXXTATAAGGGGAAGTCGGCGCAGGCTCCAGACGATCGAACATCGAATCATAATCATACACAAGGCACACGCCGCACTGGACGTAAGGTATTACGCTATTTAG
Marker25777	GTGCCGGTGGGCTCGGCAGTTCCATACTTCTCTCATGCTATTGTTGGAGGATGTCACTCAAGCTAGCAAAGTATTTCAACTTATGTTATAGTATTCTTTTXXXXXXXXXXATAGTGATCGAAGGCGAGGTGAAGGTCAAGTAGAGACGTGCCGTGCCGACGGACCGGGAGCGGTGAAGGGCGGACGTGAGGCTTAGACTGAGGGACCGGA
Marker76211	ATTCACCCCCCTCTAGGCTAACATATACTTCTAGAAGTTCGTACAACATCCGACATCATTTCTTGAGAGATCACGAAACCAAAGGAGATATCGCAATTCGXXXXXXXXXXAAGTAGTACTTGTCCACTCCAAAGAAGAGGTGTAGTAATTTAGAGATATATCTGCTCTGAGGTAACTGTCCGGAAGTGTCGGGCTCTCCGCGGTAGTGCC
Marker42862	TGTCTGTTTCTTGGGTGGAGCTTTTGAAGGTTCCACAAACACTCCATCTTTGGTGTTAGGTTTGAGGGGCTCTTTGGGTGGTATCTTGATTAGCCTAGGAXXXXXXXXXXTTTTCTTCCTCGGTTTGCATCTTGTCATGCTTCACATTCGCAATCTCCATCTCCAAACCTTCACACAAAACACATCTAGACACACAAGTGCTATCCGAGC
Marker37353	GCAATCGTCGTGCGCACTGGAACGAGAGGGCTACGAGAGTGTTCCTATCACTGCTGATTAGAGAGAAAAACCTAAAGAACTGGAATAAAAATGGTTTAACXXXXXXXXXXCACTAACCATAACACCATACAACCAGATTGAGGCTGACTCTGAAGAAGCTGAGGACCATCGCAAACCACCTCCATGTCTTGATCTCCTCATGGAACTGTA
Marker37749	TGTACATTTCTCGAATTTTGTGCAAACATCGCATCATTAATGAATAAAAGTTCTCGATTCCAAGTACTTTATTTTGTTCAAAACAAAGGTAGCCTCGACTXXXXXXXXXXCAAAGCAAAACTCGGGCAGAGAAAAATAAGGAAACTCGAGCTTAAAAATGACCAACATTCGAGCCATCATCATTTCAAACATTCGCACAAAATGTTTTTC
Marker58983	TCCCCTGCTGCGTCCCTGAAAGGTCCTAGTTTGGTTTTGGTAATTGAGTGACAACTTTAGGTGGACTAATGGTGTTTGAAGTAAATTACACAGGTGATTAXXXXXXXXXXAGCCGTTGGTACCGAGTGTCGGGAGGCTTAAGCAAGACTTGGCGCCGAAGGACCAAAGCGATGGTGAAGAGCAAGTGATGTCAAGATCGATGGACCATGG
Marker54745	TCATCCACAACAACTGGGAACAATAGTTAGCCGCAGCAACATATTCAGCCTCTATGGTAGATTAGGCGACACTAGACTGCTTGCGAGAGGACCAAGAAATXXXXXXXXXXAACTGAATGTCCGGGCGTGTTGCCGTCAGGTACAGCAGCGACCCGATCATACTCCGGCACTCCTTCTGGTCCATGACTTCTCCCTCCTCATCCGCATGCA
Marker35733	GATTTTGAGCCAACTGAATCGGTTCCTAGTGTTTCAGTGATTTTTGGCACATTCTCGGGTGATCCTACCTCCTCCGTTGATGTTGATGTGGGTAGTGAAGXXXXXXXXXXCTAATGTCATACTCGCTTTACCAAAAGCTTGGTGGCACTGATGAAGAATTAGTCAAGACCAACATGACGATTACCAGAGTTGGTGGAGGAGATCCTATTC
Marker76623	AAGTTTCGAAAGAAATTTTGTTGGCTCCCATTCACCCCCCTCTGGTCGCCTTGCTATTGCATTCTCGGTCCTTCACATAATGAGTTATGAAGCGGCAGTTXXXXXXXXXXCATTACAAGATTATTGGCGAAGGTTCATCCAAATCAGAGCAAGAACCCCGGGGATATCCGACAAGGTCGTAATCCTCGCAGCAGTCAGCGGTCTGCGTCT
Marker75465	GGTAAGTCTTCTGGAAAAACATCAGGGAATTCGCAGACCACGGGGATGTCTCTGGTCTCCTGAACATAGGTGGGATTGTAAGTGCAATGAAGCCCTAATTXXXXXXXXXXAAGCCATCCATGTTTCTAACCAAAGACAGCTGCACTGAATTCCAATCCAACCCTGTCTGATTGGTAGGCGCGGCAGTGCCGCTCTTGCCGCGGCAGTGCC
Marker21649	GAGGATCAGCCGTGGTCGCTGACAGCCTGGGACAGCGACAAGTGAAGACTTGCGGGTGGATAGGGTGCACGGGACAACCCAAAGTGAGTTATTTTAGAGTXXXXXXXXXXCTCTTTTTGATGATGAGGAAGAAGGTGCTGAAGAAATTAATGATCCAGCACTACCTCCACCTGCGGTGCCGATTGGGTCGACTTTGACCACGACTGCTCA
Marker50980	TGATTATTAGAGTTAAATCGCATGCATATGTTATCCTTTCATATAAGCTTTTTATTATAAGAGGTTATTCTTGAGATATACCTATACTGTACCTTTTAAAXXXXXXXXXXAAAAAGAATATTTATATATCTTACCTAATACTAAATATTTAGATAGATCGGAGTTCTTGAATATGTTTATTATGATCTAGATGTCCTTGTAAACTCTTAG
Marker39657	ATGTACCATCGTGTGGTACCCTGGGGTCTATATCCCCACACACACCGACCGATCGAGAGTGTGTAAAAGCTTGAGAGCCCTCTCATGCTCGTCGAAAGCCXXXXXXXXXXGAGACGCGATCAAACTCAGACATGCTCAAACATGAGAAAAAAGCAATGTTGGTAGTTCTTAACTTCACTAAAGATAGAGCTAGGCAACTCTCCCCGGTAA
Marker34918	AATTTAATTGCTTTCTGCCTATGATGAATGCATTGCACTTTTTTGATGGATTAAGTGGTTGTTGGTTATGATATGTATACGTATGTGTCATGTGTTTTGTXXXXXXXXXXGGCAAGTTACGCCGCCCGTCACGGTTATTGATATTAACCGTGACGGGCTCAATAGCCCGCCGCGGTTAGCCTCGATTTACTGTGACGAGGCGTGCGCGAC
Marker31717	GGAGCCCCTATATAATAAACCCCATATACCATCATCATCTGGGATTCTTTGTAGAGGCGTCCCTCGAAGAACAACCTCTCCTCCCTAGAGAATTAGGTTTXXXXXXXXXXTAATCGATAGATTAGACATGGTGTTTAGTCTATAGGTTACCTGAGGTTGCGCTCAATCCCACGGAATAATTGTGGTAGCCCCAGGGGTGATAGCTCTGTT
Marker54074	AGCCTCTGAGGTTCAGTCCAGTCACTTATTTGTCAGAGGTTCTTAGCAGTGGATTCTCTCAGCGTCTATGGATTGATTGATAGTGGGACTTGTCAGTGGCXXXXXXXXXXGAGATGACTTGAGTAGTGGCACAGGCAGCTGAGCGAGCAGAGCAGGGTGGATAGACATGAAGTCTTCGGATTCGTGACCTCCTCACAGAGCAGAAGCAGC
Marker24461	GCCAATGCTCAATATCCCAAACCCTCTGTCGCGGAACCATCCTGATTATAAGAACTCAAGTACCGTCTTAGTCAAACTCGTCTGACATCGACCCGCACTTXXXXXXXXXXCTTTACCCAACACAACTCACTCCTCCTTTTTCAGATAGTGTGCCACAAGGAGTCTCAGTCCGGCAAAAGAGAGGGGAAAGCTTCTTGACGACCCTGCCCT
Marker36988	GGTTTGTTGCTTTTCGATCCCTTCCCTGCCTGTTAGGGTTCGTTCTCGCATTGGTGATGTGTTTGGATGAGGGGTTCGAGTTTATTCCTTGTGAATCTATXXXXXXXXXXTCATTCTGACTCGTTTTAGCCTATAGTTGTGCGTCAGATCTACTTCGCAAGGTACGTCTGCACTTGCCCCCCTTCTCTGCTCGTTGGTTGGATGCCCACG
Marker33153	TCTCAAGAGACACAATCTTGGCATTCTTCTCTGCCAACTCGGATTGCAAGCCTAGACAGGTCTTGCACGCACCCAACAACACGGGTCTAGCCCGGAGCTCXXXXXXXXXXGGAGGTGTCATCGTCGTTCCAAGGGGTGTGCTCCAGCTTGCCGTCGACCTCATCACCAAGCGCCATGGTTCAGAAGCCCTCGTCATCGGCGAAGAAGCAA
Marker46297	TAATGGTCCTAGAGCAACCTCTACGTGCCTCTCCCCGACGGGTCTTCCCGGGAGGGGTTATAGAGTTATCAACACAAGGGATCAAAACCGTAAATCGACCXXXXXXXXXXGTTTTAACAATGTTGTGCTGGAGTAAACATGTACTAATGATGTATTAATTAGTCTTAATAAATTCGTCGACGCACAAACTTTTCACGTTCCAACTAAACA
Marker9375	GTAGAAGCCTTGGCGGAAGGCGTTCCCCACCAAGGTCCTTGGTGCTGCGTGATGGACGCAAGCCCTCGAGTGCATGTCATCGAGGAGCCTGCGTCCTTCCXXXXXXXXXXTGCGTCGATCTGCATTGCCTCAGCGGATGTCGAGGGGTTGTTCTCGAGGGGTGGCGTTGAGGGTCGAGCCCCCATGTCCGGCTCGAGGGGTGGCGTCGAG
Marker50171	ATTTGGGTCCGTACTACCAGGTTTTGACCACCGGTAATACGACCGACGCAAACAAAACGGTACTACCGGGTACCTAAAAGCAACTACAAATCTGATGTAAXXXXXXXXXXTGAAGGTCAAGTAGAGACGTGTCGTGCCGACGGTGAAGGACCGAATTGGCGACCAGAGGAGGGGTGAATGGGAGCCTCAAATTTCTTCTCTAGAAATCGA
Marker23261	TCATCCGAGGCTACTCCAACACTCGGTGCCTACTGGAGGAAGAGCGCCATTGGGCTGCCCGCGCCGAGGAGGAGCGAGAGATCCTCCGCGCTCGCCTCAAXXXXXXXXXXTGGCTCCCAGGGCGAGCCACGATAATCGTTGATTTCGTGAACACCCGAGGAGACACTTTGAAGGCGCGCCTGGAGGACGTCGGGACGCGCATCAGGGAGT
Marker41180	TCCTCCATCCCACTCCTTTCCTTTAGCCCTAGTGTAATGCCCAAGAGACCAAACGTCTAAGATCCACTTTGCACATCGAGCGAACCACACCTACCACCATXXXXXXXXXXTATGTCCAAGGTGGTAGATTAGCGGGGAAGATGCGTGGAACGACAATCCGGACGTGACACAGAGACGAAACTAGATGAACACGAGGGTTTATCCATGTTT
Marker80577	CACGCCTTCTCATCCTTCGCTTCGCCTCAATGCAAGCTCCAGGATGCTGTTGACGGTGGAATATTACCCAAATTAACATGTTCAAAACCCCGTCAACAAGXXXXXXXXXXAGTGGCATGGTCCATGAGAAGCATCCTAGAGCACATATCCACCCTTGGATCACACTTGTGTTTTCTCTCAACGGTGGAAATGGAAGTCACATGGATCAAT
Marker44420	ATAAACCAGTTTTTATTGGTACTGCACAGTTATGAAAGTAAGGAGACTTAACTATAATAGTTAATTTAATACAAAAATTCTGACATCAATGTTCAGCAGTXXXXXXXXXXTCAGCTTTGTGTCCTAGGTACACTACTGCAGACAAGTTCTTTGCCGAGGGTCTAAAGCCCTCGGCAAAGGGCTATATGCCCTCGGCGAAGTCTTTCCCGA
Marker40396	GGTAGGATTATACATTTGCATAAAAGAATCATACTTTGTTGTGACCTTTTATGACAACTTCCCCATTAAGAATAATAAACATATCACTCTTAAGTTGGATXXXXXXXXXXACGCTGCGGCTTCATCTACCGTCCTTCGACTTGTCTGCTTTGATGACTCTTCCTGAGGGCAAAGACGACGAGGACCTTGCGGTAATGCAAGAGGAGGTGA
Marker64909	AAATTCATTTATGACATTTTATTTTCCTTGCCATGTCAGCATTTCATCCTACGTGGCACTTGTCCATGTGGCAAGGTCTAAGATTTTATGACAATAAATCXXXXXXXXXXTAGTGCCTACCGACACTGGTGCGACGCCTTTACATGTCTGCAGCGCTATCCTCTACAACGACCAACACCGTCGACGAGCAGATCCCATCGACGACTGTGA
Marker67870	TATTTAGATCCTAAAAATTTAGGAGATTCCTCATCACATCGAATCTTTAGACGCATGCATGGAGTATTAAATATAGGTAAAAAAAAACTAATTGCACAGTXXXXXXXXXXATGTGGAAATTGAAGTGTGAAGGCACCTGTGCAATCCAGTCACCAAGGGAGTAGACGACACCACTGATCATCATCTTGGCTAGAACCGGGTTGGCTTGGA
Marker13981	ATCTGTCATCTCCTTGTGCGTGCGAAAATCTGGTGTTAATAGGGACACGTGGTGCTCTGATGCCCCCGACATCAGAGCGTTCGATGTTGGTGTTTTCTTCXXXXXXXXXXAATCGTCGTTGTTGTGGTTTTCTTGTTACTCTTGGTGGTTGTCGTCACCTAGACGGCTTGGAGCAGCGGAGGAGCTTTGGCACGAGTTGGTGATTGTTCG
Marker59921	TACTTTGTCCATTTACTCATTTATTAGCTATTTTTTCTCATTTAGCTTAAATTTGATTAGTTAGCTTGGGAACTACTGTACTACTGTTTGAAAGCTTAAGXXXXXXXXXXTAGCTAGTATTGGCTGGCAACCAAGTCACCACTAACAGCATTTGGTTGTATATTTTTCCAGGTGTAGTTGGGCTTGAAGCTAATTCTCAAATGGAGCTAC
Marker57693	AGCATCTCCCCTCGGAGCTCTCCTCTGAACATTTGGCACATGTACATCATGGAAAGGATGGTACACATCCGTGTTGTTCATCTCCTTTGCACGACGTGCCXXXXXXXXXXGGTGGAGCTCGTGGAGGTTCTTCAAACACCCCATCCTGGGTGTTAGGCTTGAGAGGCTCTTTGGGTGGAAGCTTGGTAAGTTTGGGAGTAGTGGTGGAGT
Marker28521	TGTAGTTGACCAAGGAACCTCTCTAGGTATCTTTGCTACTTGTTAGCATCGGTATTTGGGGATTTCTCGACGTAGCCGTCTATCTACGTTCGAGACTTGGXXXXXXXXXXGAGCTCCCATTCACCCCCCCCTCTGGTCGCCTTGCTAGTGCTTTCTCGGTCCTTCACTCCCAACCACATCGAACGCGTCAGGTGGTTCCGCATCGGACGC
Marker37146	AATACATTCAGACTTATATGGAGTCATCCAACACCGTCTCTAACAAAGAGCTGAAAGCCTTTATGAATATGTGGTTATGCAGATTCATCTTCTGTGGAAAXXXXXXXXXXGTTTCCCTTCGATCAACTATGCTGAAGGCAAAACAGCAAGAGTCAAAGCTTGCCAGACTTATGGAGAAGCAGCATCATCTATCAGCATTGATATGGATAT
Marker25013	TTGCGAGGAATTCCTTGCGAGGGGCTCCAACTAGGACTAGGGGAAGCTTGCGTGCTTCTCGATACCTCGGTAAAAATACTGGAGTCATCGATGGGAGTTTXXXXXXXXXXTAATTAGAGGTCATAGTTAGAGTAAAGTTTTAGTTGTCTAATTCACCCCCCTCTTAGGCGTCATGTTCCTTTCACCTCCGTATACCCCATGGACCTACTT
Marker76172	GTGCCTCACATTGGTTCTTTATCAACACTTAAATCTGAGTGAAATTTATCACTTTCTGTCCCAAGACTAACAATTTCAGGCATGTAGATTCCCCATCTAGXXXXXXXXXXAGGTTCTAGCATATTTTGTTGTTTCAGATTTTCCATAGATATTGAGCTGCCATAATGAACCAATCTATTAACTAATGAATTCAGACAGAGCAATCGATCA
Marker42733	ATCGTGTGTCAAGACATGGTGCTACGAAAGTTACTCCTTTCGAGCTAGTATATGGACAAGAAGCGGTGTTGCCCGTTGAGGTAAATCTGGATGCATATAGXXXXXXXXXXTTTGAGAATGCATATATGCTAGAGACGTTACAAGGTGAAAATCTCCCAAGAGCAATAAACGGGAGGTATTTGAAGAAATACTTTCCAAGTGTTTGGCAAG
Marker44217	TCCACTATGGAAAACTCGAGTTGGATGTCATCGCTGGTACTCCTCTCCTCGGGTTGTACATGACGGAGTGATGTCCTCATCAATATGTGTTTGAGTGTAAXXXXXXXXXXGCCATTGGTACCGAGTGTCGGGAGGCTTGAGGAAAGGCTTGGCGCCGATGGACCGAAGCAATGGTGAAGAGTAAGTGAGGTAAAGATCGATGGACCATGG
Marker66447	CCCATAACCCATGCAGCCATGCCACTTAATGCTTTAGAGATGTGAGGATCCAGTCTGAAGATATTGGTATCTATATGCTACAAACTTGATGCGTTCAGAAXXXXXXXXXXCCATATAGTATCAGGACCAGAGGTCTGGAATTCAAATCCTAGCTAGTGCAAGTGCAATTAAATAAAACGTAATTGTAGCCCGCTCCTATTTCCCCGTTTG
Marker57854	CTCTATTCGATCCCGTCCTTAGCCGTGACGATTGGATCAAAGACCAGACCCTTGCTCTAGTCGGCAAAGCTAAGGTCCATGTCATGATCTTGGTTCCGTGXXXXXXXXXXTCGGTCCGGGAAGTACAAGCCAGGTTGTGACTCGAGCTTGTGCTTAGCAAGCATCCGCTCCTGTTTCTTTTCAAGCCCGAGGATCAGATGTCCTCCATGA
Marker55279	TCTCTAACAAGGACTGGCGCATGGGCTGGTTCTACCTTCGCAACAACGACGACTTGTTGCCAGCATATACCGGTCGCGTCATCGAGTCGCGGCTGGACTCXXXXXXXXXXTGAGTGGCTTGAATTCAAACTAGTTTTGAATTTGAGAAAAGTTTGCAAAAGTTTTAAAAGAAAACCCTTTTCTTTTTCTTTCTATCCCTCCCTCTCTTTC
Marker48594	AGGGAAAACGCTGGGATCCCCAAGGGGAAGCGGGCTGCCAAAGTAGCCCGAAGAGGGAATGCGCGGGATTGCGGAAATGAAATGGAGGGATCGGGCGGAGXXXXXXXXXXTTTGTATAAGAGGCTGGTTTTCATAGCATATGTTATGATTCTGTGAATGACACACTTTTATATATACCTGATGATGACACGAAGGTTGTGGGATTGTCGT
Marker46003	ACTATATACTGTAGCTGCTAGCAGAGCAGGACAGCGAGACACGGAGACAGACAGTACCACGGCGTAGCAGGAGCTGAAAGAGTTGCCCAAGGAAAAAACGXXXXXXXXXXATCACACGAGAATGACATGGGCTTCATTGCCCTCCGTATAGCATGTACGGTCGTCCATCATAACGTACGATGATGCCTTGAGCATACACGCGACACGCTG
Marker53078	TCTCAAGAGACACAATCTTAGCATTCTTCTATGCCAACTCGGATTGCAAGCCTGCATAAGACTTGCACGCACCTAGCAACACCGGTCTAGCCCTAAGCTCXXXXXXXXXXGCAGAAAGCTCATCGGGGGTTTGAGGTACCTGGGAGGAGTCATCGTCGTCATCGTCGTTTCGAGGAATCTCCTCCAGCTCGCAGTTGACCTCATCGCCGA
Marker105619	TCTCCTCCGGCGGACGACCAAGGTCCTACCGACCTCCTACGGGTCATGGGTTGGCATTGGATGAGGACGCCTGGTCTTTCATCCGGGGCTACTCCAGCACXXXXXXXXXXCGATTCGTTCTTATACTTGATTAAATCGGCAATCTTTTAACTTCAATATCCTTTTGGTTGAATGATGAACTTCAACATCGGCTCGACTAGCTTCCAGGGC
Marker46319	TTTTTGAGTTTTCAAAATTATTTCAAAAACTAATGAGTTTCAGAAAAAGTGTGTATTAGCAAAGTTGTAGGTTTTGACAAAATAAACAACTTTCATATTTXXXXXXXXXXGTGCAGTTCAAGTTTTGGGAGTAATTTGCAAAATACAGAAAGTCAAACCCTAGACCTAGCCCTGTTCATCTCCTACCTAGGGTCAGAGCAGAGCAGGGAG
Marker67130	TCTCAAGAGACACAATCTTGGCATCCTTCTCTGCCAACTCGGATTGCAAGCCTGCACAAGACTTGCACGCACCTAACAACATGGGTCTTGCCCGGAGCTCXXXXXXXXXXTTGACCTCAGTAGAGAGCTCATCAAGGGTCTGAGATACTTGGGAGGTGTCGTCGTCGTTCTGAGGGATCTCCTCCGGCTAGCTGTCGACCTCCTTCCTGA
Marker36099	AAACCTGGAAACCGTCCACCCGGTGTTTTTTCTATGGCTCAACCACCAAACCGGCTCTGTAGAGGGGATGCACCGCCCGTGCACCCCGTTCACCGACATGXXXXXXXXXXCTGCACAACACAAGCCAAAGAACATGCGATCAAACCTGTTGACAATCACTCATCACACAAGACTCGGCATACACCCATGTATCCGCAAAATCACGCAAAG
Marker53618	AGTGAACTAAGCCTTGCAAGCAAGTCGAAGCTCAGGTGACCGAGTCTCCTATGCCACTTCCAAAGATCAGAGGAGAAAGGTCCAGCAACACGACTGAGGAXXXXXXXXXXCTGGAGAACCACTTGGCGTTTCCGGTCATGTGCCTCGAACAACCGGAATCCACCAACCAAATGTCCTCCAATTGTTTGTGGCAGAACCTTCTGAATTAAG
Marker61533	AGAGCGAAACTAGAAAGATGGACCCCTTAATTATAACTGTAATAAAAATTCTTCTAATATATATGTACTGATGTGATGTCATTAGTGATGGCATAAATCAXXXXXXXXXXCTTCGCACATGCATACATCGAATCATCAATCACATGGGAGCATTAGGTACCTTCGTACGAGACTGATGTCTGCGACTGCTCTAGTGTCGTATCTCCCGAA
Marker43360	ATAGAAACCCGCTCGGAATGCTTTCCCGACCAGCGTTCGGGAGGCGGCATGGTTACCACATGTGCCGGCATGAATGTCTGCTAGGATTCGAGTGCCTTCTXXXXXXXXXXACGGTCTGGTCGATCGGGGACTGGTCGGCAGTCCCGGGTGTTTCTTGTTCGATGGATGGCTTAACTAGGTCTTGGATGTGGCAGAACCTCCTGAATTAAG
Marker44524	CAAGACGAAGATTATGACCGAAGACCCCGGCGGAGGTGGCAAAGGAGGATGAAGCTCGTCACACGACTGAAGATTTGTACGACGAGCAAGGCGACAGCCTXXXXXXXXXXGCCACGTCGGGATATTTCTAGAAGACTCCAGAGGACATCACCAGACACCACGAGGCAGGGCACCATAGGAGGCTGACCTGTGGGACCGACCGGTCCCACA
Marker70129	TCGGTCCCTCAGTCCAAGCGTCACGTCTGCCCTTCACCTCTCCCGGTCCGTCGGCACGACACGTCTCTACTTGACCTTTGTTGACGCTCACTAATGCTCAXXXXXXXXXXGAAATGGACATATCATTTGCTATATTCGGGGTCCCGGATGAAAAGATATTAATTTCGAAGCAAAATCTGCAAAAGAAGGATCTAGAAGACACCACGAGGC
Marker32391	ACTTAATGTGGTGTGCCCCATTACTTCTAGTAAATGTGTTATTTAAGTGGGAAGGAAATCAATTTTTCTTCTAGAAGTGCCAAGAAGTTCCATTCAGTCAXXXXXXXXXXCCATCCAACAGTTTTGAAAACAAAAAAACACGACATTTGGAATTGGAAATAGAACAAAGTAGAAATATAAACAACGTAGGAACATGATCTGAAGTTTCCA
Marker88398	TCAAGAGATGAAGGTAATGGTTGAGCAGTATGTGTTACCAGAATTGTCAGTTTCAACTGGGACACATGAAACACCGGATGAGTAGCAGATGATTCCAGAAXXXXXXXXXXGATGAATTAAGCTTGCATAGCAGTTTTCTGTTGCAACCAATCATCCAAGCTTTCAACTGAACAAGCAGATGAAGAATCGATACCCAACTGCTTCGGTGAC
Marker54769	CCATGGTCCATCGATCTTGACATCACTTGCTCTTCACCGTCGCTTCGGTCCTTCGGCGCCAAGTCTTGCTTAAGCCTCCCGACACTCGGTACCAACGGCTXXXXXXXXXXTAGTCCACCTAAGTTGTCACTCAATTACCAAAACCAAACTAGGACCTTTCAAACGAGCTAACTACGGACGAAACAGTGCAAAACTCACTGCATCGGACGC
Marker38933	ATTACTCCCTGTCCATGTAGAACATAGCTACCTAGGGTTCCTGTTGAGATGCGCGCGCGTGAGAGTAGGGTTTCTCAACTTGATGGTGTTGTCATATCCTXXXXXXXXXXGATGGTGACAACCCGCCGATCTATGTTGAGATGGATGGTGAATCTTACTTCCAGCGATATAGCACGAGGACAAAAATCTTACTTCCAGCGCGTATGTTGA
Marker52040	CGAGTTGTCATTGTTCGGCAAGAAGAGTCACGAAGTATACTGAGTTGATCGGCTCAGAGTTGAGAAAGACGAGATAGATAGCTGATTATAGTAAAGACTAXXXXXXXXXXGTATGGAGCTCATGCAGAGGTCAGAAGACATCAACTTAGAAAGAGCAGATCAATAGACTGGAATAATTCGAAGCATGAAAATTCATACTCCAAACTAGGG
Marker42987	GTTCGTCCACCGATTCTACTCAACGTCACCCAAACCAAATCCTCTAGGGATCAAACTTGGCGAGTAGAGTCACAAGGAGGATAGTGAGCTATCTCTATGAXXXXXXXXXXACGAGATGAAAAAGGATTCCGCGAAGAACACAACCAAAACACGAATCACAGGCGCCAAATTGCAACCGTGTGGCTACCACACGCTACAATCATGAGGTTA
Marker30590	GCGTCCGATGTCGTGTCTTCAGCACGTTTTCGTCCGCAGTTTGTTCGTGCGTTCTCGTATTTGATTTTGGGTTTTTGTCTTGGGTTTCTAGAGACGTATAXXXXXXXXXXTTAGCCAGTTCCAGATCCATAGAAGGCGACAAGAATCGCGGCGTGGGCAAACCGCCGTTTTTCGATGGAACGAACTATGCGTATTGGAAGATACACATGT
Marker44751	AGGGAGCAAAAACCGATCCGAAATGAAAAATGACCGATCTACTAGCTCGTGAGGTTAGAGATGATTTCCTTCGGTGGAAAGAAGTGCCTCACGATCTAGAXXXXXXXXXXGGTATAATTGTCTTCTCTGTAGATCTCAGTTCGTGAAGGACAGGATTAGCGACTAGAGGGGGGGTGAATGGGAGCCTCAAATTCAACTCGTGAATAGTAT
Marker71975	GACTCAATAAGAGTTTTACAAGAGTTTCATACATATTTAATAGGCTGCCACACAAACATTTGTCATTATGTGGCAATATTTTTAAAAGGGAGAAAATGCAXXXXXXXXXXTTGGTTATTATCTTTATTGTTGATCCAGTATAAAACGAGATCTTGTTTGATTGCAGGAATGGATCAATGTCCCTGCACCAAGCCTAAGTGTCTAACACAT
Marker58197	TCACCAACAATATACACATCGCTTTTTACAGAAGCAAATCAAAGCTGATGGGTTTAATCTATTTTGGAAGGAGTATCAGCACTCAGATTAAATGAGATTGXXXXXXXXXXATACTTATGCATGCAAGTCACATCGTGTGATTTTAGAAGATACACACTATGTGTGCAAGTCTGGTTGCCAAAAGCAAATAAGATTTCTCTTGGTATCCTT
Marker64352	TCAACAGGTTCAAGTGGAAGCTTAACCCCAACAAGTGCATCTTCGGCGTATCGTCTGGAAACCTCCTCGGCAACATCGTCAGCCGTGACGGCATCCGTCCXXXXXXXXXXCTGTGCTCGCCGCACCTAAGGAGAAGGAACCTTTGCTGCTCTACATCGCCGCCACAAATCAGGTCATCAGCTCCGTCATCATCGTCGAACGCGAAGAAGT
Marker94941	TCTACCGAATGCTCTTCTCACTACCCATTGGGTCCACCTGCCATCTTCTCAATGTTGACCAAAATCCAGTGTTAACAATTACTTTATTCTATTTATCAGTXXXXXXXXXXTTAGTTATAGACTTACCTTCAGATACGGCTGGACACCCGGATAGCTGTGGTAGCAAGCAGGTGGTGACAGCCCTGCGCGCCTTGAATTCCACTACGTACT
Marker29426	AAACCTGGAAACCGTCCTCCCGGTGGTTTTTCTCTGGCTCAACCACTAAATCGGAGCTGTAGATGGGATGCACCGCCCGTGCACCCCGTCCACCCGCAAGXXXXXXXXXXTTTCTCAGAGACTCGGCATACACCCATGTATCTGCATCTTCCCCTTACTCACCGCCTCAGAATGGTGTTGTAGAAAGGAAGAATCGGACCCTTGTAGAGA
Marker58109	TAGCCATGCAAAGCTTCTATCAAGGAGATCTCAGTTAGTCCAACAAAAGGACTCCTAGGGCTCTACTAAGGCATCTAGGGTTAATGACTTGGTTAGCCGAXXXXXXXXXXGGGTGTCAAGTGTGTTCCTAAGATGGTTAGGTTTGGGAACCCACACTTGCTTGTGAGGTGGAGCCTTGGGAGGTTCATCAAGGATGCCATCCTTGGTGAT
Marker36298	AAGCGTCGTCCCTCCATCAACTTTGGAAAACGAAAACTCAATCGACCGAAAGAGAAATCGCTACCGCGCATTCGACCGAAAGGTAAATCGCTGTCGTGCAXXXXXXXXXXCTTACTCCTATATGTGGACGACATTGTTCTTACAGCCTCCTCTCAGCATCTCCTGTTGTGTGATTGATGCTCTGAAGGAGGAGTTTGCCATGAAATATCT
Marker46311	GCTCGCTGCTGCTACTTTAGCATGGTTTTCGTCACTACATGAACAATACGTGTAAGAAGGGAGTGCAGCAGAGACAGCCGCAGCGCTGCTGCAGCTAGCTXXXXXXXXXXCACAATCATAAGAATCAGCACAAGAACATATAAGGGTATTTCGATTTCTGAAACAAGCAAAAGGAAGAACTTTAGAAATAATTACAGTAATAATTATGTG
Marker33319	ATCGAACCGCCTATAAGACCCCGATTGGAATGTCCCTGTAACAGAACCGACCAATTTGCACCAGATTAAGCACTGAAAACCTCCGCTCTCGCAGAAATTGXXXXXXXXXXTAGTTTGGAGTTTTTGAAACTGTTTTTGAGTGGTCAAACTTTGAAAAGAATTTGGAAAAAGAAAAAGGAAAACGATTTTTTTTTCCAGCGCCAACCCTTT
Marker90081	GGGGCAATTCTTCTGACACACGAGGAGCAGTCCATGTCGAGTTGATGATTGGGTCTAAAACCTTGATCACCACCTTCTTCGTCATTGATGGCAAGGGGGCXXXXXXXXXXAGGTCCTATTAATGTTCTCGACGAGGACCAACAGCCGATTCGAATAATCGGCTCTCAGGGTAATTTTTAAATTCCAGCTGATGGTGATGGAGGAATACTG
Marker67840	AAAAAAAAAATAGTAAATTTCTTCAAACATGTGAAAAAGGCAAGGCTTCGGAACCAGTTCATTTACCTGAGCAATGGGTCTGCTAGATATCCTGCAGCATXXXXXXXXXXGACCGAATCTGCATTACATGAGAGAATGTCAGAACAACAATCTAGCTTGCACATCATAAGAAATGTATGCCCAGTTGATAAGAACTTGGATCCACAAACA
Marker48512	TTGAGCAGAATGTTAGTTGATGGAGGTGCACCTATTAACTTAATGCCATATGCCACTTTCAGAAAGCTTGGAAAGACTGTAGAAAACTTGACTCAAACTGXXXXXXXXXXTGAGCATTGAATATTCTGATCCTAACGGCTGGAACTTTGATGATGTGGAGTGCTTTTCTAGGAAAATTCACGAAGAAGGTTTCATCAAAATGTTTGATGA
Marker61590	AGCAAGAACTCTTTGCGCAAAATTGACTGGACTCACCATTTTTGTCTGACCGGATGCGTAGCAGTTACTGTTCATTCAATTTTGCGTTGATCGAACGCTGXXXXXXXXXXGTAGTGTCCCGCTGTGCTTCTAGGAATCATCCACCCTACATCTTGGGTCGTGGACACTAGCAAGTCCGAGTCTTGCTTTTGGGGTGACTCTCTAGGACAA
Marker74153	ATTCTCTAGCACACATGTATATTCAACGCTAGGAGCATTAGCGTGCACGTCCAATTCATGAACTAAACTGATGAACTTAAATAAATAAGAACAGTACCATXXXXXXXXXXAAGTCGGCTTCAGCTTTTTTGGCTTCATTTTCCACTCGCTTCTTCTCTAGTTCTAGTGCAGTCTTCTCTATCTCTAGTGTAGCGGCGAACCTCTCATCTT
Marker31072	GACTCCGCGCTGTTGGGCAAGAGCTTTTTGAACCGCGAACAGTCCGCAGTTGGGACTCGCGGACAGTCCGGGAGTTGTCCAGGGGACTTCAGCAGCAGTGXXXXXXXXXXTTTGCTACTTGTTAGCACTGGTATTTAGGGATTTCTCGACATAGCCTTCCATCTACGTTCAGGACATGGTTTTTAGGGGTCGAACTTGTGCCAGTGCTTT
Marker58016	TCATTGTTATAGTATAGTAGAACTTGACCATGTTCATGTTAACCTGAATATCAAAGCTTAAACAAGTATTTTATTTGTTAACCATCTATTCATTACCTGAXXXXXXXXXXAAAAATGAGTAGTCTGCGCTCTCTGAAGTTTTTTAAGGCAAAGTGAGATAAACAAGACACTCAAGATACTACAGAAATGGGCTTTAGCCCCGGTCGGTAA
Marker61063	GCGTCCGATGCTGCCGTCTCCAGCATCCGATGCTGATATCTCAGCATCTTTTGCTTTCTAACTTCTACCCTTGCTCCCATGCGCCAACACCAAAGTGTTTXXXXXXXXXXTCTATAGGTTATACCTTTGCCTTCGGGCTTCTTTGCTCCATCTCTTCTCTTCTTCTTGTGATTCACCAAAGGTAGAGCACTTGATCACTTGAGATGCATA
Marker83462	GAGGATTCTATCTGTCATTTTTATTCAGGGTTGAGGCGTGATATTCAGGACATAGTTGATTATAAGGACTTTAACACTGTCGACCAGTTATTTCGATATGXXXXXXXXXXGTTCTTCGGATTCAGGTAAAAATTCTTTGCAGGAGGGCAGCAGGAGTACCACCTCGACACCACGCACTTCCAACATTCAGTGCCACCGTTGCCATGGGCT
Marker40165	AGTTTCTCACAATGTGGCTATCTTCTCTTTGTTTGTTTTTGAAAACCCATTTTGTCCCAATAGGATTACAGTCTGGACGAGGTGAAATCAAAACCCAAACXXXXXXXXXXTGACCTCCCCCTCAACAGTAGCTGGTGCCTCCTCGGGTACAAGTGGTACAGCCCGAGGTGGTGGATCCCACGACCCCAAGTAGTCGACGAAGAGGGGTTG
Marker44222	TCGGCGATGAGGTCAACGGCGAGCTGGAGGAGATCCCTCGGAACGACGACAACGACGCCACCTCCCAGGTATCACAGACTCCTGATGAGCTTTCTACTGAXXXXXXXXXXTGAGCTGAAGGCAATGTTTTCCTAAACAGTAAACGGTAAACAGTCGGTCACTCTTTGTTTAGCGTTTACGCCGTTTAAACGGTGTTTAAACGGAGTTAAA
Marker34199	CCGGTCCGTCAGTCCAAGCATCACGTCTGCCCTTCACCACTCCGGGTCCATTGGCATGACACGTCTCTACTTGACCTTCACCTTGCCTTTGATCACTGTCXXXXXXXXXXTCCCATGAACTCCAGTTGCTCCTTTGTAACAGAAAGAAGAGATGACAAGGCAAAGCCTCTAGAGGGGTTAGCAGAAGAGCCAGAAACCAAAGCCATTGAC
Marker44082	TCTTTGCCCGAACCAGGATAAATCTTGTGTCCTCTTGCATCACCATCCAGGGAGAGAAGCACGCGATCGTTATTACTCGTTGGTGTGATACCCCCGGTTAXXXXXXXXXXTGTGAAACCAATCACCAAATATATAAGAATGAAGACCAATCACCACAAGAGATATACAATCACAATATGCACGCAGGAAACAGCGATTTATCCCGAGGTT
Marker6528	TTTTTCCCACTAATGCACTGAAAAAACTCGCAGTTGAATTTTTCGCAATGGACGCACCCAATCATCTCCGTTTAACCCAAAACTCATGTTTGGTGGGTCTXXXXXXXXXXCTCGCAGTTGAATTTTTCACAACGGACGCACCCAATCATCTCAGTTTGACCCAAAATTCATGTTTGATGGTTTTTTGGCACTTTCATTTCCGACAGAACG
Marker25443	CCAGGTGGTTGTCCAAGGTGGTTTGGAGGTCGGTTGCATGTCTGAGTAACCGCCCTTCAGCCTTGATCCACGCCACTTCATCCTGAGCCGTCCGATGCCAXXXXXXXXXXGACCGGAGTCCGGACTCGTGTGTGTGTGTGTGTGTGTGGACTCATGTCGCGCAAGCCCGTGCATCCCCCGTGGACTCGCGCATTGTCTCCTACGCGTGAA
Marker37637	CATTATTGGGAGAGTCTATTACACATGGCAAATCAAGTAAGGATGAATAACAAGTACATTGCGGAATTGAATTGCTCAAATGTAAAAGCGTAAGTAAAGAXXXXXXXXXXAGCCTCCGGATGATCACCAAGCTCTTCGATCACCACCAAGCCGTCTAGGTGATGCCGATCACCAAGAGTAACAAGCTAGAACTCTCACTTGACCAACACA
Marker39909	CGAACATGTAGGAGTGATAGTGTCAATGCAATATTTAGTGTGATATATGTGTTTTTTTATTAGCGGTGTGATCCACGCATTCTGTTTACACGAGAAGAGGXXXXXXXXXXACCGGAGTCCGGACTCATGTGTGTGTGGACTTGTGTCTTAACGTGTCTGTCCCCCCTCTCTCCGCGAAGGGTCCTGGCGTCCCTTTTATAGATGAAGAGG
Marker42411	TTGTCCCACAAATCAACCCCCAAAAGCTTCGATCGAAACCGTAATGACCACGACCCTTGGAAGAGGGTAGATGATCCCTAGGATCACAGCGAGGCACCACXXXXXXXXXXAAGCCGGGAGAGCAAATGCACTAAATCTCAACACACAGCCGATTCCCGGACTATCCGGCTCAACCGTGGACTGTCTGCGGGGGGATGGCGGACTGTCCGC
Marker51055	CACAAGTTTATTATCTCCCATGGGCGTGTCAAGAAGACGACAATCTTATGGGTTGGTACCTTGTGCAGTTAGTATCGCCTCGCGGTAAAGCGCCTCTCCCXXXXXXXXXXTTTGGTGGTGACATTGATGAGGACGAGGGTGATGAGGATGATGGAGACGACGCCGATTGTTTCGACAATATTGACACTGATGACGACACACGTGTGCCAC
Marker76516	TCATCCAAAGCAATTGAGAACAGCAGCTTTCCGCAGCAACATACTCAGCCTCTGTGGTAGACTAGGCGACACTACACTGCTTGCGAGAAGACCAAGATACXXXXXXXXXXAACTGGATGTCCGGGCGTGTCGCCGTCAGGTACAACAGCGATCTGATCATACTGCGGTACTCCATCTGGTCCACAACTTCTCCATCTGTGTCCGCATCCA
Marker105759	TTGTCTCCTAGTATGAGCATGGTACACCTCCTAGTCTTATCAGGCATGCTTTTGCTGTACTGGGATGCCGCAGTAGTTAAGGGTTTCTACTTTCTACTGTXXXXXXXXXXGTCAAATGAATTAGCAAGTTGCTAAAACTTATGATATAAAGTCATTTTTTTCAACTTGTTGAAGATGCTCTAATCGGTTATTAGAAGCTAAGAGGGAATA
Marker25276	ACATCTCCCTGAGTGAGTTCGAGTGTGTCTCCGAGCTTGAGACGGCACGAGAGATCTGGGTGAAGCTTCAGAGCTATCACGAGGGGACTTTCCAGGTCAAXXXXXXXXXXATGAAGGTGTCGACCATCATAGAGTCACCAAGCTATGACACCCTCACTGTGGACGAGCTATTCAGCAAGCTCAAGTCCACCGAGATCGATCACCTAACTC
Marker63295	ATGACCGTGTTGAATGGGACTATCTGAGGAGAATTATGTTGAGGCTTGGTTTTCATGCTGTTTTTGTAAACCAGATTATGAGATGTGTTACAACAGTGTCXXXXXXXXXXAGATCTACAATCGTGGTTCAGGGCAGCTTGTTAATCGGGACAAGTCAGCCACCTTTTATAGCAGAAATTGTACTGAAGAGATGAAGCAAGTGGTTAGTCT
Marker57672	ACGAGCCCTTGGACAATCTTCACGATGATATTGATGTCAAAGTGGTTGAGTTGATGCTCCTTAACCGTTCGGCGCGCCGAAGGGCGAGTTATAATCTTCAXXXXXXXXXXGGCTTGACAGAGGAGTATTGGGAAAATTAAGAGCAAGCTTGATGCCTTCTTGACCGAAGTCGGAGGTTCTACCGGTGAACCGCTGCATGCTGCCAGTGGG
Marker83768	TCATCCACAACAACTGAGAACAGCAGCTAGTCGCAGCAACATATTAAGCCTCTGTGGTAGACTGAGTGACACTAGACTGCTTGCGAGAAGACCAAGATACXXXXXXXXXXAACTGAAAGTCCAGGCGTGTTGTCGTCAGGTACAGCAGCGACCTGGTCATACTTCGGTACTCCTTCTCATCCACAGCTTCTCCATCCTTGTCCGCATCCA
Marker44663	GTTGGGTTTGCGTTGATTGGGGGTACCCCTTTGGCGTTCCCCCGACACAGAGGCGTACACCAACTCCAGCACCCACACCCGCCTCAGTTCATACACGGAGXXXXXXXXXXTATTTCAGTTTCATTCGTTGTTCTTCCACTTTTACGTTCCTTAGCTCTTCATTATTGAAACATTGAGGTCAAATATTGCAGTCCGAGCTGTAAGAACTTC
Marker56205	GTGCCGGTAGGCTCGGCAGTTCCATACTTCTTCTCTTATGTTGTTGTTGGAGGATGTCACTCAAGCTAGAAAAGTATTTCAACTTATGTTATGGTATTTAXXXXXXXXXXGCACTTGTGCTCTTATAAATTGGTCGGTTCTGTCACATTCTACACCGGGGGTTATCTCAATGCCAGGTCGCTCAAGCTATAGCTGCCCACGGTACATCTG
Marker33590	TGCTGCAAATCTCCCAAACAGAAGAGCCCATGCTCTGGAGATAGACCGACATGCATATCTTCCAATACGCATAGTTCGTCCAATCAAAGAACGGCGGTTTXXXXXXXXXXTACACAACTCTAGAAAGCCAACGCAAAAAACGGAAACCAAATCCGAAGTCGCACGAACAAACTATGGACGAAACAGTTGTGAAGACACAACATCGGACGC
Marker14505	GGACCAGTATAAATCGTTGTCCCTGTGTACTCGCCGAGTCCTACGAACGCCGATCCCCACCGAACAAATCGTTTGAGATTACTCAAAATGAGTTGCCGGTXXXXXXXXXXACTCAGAACCTAGCAAACCTTGCCATCCAAGATTGAAGGACCGAATTGGCGACCAGAGGGGGGGGTGAATGGGAGCCTGAAATTTCTTCTCAAGAAATGA
Marker59156	TGGGATTAGGACCGTTCCACCACAAAAAATATTGTGTCATCTTGTCTCCGTGGTATTCATTGGTATTCATCTATTGTTCTCTTGCCCGGCTCGGTATACAXXXXXXXXXXTTTAGTTGTGTAACAAGCCTGTTTAAGTGTTGTTGTAGAAATTTTTATAGGCTATTCACCCCCCCTCTAGCCATTTAGGACCTTTCACCCAAGCGGGACA
Marker50799	GTGATGTAACTTATGGACATGTATGCTAACTTATTATGATCCTGGCAGAATGCAAAATGTTTGAAACCCTTTGAGGTTTCCGGACTACCGGGTTTATACGXXXXXXXXXXATTGTTCTTTTTGTGAGAAAGATGGGCATCAGGAAAGCTTTTGCTATTGGCGTGCTAAACGCTTGCGCCAAGCTCGCTCTTCTAGGAAGTTGGTGGTTCA
Marker22931	GAACCCATGTGAGAAGCCCAACTCCACCACTACTCCCAAGCTTACAAAGATTCCGCCCAAAGAGCCTCTCAAGCCCAACACCAAGGATGGTGTGTTCGTTXXXXXXXXXXGACGAACAACCCGTACATGTACCATCCTTTCCATGATGTACATGTGCTGGACGTTCAGAGGCGTGCTGCTAGGTCTAGAGGTCCAAAACCTTAGGTTCCT
Marker72305	ACCAGACCGGTCGGTCCCACCTGGAGGTGGCTCGGGGTGCCCCGCCTCATGGAGTCTTCAGGTGTTCTCTAGAATCTTCTGGCGTATTCCTGACTTGGCGXXXXXXXXXXGTGACCAAGCCTCCTATGCCACTTCCATAAATCAGAAGAAGGACCAGCCACCAAACATCTAGAAGAGCCGAAAGAATGAGAAAAATCGGCTCGGAAAACA
Marker64563	CTTAATTCAGGAGGTTCTGCCACAGTATCGTGGCTATTTAGTACTTTAATTGTGTTTTAAGGTTCAATGCATTATTCACCTAAAAACAGGGGGGCATATGXXXXXXXXXXATGCAATAACAGAATAAACAAGTCCTATTTGGAGTTTTATTCGGTCAGGAGTCCTATTCGGTTACGGAAAGACCAGCCGCCCTATAAATATAAAGGGTGA
Marker65760	TCAAAGTTTGGAACCGTAAGATGACCTGTCCACTTGAGCTCATTCGTGTCATAGCGTGTGGCTAGCCACTCCACGTTTCTTAAAACCATAACAGGTGAGCXXXXXXXXXXTTAACTATGCACATTACGTTTTCTGTAATAAATTTTGAAAAGGAAGTGCCGGAGAAATTAAGAAAATATCTAATTGTTAATTCGTTTCGTAAGAGCTTCT
Marker57979	CTAGAGCTCTCATTCGGGAGGCTCACATCATTCCTCACCATTTGGTTAGATTAGCACACTTGCTATGCTAGAGAGATTAGAGAGAGTGTGAGTGCCTCACXXXXXXXXXXTACTTAGGCTATATGGGCTGTTTGGTTGCATGGCTAACCTGTGTCCAGGCTCTAGTTGACCAAGTCTAACATGTTTGGTTGCCTGGTTGGGCACTTAGCC
Marker40052	AATGAAAGTTGTAGATCTCGAAAAGTTATGAAACTTTGTAGTTGATAATGTTTTAATTTGAAATCATCTCATTAATGAAAACTATATCTAAAATTTCTGAXXXXXXXXXXATGTGTATGCGTGTGCGAGGTCGTTGGTTCGAATCTTGATTGATGCAAAGTGCGAAAAAAATATTGTAAGAGTAGAGATGGGGTGGTGTGGCTGGTTGAT
Marker46540	CGAACGTCTGGTGAGGCTAGCGGACAAATGCTCAAAGCCCGCTAATATCCACAAGCAATATGACCATTGACTAGTTATGTATGTACTAGTACGTTGTCTTXXXXXXXXXXTGATCGAGATGGATCTAGTACTACTTGACATTCAGGTCAGCCAGCTAGCACAAGCTAGTTGCGCGGCGTGTCCGTGGTCCGCGGAGGCAGCGGACGACGT
Marker49434	ACATCAGGGTGGTTGAGATGAGCATGAATGATTCCTGGTTCCGTGACATGGGACCCACTGTGCGGCACTTAAATCTCTGTCTCCTTTGATTCTCGTTTACXXXXXXXXXXTATTGTTCACTCAAAGGTTCCAAATTTCCAATTGCTAATCCATATACTAAAAAAAAACATTCTTAGTAGCAACCAGCAAGTGATTTCCAAAGGTAATAGA
Marker41273	AGCTGGAGGATAGTCGGATCCTGTAGCTCCGGGGACATATCCACACTGGATGTGGTGTCAGCGAACAACGGAGTAGTGCTCGCTGGTACCGGCATGGAAGXXXXXXXXXXTGAGTAGTAGTCTAGGAGGGTGCTGTGAAGAAGCTGATTGGTATTTGGTGTTGGATGGAGGAGGAGGGGTGCCTATTGAGGAGCAAGGTGGTTGTGGCGA
Marker60374	TAACATCCACCTGTCCTCACATGACATACGATCACAACTGTAGTGGCGTCGGCTCCGTATGTAGTGTACATTGCTAAGGCACAAAGGCACATGGTGCGGTXXXXXXXXXXTAGTTTTTCTGCTTTACCCTTATTAAATATGGCTGCATGTATCCAATAGAAAAAAAGACTCCATAGTATGGTTGGTTAAACCACAACAGCCTCAAGCCAT
Marker66495	CGCCTTCACTTCCTCCAGCTCCTTCTTCAGGGAGGGACACTCTTTGGAATAACCACCAAGTCTAGCCTACTCTTCAGCTCATCCTACCTCAATCAAGGAGXXXXXXXXXXAGACGATCGACAAGAGAGGAGGTTGATACCTCGGAAGCATCCTCGTCGGCGGCGGCGGCGTCGACATCCTTTGCCTCGCACTTGCGGTACTCTTCATCCA
Marker56725	ATACTACGACTTACGACCCCAACCCATCTTCTTCGACTACTTGGGGGTTGTGGGATCCGCCACCTCAAGCGGTACCTTTTGTACCCGAGGGGGCACCAGCXXXXXXXXXXAGAATTTTGAGCAAAATCGGGTTTGGGTTTTGGTTCCACCTCCTCCAGACTGTAATCCTATTGGGACAAAATGGGTTTTCAAAAACAAACAAGGAGAGGA
Marker55308	ATTAGGTCACATACAGTGTCACACTAATTGTGACATGCAAATAATGAATTAATTTCTAATAGAACTATTGCATGTTTCCCGCTAAAGCAATAGTCATTGTXXXXXXXXXXAACATATTTGAACTCTAAATGGCTAAGTACCGAAGCATGAAAACCTTAATTTCATAACTTTGCATATTTTATGGTTTGGTCATCAGGTTCTCTTATTTCT
Marker47258	TTTGTTCTAATTTTTGCACTATTATATGCTTGTAGTGTTATGTCTTTTGATGCAAATGGGTCAATTGCTCATCTCTATTGAAGTCCAACTATGAACTGTCXXXXXXXXXXTATTTTAGTACCTACTTTTGGTTCATCCCAGAATGTTGTTTGGCAATAACATGGATAAACATTTCTGGTTTCTAAATGATGAAAATTGAGCAAGCATGTA
Marker105578	AAAAAATGGCTGTTTCGGGACTCGGTTTGATTTTCGGTGTAACACCCCCGGTGTTAAGCAGTAATTAAAACTCTAAGCATGACGATTAGTATGCATAATCXXXXXXXXXXCAATAGTGAAGATAGACTAATAGGGTTATATGGTTCATGAGAACACAAGTCCTTATAGTGGCTCTATGATAAAGACTAAAATCCAAGCTGAATCTGGGCA
Marker61141	AACCATGCCATTTGAACCTCGGGACTTTGAATTTTAGGAGGCTTGTTGTAGCAGAACCGACCAATTTATAAGAGCACAAGTGCGAAAACCTCCGCCGAAGXXXXXXXXXXTGAATACCATAACATAAGTTGAAATACTTTGCTAGCTTGAGTGACATCCTCCAACAACAGCATAAGAGAAGAAGTATGGAACTGCCGAGCCCACCGGTAG
Marker55481	AAACATTTCGAAAGAAATTTTATGGCTCCCATTCACCGCCCCTCTGGTCGCCAATTCGGTCCTTCAATTGGTATCAAAGCCAGTTAAGGATCTCTCTACCXXXXXXXXXXAGGAGTGCAGTTGATGAGAGGGATCGCGAGGTGGATGAGGTGTTGAATCTTCTATGTCATGATGAGCTTTCACCAGAGGATCTTCTACCTCAACTTGGCA
Marker12904	AGTGGTGGCGTGCAGCACGATTTGGCGATGGCGGAGCTCTGCAACAACAGCGGGCTCGGGTTAGGAAAAACTGAGGGGAAAAAGAGAGAGAAGGAGTCAAXXXXXXXXXXTCGGAGTGCTTGGCAAGGCAGGGAGAGGCGAGCTCGTGGCGACGGCGGACTCGGAGAGCAGAGTCCCAGTCGGACTCGAGGTAGGGGAAAACTGGCAACT
Marker56640	CCTCAGACACGACTATGGTGGATCTAGCAAACTCAAGCTCCTTCACTGTATCTTCCCACTTCTGCCTAAACTCCTTGCGGTCTCTAGCTGCACGCCTAAGXXXXXXXXXXCTCTTCTTCTTCCTGGACTCGTCAACGCTTGAGCCAGCGGAGTCGTCATTCGAGCCGTCGACGTCGCTGAGCATGGCGAAGAAAGCACGCTGCTCAGCCT
Marker65943	CTGAGCAGAATGTTAGTTGATGGAGGTGCAGCTGTTAACTTGATGCCATACGCTACCTTCAGAAAGCTTGGTAAGACTGCAGAAGACTTAACTCAAACCGXXXXXXXXXXTTAGTATTGCCTACTCAGATCCTAATGATTGGAACATTGACAATGTGGAATGCTTCTCTGTGAAGGTTCACGAAGGAGGTTTCATCAAGATGCTTGATGA
Marker51949	CGCCTTAACTTCCTCCAGCTCCTTCTGCAGGGAGGGACACTCTTTGCAATCACCCACCAAGTCTAGCCTACTCTTCAGCTCACCATACACCTCAATCAAAXXXXXXXXXXATAAGATGATCGACGAGAAAAGAGGTTGATACCTCGGAAGCGTCGTCGTTGTCGTCGGCGTAGGCGTCCTTTGCCTGGCACTTGTGGTCCTCTTCGTCCA
Marker89359	GGTGAGCACTGGAGCAGTGAAGCACTAGGCGGGTGAAAGGTCCTAGTTTAGTTTTGGTAATTGAGTGGCAACTTAAGTGGACCAATATGTGTTTGAAGTGXXXXXXXXXXGAAGCCATGGGTACCTAGTGTCGGGAGGCTTAAGCAAACACTTGGCGTCGAAGGATTGCAATAGTAAAGAGCAAGTGAGGTCAAGATTGATGAACCATGG
Marker40172	TAAAGGTTGCCTCGAGGTCGGTGACAAGCGTATTGGTGGTGCGAGTTTTGACGACGATGTCATCCACGTAAGCTTCGACCTTCTCCAGTATGAGGTCCTTXXXXXXXXXXCGAGGGAGGAGAAAAGGGTCCTTAGGGCAATGCTTGTTGAGGTCGGTGTAGTCAACGCACATACGCCATTCTTTATGCTTTTTGAGCACAAGGACCAGAT
Marker70371	CTAGGTGTCCACAAAGTTTCTCCATGATATATTTCAATTCGATTCAGGTACCTCTCTTTTCACTGCAAGAGAAACCCCTCTTTAGTAACGGATATGTAGCXXXXXXXXXXCATCCTGATACAAGCGTGTATTCACAGCCAGGTAACCAGTGCGAACATGTGCTCATTTTGTTCAAAGGCGGGTTTTTTACCATAATTAACGGCATGATCA
Marker78781	GGTTCGTCGGACCTAAATATCCGAACCTTCGCCAAAAGGTAAAAATCGGTAGTTATCCTCATATTCACTTTTCTACATATTTCTCATATTTAGTTCTTATXXXXXXXXXXCATTCATCCTGTTGCATTTTGTCTTGCATCATAAAGATATTGAAATACAAAAATATTGGGAAAGAGATCTTACTGAAATTCTGGACAACTAAGGCTTGAG
Marker76488	TTCACGCCAATGTAGCATGAAGCCATTGTCTCTTCTTACATTTGTGATACAAGCTACTGGATCGATCTTCATTACTATATAGCGCCAAAATAAGCAGTGCXXXXXXXXXXTTTGCATCTGCCTCTATCCATCCATCATCTGAGCAGCAGGTCGATACCATGCAAATTCTATCGTTCAGTTTGCTACCCAGACTGTATCCTATATTTTTTT
Marker50039	GAGTCCGGTCAAGTGCAGCTCACACGTTTTCATTCGTGGTTCGTTCGTTCGTTGTCGGTTTTGGTTTCCGGTTTTTGCATTGGGTTTCTAGAGGTGTGTAXXXXXXXXXXTTAGCCGGTTCCAGATTCACAGAAGGCGACATGGATTGCGGCGTGGGCAAACCGCCGTTCTTCGATGGGACGAACTATGCGTATTGGAAGATACGCATTT
Marker38945	GCGTCCGATGCAGGTGTTTCTGCGCTGTTTCGTCTGCGATTCGTTCGTCCGTTGTCGGTTTTGATTTTCAACTTTTTTTGTTGGGTTTCTAGAGTTGTATXXXXXXXXXXAAACTGCCAATTTTCAATGGGATGAACTATGCGTATTGGAAGATACGCATGTCGACCTATCTCCAGAGCATGGGCTCTTCTGTTTGGGAGATTTGCAACA
Marker88928	ACAGCCATGCAAGGCTTCTATCAAGAAGGTCTTAGTTAGTCAAACAAAAGGACTCCTAGGGCTCTATCAAGGCAACTAGGGTTAGAGACTTGGTTTGCCAXXXXXXXXXXTTAAGTTATGCATTTAGGGTTGCTTAACACCTAGGGTGTTACATAGGGTGAGCATACGGTCCAACACTGGGGTTAGTGAAGTAAGAGGAAAACCAGTGTT
Marker48606	TGCCTATCGGAGCAAAACATATGCATGAGAGCCTAAAATGCAAGTCAGCAGCTTCAGGTATATAATCGTTAGAATGAAAGAATGCTCTAAAGAGTGTTGAXXXXXXXXXXAAACATAGACTTGTGTTGATATTTTATCAGAGATATGCAGCGGTTATAAACACAAGTTCATATTTCAGCATATGAAATCTGAAACAAGGAAATTGAAGCA
Marker67928	TGACCCAATCCGGATCATCTAGTGCTTGCTCTACCTTAAGAGGTTCCAAGGAGGAAAGAAACGAGTAAAATTGGCAAAAATTTGTTAATTGAGATCGTGTXXXXXXXXXXGTAGCAGGGGTCTGCTGCAAATCTGCATCAGGTGCGTTAGCAGAAGTAGCTGTAGTAGCTGTTGGTGAAGTCTCTAGATCAACAACTTCGTTTTCTCTTC
Marker59787	GCCAAAATAGGAAGGTTAGAGCTCAAGGAAGTATACCAAGTGTTGAGACACATATTTAGTTACTCTAGCCACCAAAGTGGTTAGTGAAATACTAGGTGATXXXXXXXXXXCGGCGTTTTGGCTGGAAGCTTGATAGTGAAGATGACGGAGAGCATTCGAGAGAGGCTTTTCCATAACTGACTTAACCGGAGACCAACTTGCGTGTGGGGA
Marker67399	TATCTGCATGCTGGTGGTGCATCTCCCAAGAACTCCATTGTTACATATCTGACGGCAGTCTTCTACGATGGTCACTGGTGTAACAACATGGACTTTGGTGXXXXXXXXXXGTTGTTGACGTGCAATTGGCGGTGTATTCTTGTATTGTAGCAAGCCGGAATGCTGCGAATGACTTCTAGAGCTCATAGTTTATTTTCTCTTTCGTTTTTC
Marker67554	TCATCGATACAAACCTATACGACCCAACCTATACGACCCAACGGATGAAGTGCCCTCAAGTTTCTAAACTTGGTGCCTTGCCTTCCAGTTGACCGTATTTXXXXXXXXXXACTCCTATACCTAATACATCATAGTATAAAATACTCAAGTAAATTAATTAGAAAAATTGAGAGACTTAGAATGCTCCGGGGCTTGCTGGGGAGAAGACGG
Marker65280	CTTGGGGTGTCCCGCCTCGTGCTGTCCTCTGGTGTCCCGTAGGTCCTTCTGGAGTATTACTGACATGCCGGTTCCGTAATCTTCCATCGGTTTCCTTCTAXXXXXXXXXXCGAACTAACCGAATTCCACATGTCCATAGATTTGTATTTGAATGCAGGATTTGAACCAAATTTGGATATTTGAACCACCAAAGGTGAAGCCCACTCAGCA
Marker66739	TCTATTTTTCAAGAAGAAATTTGAGGCTCCCATTCACCCCCCCCTCTGGTCGCCAATTCGGTCCTTCAAATTCTAATTCCAATTATATTTTGAATTAGCCXXXXXXXXXXGCCGTTGGTACCGAGTGTCGGGAGGCTTGAGCAAAGACTTGGCGCCGAAGGACCGAAGCAATGGTGAAGAGCAAGTGAGGTCAAGATCGATGGACCATGG
Marker9163	TTACCCGCGGGATGATTGGCGCCCTACCGCGGGTTCAGTTACTGTAGCGCTTTTTTTTTTGTTTTTTTCTTTTCTTTTACTTTTTTTTCTTTTTAAGATTXXXXXXXXXXACCCCGGGGGTATGTCACCAACTAGTAATTATGATCGCGTGCTCTCTTCCTGGATGGTGATGCAAGATGACACAAGGATTTATTCTGGTTCGGGCGAGGA
Marker47766	TAGTGGCACGAAAATACTCATACACTAGCGTTTACTCACATGCAACCATAATTTAATAATAGCACTGTAAGCATGGAGTACTACATAGGGTTTATCTAAAXXXXXXXXXXTTTGCACATCACCAAGAGGGTATCATTTTGAAAAGGGTACCATTTCGAAATGATCGTCAACATCTTGCAAGAAGTGTACAACTTTTTCCACACATGAGCA
Marker73034	TCACCAACACCATGTGTGCCATCCTTGCTCAACCTTGGATACGGACATAACCTTTCTCATTCATAACACTAGAGAAATGGTTAGTCCACTTGGTTGTCTCXXXXXXXXXXATGGCACCCTCTGGATGTGCTCTTTCTATCTACTTTGCAACCCGCGTAATCCGAATCGGAATACCCAACGAGTTGGAAGTTAGCTCCTTTGGGATACCAA
Marker124728	TTTTCATCCATCTGTGCGAAGCGTTCCTTGGGATACAGCCGCACTTCAATTTGTTTCGTTATTTTTTTCAATTGAAGAAGAACAGCCGCGGTTCACGCATXXXXXXXXXXTCTGGGCGATTTGAATGCTATATCTGCTGGCAAGACTGCTTCTGCACCGAACACCATGTAATACAGAGAGACGCCTGTGTTTCTGCTAGGTTGCGTTCGG
Marker27979	GCGGCGTGGGCGTCTTGGACGTCCACTCCTTCCTGAAGGCGTTCCTGAAGAATCTCCTACTGTCGTTGCTCCTTTCATTTGGTCGTCGTGGTCGCTGTTGXXXXXXXXXXCGCCAAGTCAGGAACCTTCCAGAAGACTCCAGAGATCACGTAGAGACACCACGAGGAGGGGCACCCCGATTCACTTCCAGGTGGGACCGACCGGTCCCCT
Marker52913	TTGTCCCAGAGAATCACCCAAAAAGCAAAGACTCTAAATGACCGAAGAGTTCATGACATACTAGTAGGTGGATACCCTAGGAGATGTCCTAGTGGTACAGXXXXXXXXXXTACAGTGATCGAAGGCAAGGTGAAGGTCAAGTAGAGACGTGTCGTGCTGATGGACCGAGAGTGGCGAAGGGCGGACGTGAGGCTTGGACTGAGGAACCGG
Marker34666	CTAGTCCCTCAGTCCAAGCCTCACGTCCGCCCTTCGCCACTCTCGGTCCATCGGCACGGCACGTCTCTACTTGACCTTCACCTCGCCTTCGATCACTGCAXXXXXXXXXXAACATGCAAAACACGCCGACTCGCTACAAGTTTTGCCTCTGTTCACCCAAGAGTCTATTTACAGACTATTCCCCTATAATGCGTTCTACATCAGCGACCA
Marker107307	TCAAAAATAACAACCACCAAGCATATGAGAACAAGATACAAGCATATTAGATAATTAAGATAGGTAAATAGCAAGAGCTTGTCCTACAATCATGCATTACXXXXXXXXXXCTCCTCAACATAGTCCTCATCATCACGGTCGCCATCATCGTCGCCAGCACCATCATTATCACCATCGTCGTCACTCTCAATATCATCATTAGCAACAGTG
Marker42997	CTGACTATCAACGGAGAGTGGTTCTCAACTTGGTATGTTTTTAAAAGGTAAAATGAATCATGAACAAGTCAGTGACCAAGTTGAGCACGAGGTTGATGATXXXXXXXXXXTGTTGAGTACCCCAGTACTCAGGGTTTGTTACCCATGCTGCAGGCATGACTGAGTCCCCGATGTGTCTTGCGCCCTGCTGTATGACCATCGTCCACGAAG
Marker62785	TCTCAAGAGACACAATCTTGGCATTCTTCTCTGCCAACTTGGATTGCAAGCCCGCACAAGACTTGTACGCACCCAACAACACGGATCTAGCTCGGAGCTCXXXXXXXXXXATTTAGTCAAATAGGTTTCAAACTAATCAAATTCCACATGTCCATAGAATTTTATTTGAATGCAGGATTGGAACCAAATTTGGACATATGGACCCACCAG
Marker38149	ACTCCCTGATGCGTGTCCCAACGTCATCTAGGCACGTCCTCAGATTGTCTCCCCAGGCATTCACAAAGTCAGCAATCGTCGTGGCTCGCCCAGGGAGCCAXXXXXXXXXXTTGAGGCGGGCGTGGAGGACCTCTCGCTCCTCCATGAGGTGGGCGGTTCGGCAACGCTCTTCCTCCAGGAGGCGTCGGGTGTCGGAGATGCCCCGGATGA
Marker36503	AACATTGTCCTTAGTGTTAGTGCTGCAGCTTGCCAAGTGCCACCACATGCGCGCTGCCGCTCAGTGTTCACAGCCATACGGCACTGATTATATTGATAACXXXXXXXXXXATCTTAGCTTATCTGTTTATGCTAGCAAGAACGTTTTCAGAAAAAAAAAGGAGAGCCATCATCAAGCAAGTGTGTGTAACGCTTTGTTCAGAGATGTGCG
Marker86936	AATCCAAGGATTGCCCAAGCTTAAGTTTCTGAAGGACCTTGTTTGTTACCCTTGTCGTCACAGGAAGATGCTTGCTGCTTCTCACCCACCTGCTAACCAGXXXXXXXXXXCTCTTTTTGTTCTTCTCATGGTATTGAGCATCAGTTGTCTTCTCCTTATGTTCCCCAGCAGAACGGTGTTGTTTAGCGCAAGAACCGGACCCTTGTTAGA
Marker50243	AAGACTATTCGCACTCTTCGTCCTCTAAATTCAAACTCTATCCGTCCTAGTCATCAAGATTCTTTCCTCTATATGTATATCTTCTGCATCCATCATTGTAXXXXXXXXXXAAGACATCCATGTTTCTAACCAAAGACAGCTGCACTGAATTCCAATCCAACCCTGTCTGATTGGTAGGCACGACAGTGCCGCTCTTGTCGCGGCAGTGCC
Marker47985	ACACTCGCAGTCAGCATGGTCAGGGAGGAGCCGGACAGGAAGAGAAACTGCCACCACCTCCACCCCCACCAATGACACCCGAAGCGTTCTTTGGACAGTTXXXXXXXXXXCAGATGAATGGCTCAACTCTGTCACCCAAAAGTTTTGTCTTCTCCGCTTGACCGAGGAACTCAAGGCTGAATATGCAGCCCATCTGTTGGAAGGACCCGC
Marker62541	TGGGCAAGGAAGTCGACAGCTAGCTGGAGGACACCCCTCGGAACGGTGACGACGACGACACCTCCCAGGTATCTCAGACCCCCGACGAGCTTTCTACTAAXXXXXXXXXXGAGCTTAGAGCTAGATCCTTAGTGCTTGGTGCGTGCAAGTCATGTGCAGGCTTGCAATCCGAGTTGGCAGAGAAGAGTGCCAAGATTGTGTCTCTTGAGA
Marker62439	AAATTCCATCATTTCCTGCATTAAGATAAGAAACTATGCACATGTTGAAATAGGTTAGTTATAAACCAAATCTTCTACTTTTTATGTTATTTTACCTTGGXXXXXXXXXXATGGACAACAAGACCATTCGTGAGTTTTCTGCTCCTTCTGCCACCAATATAGCGACAGGACCAGCCGTGATCGATGCCAACCTCAGTTTCGAGTTGAAAC
Marker26040	AATGTAAGTGGATGCATCGAATATATAACTCGATGTGTATATTTTGTCTTATATCGATCATTCCTCAGTAGTTTGTGAATGGTCTGAGTCTATTAAGCAAXXXXXXXXXXGGAACCCGACGCAGATTTCTTCACCGCCACGTCGGGATATCTCTAGAAGACTCCACGAGACACCACAGGAGGCTTACCTGTGGGACCGACCGGTCCCACA
Marker124790	TTGCTTTCCTCAACCACCAACTGCCCTTGTTCTTCAATCGGCAATCAAATCAATGGCGGATAACCGTAGTGTGACACCCTAGTGTCAAGCACTGCATTAGXXXXXXXXXXAAGTGGTTTGATAACTAAAAATTTGAGAACAAAATGATTTATGGTTCAAAAAGTAGCTTTATTTATGTGGAGGTTGTGAAGATTGCGGATACATGGGTGT
Marker103252	AAATATTTCGAACGAAATTTTACGGCTCCCATTCACCCCAGCTCTGGTCGCCGTTTCCGGTCCTTCAAGAACAACTCAAGAACGCGAATCACAACCACGAXXXXXXXXXXATAGCCTAATACAATTATTCCCCTTCTACCCCTACTGCTAATGAGCGAGTAGGCTAACCCTAAGTGTATTCCTGTCTAATTCGAAGTGTAGTCGATCCGA
Marker39041	CTCTATTCACGAGTTGAATTTGAGGCTCCCATTCACCCCCCCACTGGTCGTCAATCCGGTCCTTCAGGCTTGAGAGGCTCTTTGGGTGGAATCTTGGTAAXXXXXXXXXXTTTTCCTCCTCGGTTTGCATCTTGTCATGCTTCACGTTCGCAATCTCCATCTCCAAACCCTCACACAGAACGCACCTAGTCACACAAGTGCTACCCGAGC
Marker51909	AATCAGTGTGAACCGCTCCGGAGGGTCGTAGTCCGTCAGTCTCTGCGCCCAATGCTCGTTGTCGTGGTACGACTCAAGGATAGGGTACGCCAGATGGTTTXXXXXXXXXXCCATATTGTCCATGTCCCCCTTTAGTCTCTTCTTCCTCCTCCTACCCTTACCTACCTTCAGCAGGTCAGGATCAGGCATGTAGTCTCTACCCATGTATGG
Marker45305	GCGTCCGATGCGACTGGTTTCGCACGGTTTCGTCCGCGATTCGCTCGTTCGTTGTCGGAATTGATTTCCGTCTTTTGCGTTGGCTTTCTAGAGTTGTCTAXXXXXXXXXXGTGAACCCGTACAACGCCTCCCTCGAGCTGAAGTAAAGCCTGCAACTGCTGCTCTGTAAGAAGATCACGAACCCGCTATCCACTCCACTGAGCACCTAAC
Marker85781	AAACGACTTCGGATCGTGACGCTGTCTTAACGTTTTTTTCATCCTCACAACATAAGGGCTCTCTCTGAGCTACCTAGAGCTATAAAATAACAAGTGTGCAXXXXXXXXXXGTATCATCGCCATTACCATGACCTAACTCATCCATGTTTCTTCAAAACACATGTTAGTCACAGTAATCTTGTGTTTTATCCAATCACCGAAACCGACTAG
Marker7775	AGTTGCACAACGAGAAGATGGAGGTCCTAGGCTGCAAGAGGTCGGTCAAACCCCCCTCCCCTCCCCCTCTACATCGCATGACCCCAAACTCCATGGAGCCXXXXXXXXXXGGACCTAAACGTCAAATAAAATCACGATTGTCCGCAGCAGCAATAGCTCCAAAAGATTCTAGAAGGTTCGAGAAGGAAACCCATCGCAGCAGAGGGCGAG
Marker42368	AACTGACAAGGAAGTCCAGGGAAATGGGAGCAATTCGGGCAGGAATAGATCTGTTAAGAGGAGTTTGCTTTTCAATGATGACCTAATGGCTGATCAGGAGXXXXXXXXXXAGAGGGTCCAGTAGAGTCTGTGCTGAGTGATAACTTGAATAGTCTAGAAGGAGGGGTGTGTCAGATGGTGGTGAAGAAAGGGAACAAAAAGAAGCAATGG
Marker51540	TAACCTCTTTGTCGTAGCGTGTGTTTGCCCTTCGGCTGCAGATTGATGTGTCTATTCGCGTTTTGATTCGTGTTCTTCGCGTTCTTTGTTTCTTTGCGATXXXXXXXXXXATTTCTTGGGGATAGTCTCCCAACTACTCCGTGATCATCCTCTCCAAGTTTGGGAACCTGGGATTTTGGTTTGAATTGATTTGGTGAAGATTTGGTTCTT
Marker30133	AACCCTCGGCTCCGCCAGTCGTGAGGTTCGCATCCGCTCGCCATTCGCCGAGCTTGACGTCTCAAGCGAAGCAGCCTCGTTACGCTCGAGGGTCACTTTCXXXXXXXXXXGCCACGTCGGGATATCTCTAGAAGACTCCACGAGACACCACGAGACACCACGAGAAGAGGCACCACAGGAGGCTGACCTGTGGGACCGACCGGTCCCACA
Marker46443	ACACTGCCTAGAATCCGTGTCAGTCAAACTTTTTAAAATTTGACTAACTTTATATAAAAGAATAATAACATCTATGATATAAAAATGAACACATTATCAAXXXXXXXXXXCGAATAACCAATTAGCCTCTGTGTACTTGTACCACAAAAGCTATGGCACAAAAAAAATTCAAATGACTGGGTTTTCCAAGCGTCAGTCGAGAAATGCAAA
Marker23373	TTATAGCCGATATATTCATCTCATGGTATCTGACCGTAAGCTCTAAATTATGTACGTGTGCCTGGTTGAACTTGATGAAGTCAAAGAAAACCTAAAATTAXXXXXXXXXXTTCTTGCAGGCACGAGGCGTGAAGAACACGGTATGTGACCCTCGCGCATCCTGCATACCTTCGCAAGAAACGTCAGGCTCAACGGACGGCAAGCGAACGC
Marker51375	GCATTGGGAGTAATATGGTTAAGGGTCAAACCATAGTAATGCAGCAATCTCTGCAGGAAAGTCAGACGCAGGAAGTCCCAATCCCCACTCCACGAAGGACXXXXXXXXXXCCATGTTGGTGACGAGAGATTTTCTGCGCATCAACTGAGGATTGGCTAGGGGATTTCTAACTCTGAAAGCAATGGCTTGATGAAAGCGTGAGGAAAACAC
Marker32828	CGCCTTGTTGGTATTTCTTAGCGTAAGCAGAAAAGTCCGCAAGCGCATGGAAGTACCGCTGTAGCACTTCACCCGGAGTATTCAGGGTATCGTATTTTCCXXXXXXXXXXGACGGATAGGGCTGTCACCACCTGCCGCCTACCTCCTCAACCGTGGAGAGCCAAGCAACCAACCTGCATCCACCTAGCCGAAACACCACGTTTACGCTAA
Marker54166	TCAACCCTCAAGATTGATCCACCAAGCCTATGGAGCGTAAAAGAAGGTTATAGGAAGTCCTACAACATTTAGTACAAGTTCAAAGTCAAAACCGTTCTACXXXXXXXXXXGGCGATTCGAAATCCAGAAATGTGCTAGTCGGTTTGACCTGAAAACCAACAAGGGATAAAACTGGAATATGCCGGGTGAGACCAGACAGTTCCATATTTA
Marker54272	TTAGAACAACTCCAAGAGACCAGTTAAAATTGTATTCTAAATTGCAAGATTGTACCCATTATGTAAAATGAAAAACCCATAAAAAAGTAAAGTTTTGCAAXXXXXXXXXXTTTTTGCCACAATGATTACAAATAGATCCACAACAAGATGGAAAGGCTGTGGACTCTTTTTTTTGCCACAACGATTAAAAATAGATTCACAAATAAGTTT
Marker88918	GATGCCCTGACGGGCAAAGAGCTGAAGGAGCTGCTCAAAGCAAACAGGGAGCCTAATGACTTCAAAGGGTGGTAAATACTCTTCAGGAGCTAGACTGCTCXXXXXXXXXXGACTAAGAAGAAATGATAAGAGCATCAAAGAATATGTAAAATCGCGGTGTGCCGTGTGCATCATGTGGATCAGTAGAATAACACCCTAGATTGATTCTGT
Marker29344	GATCAATCAAAGATTCCTCGACTCCTTCAGGGCACGGAATCATGTTCAGGATGGGCTCAATAGCATTTTCCAACGCCTTCAGAGCTTCCCGCGACTCCTTXXXXXXXXXXGACAACTTACCAGCTAGCAGCTTCTTAGAGGACTTTTTGAACTCCTTAAACTTCTGTTCCAAGGCGGCTTCTTTGGTTATCAAGCCAATGTCTCGGTTGT
Marker52103	AGGATTTAGTACCACATTGGTTGCTCAAGGTGGAGGGAAGGCTAGGAGCCCCTATATAATAAACCCCAGACCCCCCTCAGGCAACACCATCATGGAGTTGXXXXXXXXXXTATCTATCTTCTCTATTTACTTTATGCCTTTCATATTATGATTAGTATAGTTGTTATATTTTAGCATAGGATCTCCGCTCGTATCGAGTGCTCTAGTTAT
Marker34673	GGGTTTTCTCACGTCATTAGACAGTCGCCTCCGCCGCCGCCCTTCGTCCACACCCGCTGCTCCTCGCGGACCTAGCAGTCCGGAGGCGCGCCGCTTCCTCXXXXXXXXXXCGGGATCGGTGAAGGATGGGCGTGTCGTGCGGCGGACGTGCCATTCCGATGTACCTAGAGCGGAGAAGGGCGGACGTGAGGCTTGGACCGACGAACCAGA
Marker36502	TTACCAGGCATATTTGCCTAGCTCTATCTTTAGTGAAGCTAAGAACTACCAACAGCCACCTCGAGCGGTACCTTTTGTAACCGAGGAGGCACCAGTTGCTXXXXXXXXXXAAAACTTTGAGAGAAATCAGTTTTGGGTTATTGTTCCTCTTCCTCCTGAGTGTCATCCTTTTGGGACAAAATGGGTTTTCAAAAACAAACAAGGAGAAGA
Marker30689	ATGAGCCGAAATGCGTGCTTCCGCACGGATGCTTCCTTCCGCACGAAAGCCTCGGCATCCTTCGGTATTGCGGGTTGTAGGCGCCTGCGGTCTTGGTATCXXXXXXXXXXTTTCGTCTTCCTCGAAAACCGTGTGTCGTGATGGGATGCCTTTGCGACGCTTAGAACTCCGCGCCCAAACGTCTTTTCGTTTTTATCGAAAACCGTGTCC
Marker30257	AGTTACGTGGAGAAGCATGAGGAAAAAGAAAAGCCATGGGCACTACGGTAATTTTAATCATTCTCCCCACCATATGAAGCTGTTTTTGCCAAACAGAGGGXXXXXXXXXXAAAAACTAAAAAAAAGAACAAACTCTTTTTTTTCTCGGTCACGATGATGAGATGATGATGATTGATTTCATTGCCTCATTTCATAGAACAGACTGTAGAG
Marker60122	GAACCCATGTGAGAAGCCCAACTCCCAAACTTACCAAGCTTCCACCCAAAGAGCATTTTAAGCCTAACACGAAGGATGGGGTGTTTGAAGAACCTCCACGXXXXXXXXXXGGAGTGCCATGCTAGGGGGATGAACAATCCGGACATGTACCATCCTTTCCATGATGTACATGTGCCGATTGTTGAGAGGAGAGCTCCAAGGAGAGCTGCT
Marker128032	TGGACGAGGAGGCTGGCGAGCACACTAACAAGCACCCCTGCAACGATGACGACACATCTTCAGAGGTATCGTTCACTTCCACCGTCAATCATCTTTCTGCXXXXXXXXXXCTTGATCGAGGTGTATGATGACCTGAAGATTAGGCTAGACTTGGTGGGTGATTGCAAAGAGTGTCCCTCTTTGAAGAAGGAGCTGGAGGAGGTGAAGGCG
Marker99809	TTTTATTATTAAATTCTGATTAATTTTATTTATTTAAAAACCCAGGGTGTTACAAACTTACCCCCTTAACTGGAATCTCGTCCCGAGATTCGGGCTAGAGXXXXXXXXXXTCTTCGGGTGGATATCACTTGATTGTCTTCTTGTGGAACTTGAGAAGGTGCTTCTGTTTGGTGGAGTTGAGGGGGTGCTTCTGGTTGGTGGAGTTCAGGA
Marker41358	AGCCCGACACGTCTTTGAAGCCCATCATGCTGGTCCACACGAACTTTGGTTGCGTCTAGGTCCAAAAACACCCATTTTTATTTTTCTGGCTGATTCCTTTXXXXXXXXXXCGCCGCCACTCAATTCAAGTAAAATCTCTCGAGGACTCAAATTCAGTGCTCCCGCAAATCAAATGGCAACTCAAGACTCCATCCCTGAGGTAAAAATTTT
Marker14907	TCATTTCTCGAGAAGAAATTTGAGGCTCCCATTCACCCCCCCCCTCTGGTCGCCAATTCGGTCCTTCAAAATTTCAATATTTTTTTAATAGGCTTCCCTGXXXXXXXXXXTTGAACAAGGTGAAGGAAATGGTTGGCAAGAACAGGGAAGGCATGGGAAGCTACATTTGTCTTGTTTGCAGATGCTTGAATGTAACAATATTCTTGGTCT
Marker58969	TTTTCTTCAGTTTCATTTCAAGACTGGTGGCAACAGTGGAGTATTCATCTCTTTAGTGAAGCTGTGGCTACTTACTGTCTGAGGTTGGATTCAGACTTCTXXXXXXXXXXGCACCTTTATAAAGGAAGCTAGCTCCTCCAAGAAACAGAAAACTATCAAGCCAACTGCTAAGGTCGTATCCAAGAAGAAGAAGAAAGATACATCTGATAG
Marker36145	TAACTTGTTAGACGAACGAGTAAAAAGCTTCATAGTGTACCCTGCCCGCTCAACTTGGTAGTGTTATGGGGGTCATTCCCCCGGGCATCTGGGCAACACGXXXXXXXXXXAACTCTCAAATCCAAACCTGTTTGACGCTTCGTATAGATGACCGCACAGGCAAATACTCGGCAACAGTTGTTTTCGGCTTGAGAACAGATGCCCAACGGA
Marker87610	GGGGACAACGTGTACACACGTCATTTTTCTATCGTAAAATGACTTTGTTTTGTTGCAGAAATCTTACAAGCTCGGCACCACGTGCCTACAGCACCTACTCXXXXXXXXXXTGCACTTTGGCTATAGCTCTGGCTGCTACTTTCGTTGAAAGGACCGTGACGCCTAAGAGGGGGGGTGAATTAGGCAACTTAAAACTTCTACTCTAAACTA
Marker82071	CAAATTATTGATTAAGTGCTCATTTCTTGTAGAGAAGAAAGAGAAAAACAAAATTGGACACAAAGCAAAGGTATATGCATAGATCCTATTTTGTTTTGGCXXXXXXXXXXAACTTTAGTGCCAAATTGATTTGGTATTTTGTGGGAAAGTTAGCACATTGAAAAAGGTTTAAAAGTTGAAAATAGGAGCTGCTAGTGCACCCAAACAACA
Marker52452	CACAACAAAGTCCACAATCCACCAAGTCGTCTAGGTGATGGCAATCACCAAGAGTAATAAGAAATCCCCAATCACAAACATTACCTAGTGCCACCAAATGXXXXXXXXXXAGAAGTGAGGAAGAAGAAGGTTGAACACCCCTAAATCCCCTCTGCTCACGCACATGACCGTTGGGCGTCTGGATCTCAGCTGAACCGGAATATCCGGGTA
Marker62039	TGCCAAGTTGATGTAGAAGATCCTCAAGTGAAAGTTAATCATCACGTAGAAGATTCAACAACTCATTCACCTCACGATCCCTCTCATCAACTGCACTCCTXXXXXXXXXXATCCTTAACTGGCTCCGATACCAATTGAAGGACCGAAAATGCTAAAGCAAGGTGACCAGAGGGGGGGTGAATGGGAGCCTAAAAATTCTTCTCAGAATTA
Marker52329	TAGTGTTGAAGTCCGGAATTAGGTCCTTCTTGATAAATGTGTTGTACAATTTTTTCTTCCAACCCTGGAATAGTGTTTCCATTTTCTTAATCTTCTGACAXXXXXXXXXXGTCAACTGTTACTCCGCCTCCGGTCGTCTTGACCCATTGACATCGAAACAAAGGGACTTTAAAATTAGGTGCGTAGTCTAGTTCCCAAATCTCCTCTATG
Marker45796	AAGTTTCGAGAGAAATTTTTGAGCTCCCATTCACCCCCCCCTCTGGTCGCCTTGCTATTGCATTCTCGGTCTTTCATCTATTACTTGGGTTCTAAGGCAAXXXXXXXXXXTAGAAGGAAACCGACGCGAGATAACGCAACCGGCACGTCAGGAATATTCCAGAAGGTTCTAGAGGACACCAAAGGACACCACGAGGCAGGACACCTCGAG
Marker139858	AAAGGGACAATCCAACAAACAAGATCGCCCTGAGAATCCAAAACTCTACTTATGCCAGTCTTAAAGCGCACTTCGAAACCATCCTCAAGAAGTTATGAAAXXXXXXXXXXTTCCCCAGCCGAAGTTCCTACATCAAACAAAAGGAAGGAAATGAGCGTATGGCACAACACTGGGGTTAGTATACTGAGAAGGATACTGGTGTTATGTCAT
Marker55967	AAAATATCGGCACACCTCTGAGACCTGGTCGTATGGAAGTTTACCTGTTTGCATTGATTGATGAGAACCAGAAGAGTGTCCTACCTGGACGTTTTGAGCGXXXXXXXXXXGGTCCTCATGCAATGGTCTCAGCCATGATGGGAACATATCATATGCATTCAACATCTATTTCCAGACAATGGATCAGGATGTCAGGGCTTGTTCTTTTGG
Marker22625	GCGTCCGATGCGACTGAGTTTGCACGGTTTCGTCTGCGGTTTGTTTGTTCGTTGTCGGTTTCGGTTTCCGGCTTTTGCGTTGGGTTTCTAGAGTCGTGTAXXXXXXXXXXAGGAACGCTACTTACCCAAAGCGGTGGTGGGGCTTCTTCCCTGAGTCGCCGGACCCGCTCGGGGGCTTTGAGCCTGCCCCATGGCTCGAGCCGAGCCCCT
Marker46590	AGAACATAGGGCACTCGCTGTGATAGATTAGCTGGACATTAGTACTTCGGATTCAGATACAATGCATGCATCTTTCAGTTTACATGCTACATGTAAATCAXXXXXXXXXXGTTGAGACCCTGGAAAAATTGTCTGGGGTGAGTTGCTTGTGACAGCTGCCCGAGAGCCAGGCGTAGAAATTCGGTCGCCTAGAGTCTGTCTGAATTGCCT
Marker51965	CGCATCATGCTCTTCACGCCTCTTGCCTGTAAGGAACAGAAAATATCCCGAGGGTTGAGCTAACATCCGAAGGTTAGAAAAATAACCTGAGGGACTTGACXXXXXXXXXXTTATATGGAAGATTAGGAATAAAGCTGTTTTTGAGCAAAATTTAATTAAAAATCCACTTGAAATAATATGTCATGCATGTGCACTCATGGTGTATTCGTC
Marker43234	AGACGCCTCCAGTGTCCTCCTCCCCTTCCACAACGAGCGGATCCGTGGAGGAACGGAAGAGGAGGGGGATCGGTGGGTCGAGACAGTGGGGACTACTGGTXXXXXXXXXXCAGGTACTCGGGCATTTGCAGTTTTGCATAAACGCTCCCCTTTTTCTTGTTGGGTGGGGTAGGTGCAACAACAATTTATCAATGTTTCTTTCATGATTCA
Marker88116	TTCCACCAAGGACCAGACTTCATTCCTGGTGAAGTTGTTCAGCTCTTCTTGCATAGCCATCACCCAATCCGGATCATCAAGTGCTTCTTCCACCCTAAGAXXXXXXXXXXGTCCTTGAGTTTTATTTGAATGTAGGTAATTGCAGGGTTTGTGAGCAAAATGACCAAGAGGACCCACCAGGAGGCAAGCCCACTCACCTGGGCTCACTTT
Marker68378	AGCCTTCACCTCCTTCAGCTCCTTCAAAGAGGGACACTCTTTGCAATCACCCACCAAGTCTAGCCTAGCCTTTAGCTCATGATACACTTCAATCAAAGAAXXXXXXXXXXGAGCTCGACAGAAAGACGATCGACAGTGGAAGAAGATACCTCTGAAGATGTGTCATCGTCGTCGGGGTGCTCGTCCAAACGCTTGCCTGCCTCCTCGCCC
Marker49864	GAACCAGTATAAATCGTTGTCCCTGTGTACTCGCCGAGTCCTACGAACGCCGATCCCCACCGAACAAATCGTCTGAGATTACTCAAGACGAGTTGCCGGTXXXXXXXXXXAGAACTTTGAGCGAAATCGGGTTTGGGTATTAGTTCCACCTCCTCCAGACTGTAAGCCTATTGGGACAAAATGGGTTTTCAAAAACAAGCAAGGAGAGGA
Marker48592	GCGTCTGATGCAGGTTAGTCTGCTCAGTTTCATTCGCCGTTCGTTCGTCTGTTGTCGGTTTTGAGTTCTGGCTTTTGTGTTGGGTTTCTAGAGTCATGTAXXXXXXXXXXTTAGCCGGTTCCGGATCCACAGAAGGCGACATGGATCGCGGCGTGGGCAAACCGCCGTTCTTTGATGGGACAAACTATGCGTATTGGAAGATACACATGT
Marker136440	TCTTCTTTCCCAGCGGCAGTACATGCTCGATATTCTTGATCGCGCCAGCATGGCTGAGTGCAAGCCGTGTTCTACGCTAGTTGACACTAATCCCAAGGTTXXXXXXXXXXCTTGGCGACAACCTCGTTTCCTGGTCCTCCAAATGTCAGAATACGGTGTCCAGATCCAGCGCCGAAGCCGAGTATCGTGCAGTGGCTAATGGTGTTGCCG
Marker52663	GTAAGTTAGCTCTATGGCTGAAGAAATCTCTGCATAATCTATATATCTCATTTTTTTTTATCAAATTCCAACACTTCTTGAAAAAATGTCCATTAAAACCXXXXXXXXXXAATAGAGCTGCCTTTTCAAAATGATTTGTAACTAGCCTTCCATCCTCAGTAATGATTTGAGCAATCAGATTGTGTCTAAATCTCTCTGTTGCCCTATGAA
Marker76936	TTTTCCAATACTCCAGAGTCAAAATATTTGTGGAACTTGTCTTCCAAATCTTCCCATCTTTGAATGGAGTTGGGTGGTGTTGACTCTTACTAACGTCGTCXXXXXXXXXXAGCAAGGTTGATCGAAATATATGAATGGGGGTTGATTTCTACTACCACTAAAATAAAAAGAAAGAAAGACTAACTACTACTAAACTAAATCGACGGGGTC
Marker73632	TCCAGGTACGGACGTACAATAGATGGAATTCTAATTGCAGTGTCCGGACACTCTCTTAATGATCCCAAAAGGAAATGGAGCACAAAAAATTCAACATCTCXXXXXXXXXXACACATACTAGTACTCATACATGTCATTACCGGCGGTAGGCGGACCGGCTTCCCATGGCACCGTACGTCGATGATGGCGAGTTGTAGCAGCATGGACTTG
Marker30455	AGAACAATCTCCTTCTCTTGCCAACAACACCACCACGCCTCCAAGCCGTCTAGGCACCGGCAAATGCCAAGAGTGTTGACGCTGGTTATCTATCAAAATTXXXXXXXXXXGACTCCAGAGGATGCAAGAAGACACCACGAGGTTGACCACCACGAGAGGCTACCAGGTGGGACTGACCGGTCCCACCCTATGACCGGTCGGTCACCCACC
Marker77425	TTGAACAAGATGTCAGTTGATGGAGGTGCAGCTGTTAACTTAATGTCGTATGCTACCTTTAGAAAGCTTGGGAAAACTGCAAAAGACTTAACTCAGACCGXXXXXXXXXXTTAGCATTGCTTACTCTGATTCTAACGATTGGAACTTTGACAATGTGGAGTGCTTCTCTGGGAAAGTTCACAAAGAAGGTTTCATCAAGTTGTTTGATGA
Marker56461	ATTCTGAAGCGAGCGATCTGCTTGGCTGCTGCTTCTACCGCTGCTGCCCGCTTTTGGCGTCCGCTTTGCCGCATCGCGCATGCTCTCTCTGTGCTGTGCCXXXXXXXXXXTTGTCCGTTGGCTAGTGTCGACATATGCTTTGCCGAAGTCGGCGAAAAAAATTGATGGCGCGAGACACTGTGCAGGCTTGGCTTTGTTCGTCTGGGACTG
Marker58634	TCTACCGGAGAAATGGAATGAGACGGTGGTTGTTTTGATCCCAAAAGTGCAGAATCCAGATAAACTAAAAGATCTTCGCCCCATCAGCTTGTGCAATGTTXXXXXXXXXXAATCGGCAGTGATGTTCAACAGAAACACTAGTACTGGAGCAAGAAGTCAGTTGATGGCAGACTTTGGTTTATCACAGGAAGCACAAACCAAGAAATATCT
Marker46900	CCGACCCTAGTCTTGTTTCACATCTGTTGATGAGAGGCAGAAATTCTTTGTAGAGTTGGTTTTGTGAGACCCAGGGGAAGTCAAAGATATGTGAATGGGTXXXXXXXXXXTATCATTTGCTATATTCGGAGTCCCGGATGAAAAGATATTAATTTCGCAACGAAATCTGCAAAAGAAGGATCTAGAAGACACCAGAAGACACCACGAGGC
Marker54577	CCATGGTCCATTGATCTTGACATTACTTGCTCTTCACCATTGCTTCAGTCCTTCGGCGCCAAGTCTTGCTTAAGCCTCCCGACACTCGGTACCAACGGCTXXXXXXXXXXCACCTGTGTAATTCACTTCAAACACATATTAGTCCACCTAAGTTGTCACTCAATTACCAAAACCAAACAAGGACCTTTCACCAGCGCCCTTCTCGCCCTA
Marker57506	GATTTGTAGCGTAGTCCTTAAGTATGGAATTTCTTCAAGTGCTCGATATTCCATGAATTTGGCAGTGGAGATCCATCTTCAGTGACTAGCTCAAATGACTXXXXXXXXXXATCGGCTTCTCCTTCGTTGTACTGCTCTATTCGTGAAGAATTCCAGATTAGATCAGCCGGGAGGATTGCTTCAGTACCATATACCAGGAAAAAGGGAGTG
Marker66087	ACATGCACCCATCATCATTCTAAAGACTTCTGATTGGCGTGCATGAGTTCCAAATGACTCAAGAGATCTATCGGGTGTCCTCGGGAAACCCGAATCATCCXXXXXXXXXXAATATCGAACCCAAAGGAACGGATAGTGTTAAGTCTTTAAAGTCTAACCCCTGAGTAGCTCACAAGGACAGAGAATCTAGAAGTGTAGAGGGGATCATTA
Marker69367	CAATCAAATAGTAAAAGTCCCACGAAAGCAAACTCTCGTGTGTGCACGCAGCTTGTAAAAAATTGCTCCCTCACTCGCAAGCCGTAGTAGGTTCACTGTGXXXXXXXXXXGTGGTGGACGTGGATACAGCGTCCTTCAGAGGTTGCGTGGGCGGCTCCTCTTCTCGTTGTCACATAGGTGACGATTCTTGTTAGACTGCGCGATACAATC
Marker42995	AGGGCAGGGTCGTCCAGAAGCTTCCCCTTTTCTTTTGCTGGTCTGAGACTACTGGTGGCACATTACTTAAAAAGGGAGGAGTGAGTTGTGTTGAGTTGGAXXXXXXXXXXGGGTTATATGGCTTCAAGTGCGGGTCGACGTCAGATGTAATTGACTAAGACGGTACTTGAGACCTTACAATCAGGACGGTTCTGCGACAGAAACGCCCCC
Marker65842	GAGTTAGACGTTCGCCACGCAATCGATGGTATGCATGTCCAGAAGAACGTTTTTGAAAGCCTAATTGTAACCTTACTAGACATGAAGGGGAAGAATGAAAXXXXXXXXXXTTTGCGAGTTGTCGGGCTATTAAATTCGTATAACTTAAAAAAAATTCAGTAATTCACTAGTTTTTCAAAAAATCGTCAAATTTGGTATGGTGGCATGTAT
Marker65779	ACCTTTGTTGCGTCTTTGTCAGCGGGTAATAATGGAGGATGTCCTCATCAATCTACACATCCCATTTTAAAACCCTTAGCGAGCAAAAAGGTTTTCAACCXXXXXXXXXXAAAGCCAAGAGGATCCTAATTGCCTCCAAACAAGCTACAGGAGCAAAATTCTCCTCATAGTCTATCCCCTCCTTCTGACTATACCCCTGGGCTACAAGTC
Marker17844	CTGGTCCGTCAGTCCAAGCCTCACGTCCGCCCTTCATCGATCTGGGTCCATCGGCACGGCACGTCTCTACATGACCTTCACCTCGCCATCGACCACTGTCXXXXXXXXXXTCTCCCCCTTGATGAATGCATTGACTAAAAAAAATCAAAAAGGAAGGGTTTGAAGGCAAGCCTCACTCAAGTGCCCAAAAGACAAGTAAAAGCAAACACA
Marker44770	ACATCTCCCTTCCTGAGTTCGAGCGTGTCTCCGAGCTTGAGACGACACGAGAGATTTGGGTGAAGCTTTAGAGCTGTCATGAGGGGACCATTCAGGTCATXXXXXXXXXXGTGAAGGTGTCGACCATCATAGAGTCACCAAGCTATGACACCCTCACTGTGGATGAGCTATTCAACAAGCTCAAGTTCACCGAGATCGATCACCTGACTT
Marker78449	ATACATGTTGACATGGCTTATTAGTGTGTTGTCATTCAAGATAAGTACATGTTCTTTGGCGTAACTTGACAATATGCCTCACAGAAGCGGCACCGCTATAXXXXXXXXXXTCTCTAATCCAGTTATTAAATGACACAACAATGTTACTAGTTATGTAGTCACATTTAATTGCTGGATTGAAACCACACCTATACCATAATAGCTTATGAT
Marker61961	GCGTCTGATGGTCTGAGTCCTGCGCAGTTTCGTCCACAGTTTGTTAGTTCGATTTTCGATTTGGTTTCACATTTTTGTGTTGGTTTCTAGAGTAGTGTAGXXXXXXXXXXTTAGCCGGTTCCAGATCCACAGAAGGCGACATGGATCGCGGCGTGGTCAAACCGCCATTTTTCAATGGGACAAACTATGTGTATTGGAAGATACGCATGT
Marker41708	AGCTCAGAGAAACATAGAGCATCCTTTTTAGGGGGAAAAAATATGGGAATAGTTTCATACTTTTTAGGTTAATTGCATATTTATTCTAAAAAAATATTTGXXXXXXXXXXGAGACTTGAGAGAGACCAGAGAGACCTCGAGGAGTAAGAGGCTGAGAAAGAAGAAACAACTAATTTGTTGGAAGAGAACCCGGAGCAACAAGGTAACTCT
Marker30862	CGCCTTCTGTGGGTCGCCTTCTCGTGTCTTCTGGAATGTTCTAGAATCTTCCAAGTCGTATCCATCGAGGACTCTCGCTCCGGGACTCCAAATATAGCAAXXXXXXXXXXATTTTCAAGAACAATGAAGCCATCGGGAGAATTGCAAGATGGGCAGTTGAGCTGAATAGCTATGCCATAACCTTCGTGGGAAGATCAGCAATCAAATTAT
Marker29240	AATTGCGCAGTCCGAAGTAGATACGGTGTATGGGATCCGAGTCCTCTCTGGACTGAGAGTTCGTGTCCGAGTAGGAGTCAGATGTTTCGACCTGGTCCCCXXXXXXXXXXACCGGCAACTCGTCTTGGGGATTCCCAGATGATTTTTTTAGTGGGGATCGACGTTCGTATAACACGGCGAGTACACAGGAACAACGAGTTATACTGGTTA
Marker66879	CTAAGGACCGTGTTCGAGTGTGTTGGTGCTCTCGACCAAATTTTCGTGCCAACAAATACATAGCAAAAACTTTACACACATGTTTATGATTATCGAGACAXXXXXXXXXXCGAAGACACTCAGGCAAGAAGCTCAACACCAGTGTTAGAAGACATGGCTGACAAAACTCTCTGTGATTTCTCTGTGCCAACCACTGCCAACATCAGGACT
Marker61823	TTAAACCTCAGCTCTCGTTTGTGATTAGTTAATATATATGCAGCCCATCTTAAGGTTCAAAGAATCAAAGTTACTGTAGATGCATGAACATTGCGCTGGTXXXXXXXXXXAGCAAACTATGAAGTTTGACTGCATTTTTATTGGAAATAGAAATTTAAGAGTATAGGAAAACACTTGTGGACCCAAGCAGAGAGACATACCAACAGAACT
Marker108170	AAGGGGACGATCCAAGAAAGAAGATCGCCCCGGGAATCCAAAACTCTGCTCATGTCGGTCTTAAAATGCACTTCGAAAACCGTCCTCAAGAAGTTGCAAAXXXXXXXXXXTTCTCTAGCCAAATTTCCTGCATCAATACAAAGGCAGGAAATGAGCGTATGGCACAACACTGGGGTTAGTATATTGAGAAGGATACCAGTGATGTGTCAT
Marker45625	TCGGCAAGGAGGTCGACGGCGAGCTGGAGGAGATCCCTCGGAACGACGATGACGACGACGACACCTCGCAGGTATCTCTGACCCCCCGATGAGCTTTCTAXXXXXXXXXXTAGACAACCCTAGAAAGCCAACGCAAAAGACGGAACTCGAATCCGATCAAGAACGAACGAACCGCGAACGAAAACGCGCGAAACTGGATCGACCGGACTC
Marker90212	CCATGGTCCATCGATCTTGACCTCACTTTATCTTCACCATTGCTTTGGTCCTTCGGCGCCAAGTCTTTGCTCAAGCCTCCCGACACTCGGTACCAACGACXXXXXXXXXXCCTAAAGTGGTCACTCAATTACCAAAACCAAACTAGGACCTTTCAGCCCTTCTTCGTGTGGCGGCTTCCAACAGAACTCTTCAACGCAATTTGGGGAAGA
Marker72080	AAAACAGTGAAGCAGACGATCTGACCAAGGCAGTAGCCTAGCTAGCTCAGCTACCCCCAGATGTTTTTTATGAAGTAGCAACACAACCAACTACCGAAGCXXXXXXXXXXTCAAGGAAAGGACATTCTGAGGTTAATTCATGAGGGTATATGTGGATCTCACAATGGTCTAAGAGCATTGGTCGGAAAAGCCTTCCGGCAAGGTTTCTAT
Marker47596	CTCGCCGACGATGACATGGAGGCATAGAGCTTCCGGTTGCAGAGACCGCCGCGAGGAATTCCTTTGATGGCGTCGGGGCTGTGGGAAATGAATAGGGCAGXXXXXXXXXXTCCTCAGCAGCTGGACAATCCATCGAGCGGTTATTTGTTCGGCGCGTTCACAAATTCAACTGCCATTCAGTCCCTCGTTCGTTTTCCGTAAGTTGACGCG
Marker46006	GATTTCTTTTAGGGGGGAAGGCTGTAACACCTCTGGTGTTTAACTGTAATTAACCTGACATGTCATCATCATTAGTCATTAATCATTCTTGTCTTGCATTXXXXXXXXXXGCAAAACCCTGATTTCCAAACCCTGGATTTTATCCCTCTTTTTTGGTAATTCAAAATTATTCGAAATTTTAGGTTGGTCCAAAAAGCAAAGTTGTAGATC
Marker62145	TTTTATTTTGGTGATCAAGACACTATAGAGAGTGTGATGACATTTAGGATTGATAGCCGTATTATTAAGAGGAGTGAAACTCGATTGTGAAATGCGGTTAXXXXXXXXXXTGCACCGGACGCATAGGGTGCACTGTGCGAGCGTCCGGTGCCTATGACGTGGCTCAAGCAGAGCAAACAGAGTAGCATCGAACGCTTGGTGCGTTCGATG
Marker54633	TCAAATTAGGTGTACAAAGAAGCATTTTTTATTGTAAAATATAGAGAGTAAGGCTTAGGCTAGTTTTTTTTAAGACAACATCGACAGTAAGGCATAATCGXXXXXXXXXXGATTCTGACCAAAACAGGAGACCATCTCTAGAAGTGCTCGGTGAGTGAATGCTTGTGAAATACCATGTGTTGACTGCACTGCAAAGAGCAAAGAAATTAG
Marker9762	TTTTTTCACCAATGCACCGAAAAACTCGTAGTTGATTTTTTTTGCAACGGACGCACCCAATCATCTCTGTTTCACCCCAAACTCATGTTTGGTGGGTTTTXXXXXXXXXXCTTGCAGTTGAATTATTCGCAATGGACGCACCCAATCATCGCCGTTTGACCCACAACTCATGTTTGGTGGATTTTTGGCTCTTTCATTTCCGACGGAACG
Marker16762	GAGTCAAGTGATCGATCTCGGTGGACTTAAGCTTGTTGAATAGCTCGTCCACGGTGAGGGTGTCAAAGGCTGGAGACTCTATGATGGTCGACACCTTCACXXXXXXXXXXTGACCTGAGCAGTCCCCTCGTGATAGCTCTAATGCTTCACCCAGATCTCTCGAGCAGTCTGAAGCTCAAAAAACACGCTCGAACTTAGGAAGGGAGATGT
Marker51398	TTGATGACAAACTGAAGAAGCTCAGTTGCCAGGACAAAGAGCATGGGGGAGAGAGGGTCTCCCTGCCTCACCCCCCTTTTGCAAAAGAACTGTTTACCTGXXXXXXXXXXAGCCATATTGGTTCTTGTGAATCAACTGCAGGATGATGGGCTGCAACCTTTCAGCCATAAGCTTAGTTATCAATTTGACACAACAATTGAGCAAGGAGAT
Marker76953	CATCACGCCGGAGTTTGTCCTTTTGTCTATGAGACTTCTTTGATTTTGGCAATCTCGCACCCCCGACTCGCAGATCCCTAACAGTGAGCTGCCTCCATTCXXXXXXXXXXCGTCTCTAGTGTATATGTTTTCTTATATATATCCTCTCTATCCTGCAGCGAGTTAGTGACAGCTTGGTCAGTTGGCAGCTTGGCAGTGACAGTTAACCCG
Marker21225	AGAAAATTGACCCCAAAGAGCAAATCTCACACGGGTAGTGTTCTTGAGCCAACAGGTGGCTGGATGTTCTCGGTGATGACCGACAAACACAGTGAAACACXXXXXXXXXXGTGTCCCGGCTCAGAGGTTCCACGGTCTGGAGGATCAGTGTAAACCTACAGACCTCGGAGGTTCCACGCCTCTATGCAGAGGCTCCACATGTGCCTGACT
Marker75164	TATAGATAGGCTAAACAAAAGAAAAATCCTAAAAAGGAAAAAAAACATAAGCTAGAAGGCAAGAATAACTACAATTGTGTTCTATGTTGTTCTTCAACTAXXXXXXXXXXGAGCATGTATTCTTAGCTTCTTTGGTGTGAGTTTTGGGGTGTCTGTAGGGTTATTTCACCTTTTTTCTTCTCAATAAAATGATACACAACTCTCCTCGTC
Marker89194	AAGTGAGGATTTAAACACCATTGAGTGATTGAGTGAATCTTGGAGGACTTTGAAAAACCTAAGCAAGATAAAAGTTTCCTATCTACTGCTTTATTTTGGAXXXXXXXXXXATGCTTAAACCGCATTGTTGCCCGAGGACGACCAACAGGTTAGCTTGGGGGAGCTTGTTGATGGTCCTTAAACACCTATTTTACCATCAACATTTGGGTG
Marker62786	CAAACCAAGATTATTCAATCTTGTAAAGGACCACGGTGGAAAATGGCTGGAAGAATTACCTAAGGTAGTCTGGGGCTGCGGACACAGCGAAGCAGAGCAAXXXXXXXXXXGATAAGAATGTCCATCACTGTACCTTCCAAGTAGGCGACATGGTCTTGAAGAAAAATCCAGAATACCATAGGACGCCACAAGCTTATGAGCCCATGGGAA
Marker69116	CGCCTTCACTTCCTCCAGCTCCTTCTTCAGGGAGGGACACTCTTTGCAACCACCCACCAAGTCTAGCCTACTCTTCAGCTCATCATACACCTCAATCAAAXXXXXXXXXXTCACGGGTAAGACAATCGACAAGAGAAGAGGATGAAGCGTCGTCGTTGTCGTCGTCGGTGCCGGCGTCCTTGTCCTGTCACTTGCGGTCCTCTTCGTCCA
Marker28138	CTTTGTCTAGAGTCAGGCACTCGGCAAAGATGAGCACTCAGCAAATCTCGCCAGGGCAAACGACATCCATAGCCGTTATCTTTGCCGAGTGTCAGCCGTCXXXXXXXXXXTTTTCTTGAATTTTCCCGAAAGACGCAGTTCCTGCGGGTACATCGAATAATTGATTTTGATGATTTAAAAAATGTTATTCTTGTTCTTAACCGTACGTTG
Marker64775	TTCACGTGGTGCGTTGGCACCATGTTTGGATGCCCTTTTTGTATATAAATATCTTTCGACTTAATTGAGCGGCAGAGCTCCTGCCTTTGTTTCAAAAAAAXXXXXXXXXXTTCTTCTATTAATGCAATGATACATATCTCTCCTTCATGTTTGAGAAAAAAAACGAGCTAACGCTGTAATCTGAAATATTACTGTGTTATTTGTCAGGTG
Marker28689	TCGTTCCTGGGATCAGTCATCGCTTGCCTCCGCCTTCAGCACGGCGTCGCTGACTTTGCCTCCATCGAACGAGTGGTACATCGACTCAGGTGCTACCTCTXXXXXXXXXXTCGTCAGGTGCAATATCTCTGGGCTGCTCTACCCTCTGCGCCTTCCTCCAGCACATTCCCTTGTCGCTCGGGCTCCTTCTCCGTTGTGGCATCGGCGTCT
Marker105516	TTTCTACCTCAACCATCTCCGGGTTTATGCAAGATTAGTTAGTACCTTGCAAAACAGGCATAGTATTTTTGCTGGGATAGATGTTAAGCTAGAAGACGGGXXXXXXXXXXCGTGCATTTGATAGGTTCTTCAAAATGTAACGAACGATCACTAAGCCTACTTCATTCTCAGATAAATTCTGTAGTAGTATTTGTTTTTTTTTTTCAAAGT
Marker112096	TATACATAATTCTTCTTACAGTGATCAATTTCCGGAGCACTTTCAATGGCTGATTCACCGAGCATTTGGGACAAGGTTAGACCAGTTTCTGCGAAAAATGXXXXXXXXXXATCTTTCGGCTGCTCTTTGGAGTTTTGTGCCACACACTACCTTTTCTGTCTGTAGGTCCAGGCTTCCTCCATGACCAAAAAACCAATACTTGGCGCGCTC
Marker82399	ATTTTGATGAGAGGTCTCCAGTAAAGTAATACTCAAACCAACCTCGCAAATGATTTGTTAGAAATTTGTTATTTTTATACTCACAAGCCAGAAAGTTATTXXXXXXXXXXAAGCCGTTTGTGTAGGTATAATTATTTTTTGTGTTATGGTATTCAATCTATTAGTTGCGACCTTAGTGAAGATTTTGAAGGACACATTCAATAAACAGAT
Marker88960	AAAGAGTTTGTTGTCCACTCGGATCATGAATCATTAAAACATATCCGAACACAAAATAAATTGAACCGTAGACATGCTAAGTGGGCTGAATTTATTGAATXXXXXXXXXXCTATGCATTTCTGTTGGTTCTGTTCGTCTTTTGTTGTTGCAGGAGGCACATGGAGGCGGATTGATGGGTCACTTTGGTGCCAAGAAGACTGAGGAGGTGC
Marker92642	TCGCACTAGGTACGTAGTTTCTACATTCCCGTGACCTTCCATTCCAATCACACCATGCACCCACCTTTTTTGGAACTGTATTATGTATTGCCCACGAAACXXXXXXXXXXTATATACGGTAAGTCTATGTAACACACTAGTACAGAGACATACTATACAGTCGGTTGAAAACCCATTTTCACAGGCAGTTTCCAGCACCGCCTGCGCTGG
Marker52264	AAGGTGAAAGTGTATAACCTCTGCAGAGTGTAAATCTGATATAGCAGTCGTTCTCAGGGACACGAGCGACTCGGATCCTGTTTAAGTAGTTCATGGTGGGXXXXXXXXXXGAGTATCCCGAAGATGTACCAGACTACTGAGGTTGGCGTACCCCCAGTCGGTGTCCCAGTGGAGTGAAGTCTACGCGCTACCGTTATAATAATGGGTCAT
Marker50415	CCGGTCCCTCAGTCCAAGCCTCACGTCCGCCCTTCACCGCTCTTGGTCCATCGGCACGGCACGTCTCTACTTGACCTTCACCTTGCCTTCGATCACTGTAXXXXXXXXXXACCATTTCTTCATTCTTCCATCAAGCCATAGCCTTCGGAGCTAGAAAATCCTATAGCCAATCCATTGGTTGATGCGCAGAAAGTCCCTTGTCATCAACAT
Marker64763	GCGTCCGATGCTGTGTCTTCAGGACGTTTTCATCTGCGGTTCGTTCGTTCGTTGTCGGTTTTGATTTCCAGCTTTTGCGTTGGGTTTCTAGAATTGTGTAXXXXXXXXXXTTAGCCGGTTCCAGATCCACAGAAGGCAACATGTATCACGGCGTGGGCAAACTGCCATTTTTTGATGGGACGAACTATGCGTATTGGAAGATACGTATGT
Marker51923	ACATGCGTATCTTCCAATACGCATAGTTCGTCCCATCAAAGAACGGCAGTTTGCCCACGCCGCGATCCATGTCGCCTTCTATGGATCTGGAACCGGCTAAXXXXXXXXXXTTTACTACTCTAGAAACCCAACGCAAAAGCCAAAAATCAAAACCGACAACGTACGAACAAACCGCAAATGAAACTGTGCGAAGACAGCCGCATCGGACGC
Marker69519	CGATCCAGCTACTAGACGCTGCCCCTGGCGCACCTGGTCGGTTTGACAAGCACGTTCGGTGAGGGTTGTTTCAGACCAACGACTAGCCTCGTTGTGTGGGXXXXXXXXXXCGTATTGGTGGTGTTTTTCTTGTTACTCTTGGTACTTTCCTATGCCTAGATGACTTGAAGCAGCTTGGTGGAGTTTTCAAGAGTTGGTGGTGATTGTTCT
Marker16820	TCAGTCATCGCCCTCGCTGCCCTCCCCATAGGGTCGGCACTGACGCCAACGCCATGGAATTTGCAATCCAAAGTGTGTGTGGTGAATGGGGAGGGGGAGAXXXXXXXXXXGGTAAATTATATGACAAGTGGGAAAAAGTTTTTTCTCTAACAATTTGCTATTCCAACTTGGTAAACATAAAAAAATAGGACCATGCATGTGCGTCACTGC
Marker68836	GACGCCGCCGATTTAGTTTAGTAGTAGTTAGTTTTTGTTTCTTTTTAGTAGTAGTAGATATCAACCCCCATTCATATATTTCGATCAACCTATCTAGAATXXXXXXXXXXCGACGTTAGCAAGGGTCAACAACGTCATTAGGTCATGATCCACGCCACTCCCCTCCTGAGCCCTCCGATGCCACTGACCTAGTGACCAAGTGCTAAGATT
Marker42199	CTGGTCCCTCAGTCCAAGCCTCACGTCCGCCCTTCGCCACTCTCGGTCCATCGGCACGACACGTCTGTACTTGACCTTCACCTTGCCTTTGATCACTGCAXXXXXXXXXXAAGTTTTGTAACTCTTTGGGTTTAGAGCATCAGTTTTCTTCCCCCTATACACCCGCTCAGAATGGTGTTGTAGAGTGGAAGAATCGGACTATTGTAGAGA
Marker47061	TCATAAACGGCTAAATATAAGAGGAGGTGTATGTTAGACAACCCCCCGGTTTCGAAAATCCCAAGTTTCCAAACCATGTCTTTAAATTTCACAAAGCATTXXXXXXXXXXGATGTTTTCCTCGGGTTGCAAATCAAGCAAACATGGGAAGGAACGTTCATGCACCAGGGCAAGTACACACGCGATATTCTGGAGAAGTTCGACATGGGTG
Marker45882	AAAGGCAAAATCTGGCACACAAGATCACCCTGAGAATGAAGAACTCTGCACAAGCCGGTCTTAAAGCGTACTTCGAAGCCATCCCCAAGGAGTTGCGAAAXXXXXXXXXXTTCTCCAACCCGAGATCTTGCATCAATAAAAAGGTAGGGGATGAGCAAGTGGCATAACACTGGGGTTAGTAAACTGAGCAGAATACTAGTGTTGTGTCAT
Marker43407	ACATGCGTATCTTCCAATACGCATAGTTCGTCCCATCGAAGAATGGCGGTTTGCCCACGCCGCGATCCATGTCGCCTTCTGTAGATCTGGAACCGGCTAAXXXXXXXXXXTACACGACCCTAGACACCTAACGCAAAAGTCCAAAACCAAATCCGACAACAAGCGAGCAAACTGCGAACAAGACAGTGCGAAACAGTACTGACCGGACTC
Marker110024	ATGCTTCTATAGCTACTGTGAGAACTGCCTGTACCCGGTTACGGGAGATGACTAGACCAGAGGCATGGTCACCACTTATCTTATCTGATGCTTTTGGGGAXXXXXXXXXXGTTAAGCGGAGATTACGGTGCTTAATCTGGTACAAATTGGTCAGTTCTGTTACATTATGGTACACCTGATGATGCACATGGTGGATCAGATCGAGCAACT
Marker52091	GGTGGGTGCGCAGAAGAGCCGAGGTCTCACCCACGTCGTACCCGAGGTTGATCCTCTTGGGCATCTCGAAGTTGGTGTAGACTCTGTCCGAGCCTTTTGCXXXXXXXXXXTCATTTGCGCGGAGCCTCCTCTACCACTACCACATATACGTTTCATTTTCGTTTCGGTTACCCATATATTATACTAAACCGGGTGTAACTTGCTTATTTG
Marker55728	AGCTCATAACAGTAAAACCAATGTAGCCTGCCCTCATGTGTCATATAAAAGCAGAAGGAATATCATATCACATCTATATGAGCACCCATGACGCAAACTAXXXXXXXXXXAGCAAAAACCAAAATATCTTCAAGTAGCTGGTAATCTCAATTGAAACGATGCTCGATATTTCTGAACTTTCAATTGAAGACATCACCGGAATGCTGAAGG
Marker40865	CTAAATAGCGTAATACCTTACGTCTAGTGCGGCGTGTGCCTTGTGCTATGATTCAAGATTCAATGATAGGAGCCTGCGCCCGCTTCCCCTTATATATCCGXXXXXXXXXXGGACGCTCCGGGACCCTCGCATCAGAGCGATAGCTATGCAGAGAGGTTCCAGAGAGAGCAGAAACACATCGAACGCGTCTGGTGGTTCCAGATTGGACGC
Marker56806	GCCTTGTAATTTTTTGGATATGGCTTGGAAAATTGTTGCATTATCTCTTTCAACTAAGCCATTGGACTGAGGGTGCCGGACTGAGGCGAAGCACAAGATTXXXXXXXXXXATATCAGAGTTGTTGGGGCGCCTGGGGCTTTTTGCGTTTTTGATGTTAGTTGGCATCCCTCGCAGTGCTTGACGATGTCTTCTGCATCTCGCAATGCAGT
Marker60642	ACGCCCACCGGAGGAGCTGCTCCTTCCGTGGTTTGACGCGCTGAACAAGAACGAGAAGGAAGAATGCTCACGCTCCTGGAAAAAGAAGTCGGGAGGGTATXXXXXXXXXXGGCACTACTTTTCCATGATCCCCGCCGAAACTCTGAAGGGCTGCTTGACACGACGAACTCGTCAGAACCCGCCCCTTCTCTTTCTAGTGACGAGACCGAG
Marker45071	TCTTTGAGGAGTTGAAGAAGAGGTTGACTACAGCTCCAGTTCTAGTCTTACCTAATCTGAGTAAGAAGTTCTCTATCTACTGTGATGCTTCTCGTATGGGXXXXXXXXXXCACCCAGGGAAGGCGAATGTTGTAGCAGACGCCTTGAGTAGGAAGAGTCATGTGAATGAGCTTCTAGTCACAGAGTGGTCTGAGAAATTATGTGAAGAGA
Marker85018	GAAACCCTAAATGGAGGTCATATCAACTTGCTGCTTTGACCACCATGAAAGTACAACTTATATTCATATTTTGATGTTTGACCTTAAAGCAAAGTTAGAGXXXXXXXXXXGGACGGAGGATTTAGTGTTTAACTGCAGCAAGGTCATCCATCATTAACTCTTTGACACTATCAAATTTGGGGCTAGTTACCCGCTGCATGGTAACTCTAA
Marker84341	TTGCAAGAGCTACTAGCAGGCAGCAGCACATCACCAACTTTTTTATTTGCTCTGGACTTTGTTCCTCCCTCCTCCTACCTCTTGCTCTGGACTGGAGTAAXXXXXXXXXXAAATGCAGTGTTATTGGTCTTCAGTTTTTTTTCCCTAAGGGGTTAAAGCAAAAGCATGCCACAATGATCGTCTTCTTGACTGATTTTGTGGAGCTGTCTT
Marker19781	GACTAAGGACGAAGTCAACCAAACATAAGGTTGAGACATTCGTCATTTCGATCTAACAAATGAGAATGTCGGCTTGCTGGGCGAAAAGAATCCTCCACAGXXXXXXXXXXCATACAAAAACCGACCCTCCGACAAAACGAAAGGGCGGAACGAAAGCCTGCGGGCAACACAAAACCGACCACCCCCAACAAAAGGGGAGAACGGTAGCAG
Marker57257	TCTTGTTAAGTATGAAACACTTGCAACCAAAGACTCGAAAGTAATGCACCTTTGGTTTGTTACTCGTTAGAAGCTCATATGGCATCTTGTCCCTTAGCTTXXXXXXXXXXTCCCGTTGTCGCTTCTCACTTTCTTGTTCTTGAGCTCAAACTCATTTTGAGCCCTTCTAGCAAACTTCTTGAAGATGCTGATGGACCAGGAGAGGAGCTT
Marker77020	CTGGTCCCTCAGTCCAAGCCTCACGTCCGCCCTTCGCCACTCTCGGTCCATCGGCACGGCACGTCTCTACTTGACCTTCACCTCGCCTTCGATCACTGTAXXXXXXXXXXTCTCACTGGTGCCCGTAAAGAAATACGAATGAAATTTCTGTTCCAGCTCTGCCCATGTGTTGATAGAATTTGTTGGCAAAGAAGCGAACCACGAGAAGGC
Marker84359	TTCCTCCATATTTCCTGATAACCCCCTGCAGCAATAGACAAACACCAAAACTCGTGGAATTATGTCAGATAAAACCCTAAGTCTGGGTGTTGGTTGCATTXXXXXXXXXXCTGGTCCGTCACATGGTGGCGGGTCTACTTCGTATGGAGGTGGGGGTGGTAGCTCTTTTATGAGCTTTCCTGCTCCCGATGCTGATACTGCTAGTGGTGG
Marker58417	TTGAAGCTCGTAAAGTAAGTTATAGAACGTTTACTTTTAGAGTGCTCACATATTTCTGGAACTAACATAAATACTTGTCCATTGTAGAAAAATGAAGTTGXXXXXXXXXXAATCAATGAGTGGTTTTTCCGCACTCTGCAGCCGCACGAACCAACCCTGGAGATGATCTTAGCTGACGTCCAAGCTAAAGCTTCCACTCATCCGCAAGGA
Marker42948	CGGGTCCCGGCGGTCATCCGCGAGCTGCGTATTATATTCTTCTGCACGAGACCAACTCTGGGCTATATTAAGGAGTTCCTCGACCGTTCTTAGTTCTTTAXXXXXXXXXXATGAACGCCTTCTTTAGGTCGGACCAACTGTCGATGGAGTCAGAAGGTAGGCTCAGGAGCCACTGGCTTGCGGCTTGGTTGAGGACCACGGGCAAATAGT
Marker51252	TAAGAATCTTACTTGCATATGCTTGTTCTCACAACATCAAGCTCTATCAAATGGATGTCAAGAGTGCATTTCTCAATGGATTCATCAATGAGCTAGTGTAXXXXXXXXXXTGACTGAAAGGATCAAATCAGCCTACAGGGGGGTGAATAGGTGATTTTCAACAATCTAAAACTTCACAAACTAAAAGATGTAGTTAGATAACAACCGGAG
Marker60124	CATTTTGTTCATTTTGCCATATCCTACTAGTTCACAAGCTAAGAGTACAAGTGGAACTTATTAGTAATAAATATGCTCATGATATGCTATACTTCCTTGAXXXXXXXXXXCACACGAGGCAACCCTCGGGCATCATGAACACGGCGGGGGTCCGACCTCGCCGCCGGTAGAGCCGAGGGTCAGACCCCGCTTTCCCCGCGCAGGGGAGCA
Marker56207	TCGACGCGCTTCACCTCCGCCCGGAGCCGCTCGTTCTGTTTAGCCAGCGGCACCATCCTATCAAGGGCAAGCTTACGCTCTTCCCCGACCTTCAACAGGTXXXXXXXXXXACCGGCAACTTGTCTTGAGTAATCTCAGACGATTTGTTCGGTGGGGATCGGCGTTCGTAGGACTCAACGAGTACATAGAGACAACTATTTATACTGGTTC
Marker42106	CTTGAGATGAGGAAGGGTCATGAAAACTCCAAATAAAAGCTCTCAGTTCCGAAAGAAATGGGAAAAGTGGGCAAAGCCTCCACACAACCGAAGAGTCAAGXXXXXXXXXXCAACAACTCATAAAAGAGCAAAACTCGATCACACAGAGCGAAAGACTTGGTTCCCAAAGACATGGGCAACGGCTCGACGCAACCAAGTCAAAAATGAGCT
Marker72536	ATTGAAAGCAATACAAGAGACAATAGCAGGATTTCTTCGGGAACAAGTCATAAATCCAAACGGCGAGTTCTACTATAATACCAACGAGAAGTTGATTCCAXXXXXXXXXXAAGCTTATTGTGTTATGCTGCTAATGTCGGGGGAACGCCAAAAGGGTACCCCCAATCAACGCAAAACTCAGAACACCTTTTAATAGGAGCCCTCCGCGTC
Marker67947	AATCCAAGGATTGCCCAAGCTTAAGTTTCAGAAGGACCTTGTTTGCCATCCTTGTCATCACGGGAAGATGGTTGCTGCTTCTCACCCACTTGTTAATCAGXXXXXXXXXXAAGGGGTACCCCCAATCAACGCAAAACAAATAGGTTAAACCTAGAACACCAATTAATAACAAACCCAGCAAGTCTAACATTCTAAAAAGCCAACCCCTCG
Marker59020	CAAAAAGATGAAATAAACCGCTCAAAAGGTACTTTGAACTAACTCTTCACACAAAAAGTGTCAAACAGCAGATTTTATAATTTTCCTAGTTTCATCTACTXXXXXXXXXXCAAAGAAAAACACAGAAAAGTACATTTGTACAGTAACTTCACATTTTTCCATACAACAACCTATGCTTAACATTTTTTCTAACTGGAACATAACAAACAG
Marker61213	GGATGATACTAGTACAAGGGAGCATATCAGCCGGTACATGATGCAGCTTGGCGAAGCATCGACAGATGAAGCTTGGAGATTTCGGTATTTCCCGTTGTCAXXXXXXXXXXGATCAGTTGCCAGGAATAGCCATAGCTGGCATGTTGCCAAGCATCAAAGAAAAGCTGCTCGACATGGACTTTGAGGATCTCGGGCAACTATCACAAAGGT
Marker47331	GGTGGCTACTACCCTGCCACACCGCTTCCATCGTCCAACGGAGAGAACCCACGTCCCTCATGGCTCCTGCCCCGGATCATGCGTCCTCCCATCGTATTCGXXXXXXXXXXGCTGCCTTTAATCCATACAAATTATTCATAAAACAATGTTATTCTCTTAAAAAAATCAATTCTACGAATCAGCCAAACTGGCTTCAAGCTCAAGCGAACA
Marker44945	TATTTTGCCCAAACCAGAATAAATTGTTGTATTCTCCTTGCATCATCATCCGGATTAGGGAGCACACACTTATAAATTCACTCGTTGGTGTAGACCCCCGXXXXXXXXXXTACTCTATATCCATCTAAAAAATATTTCGTCCTAGTCATCGTGATTCTGACCTGTATATACAATTTTTCGGCATCCACCATTATCCATACGTGACACTCT
Marker39142	TTAGGTTTTTTTTTGAAAAAGAGATTCAATGCACAAGCCACCTCAGAAAAGATAAAAGCAGAACAAGTTTTTAGGCAAACATCAATGCATGGCAAGAAAGXXXXXXXXXXATCACCTAGACGTCTTGGTGGCGATCAGAGAGCTTGGTGATCATCCGGAGGCATTGTGGATGACCCAAGCCAAGTTGTGACCGGTAGCCAGCGATTCACC
Marker110717	CTTCGTGGTGTCTTCTGGTGTCTTCTAGATCCTTCTTTTGCAGGTTTTGTTGCGAAATTAATATCTTTTCATCCGGGACTCCGAATATAGCAAATGATATXXXXXXXXXXCAACAGTTGATGGTTAATTATGAACATTAGTGAGCGTAAACACACGCCAAGGGGGTCTGCAAGTGATTTAGGCGAAAACGAGGGGTTACATAGTGAGGAA
Marker59466	TTCACATCGAACGCGTCCGACGCCTGCTAGCGTCCGATGCAGGTTCTTCTGCACTATTTTGTCCGCACTTTGTTTATCTGACTTCAGATTTGGTTTAGTGXXXXXXXXXXTTAGCCGGTTCCAGATCCACCGAAGGCGACATGGATCACGGCGTAAGCAAACCGCCGTTTTTCGATGGGACAAACTATGCGTATTGGAAGATACGCATGT
Marker77770	AGCCCATATAAATTCTAACAATAGCTAGTCTTTGGGGTAACTTTTGACCTAAACTAGATTTATGTCCAGTATTGCAATGGGAACAAATTAAGACTATACAXXXXXXXXXXATTGCACCCACACTGTGAATAGCTCAAACTCTCAAATCCAAACCTATTTAACGCTTCATATGGATGACCGCACGGGCAAATACTCGGCAACAATTGTTTT
Marker56085	GGTAGCTCCCGGTCCGGACCATTGAAAGGTCTTAGTTTGGTTTTGGTAATTGAGTGACAACTTAGGTGGGCTAATATGTGTTTGAAGTGAATTACACAGGXXXXXXXXXXACCAAAACAATGGTGAAGAGAAAGTGAGGTCAAGATCGATGCACCATCACTATCACAGAAAAACACTTCCGAGGCGGGCATTTCAACCGCCTCGGTGATA
Marker71188	GGACCTTTGAGTCCCACACCGACCGATCGAGAGTGTGTAAAAGCTTGAGAGTCCTCTCATGATCGTCGAAAGGCAACAGCTTCTTGTTAGCCCTCATCCTXXXXXXXXXXGACATGCTCAAACAGGAGAAAAGAGCATTACGGGCTCGGCTATTGGCATCATGCTCATCGATCTGCAGGTGAGTAGCACGAGCAACCAAAACCACGTAAT
Marker67472	ATGTGCATATGACGAAGGATTTAGTACCACATTGCTTGCCCAAGGTGGAGGGGAGGTCAGGAGCCCCTATATAATAAACCCAGGACCCCCCCTGAGGCAAXXXXXXXXXXGTAAGACTTATGCTTTAATATATTTATCTTCTCTATTTACTTTTTGCCTTTATATTATGATTAGTATAGGATGTCCGCTCGTATCGAGTGCTCTAGTTAT
Marker51296	CGCCGGGAGACACGCCGAATAGCAAAGATAGAGAGAGGAAAAAGGTAAAAGGGACAGTAGATTGGTTTTGATCGATTATGGTTGGATGCCTCAATCGGTCXXXXXXXXXXTATATCAACATTGGATTCAGCATTCATCACAATCATAAGACCTCCGACCAGTGCCACCTGGTCGGTCATAATCATGAGTGGTCGGAAACCCAAAATGATC
Marker43190	TATGCACGTTGAGTCTGGATAGCATGGATTTTTTTTTATAACCAATGTAGCGTGGATTAGCTTATATAGATAAGGAAGAAAAACTCCAAAAGAAAAAAATXXXXXXXXXXAAAAATACCGTATTTAATCAATAATCTACCATCGAGAATTACCGAACTTAGTTAGAGAAACTCAATCTCATCTCCGCTCAGCACCCCCATGCCCCAAGCG
Marker58278	TGTTTTCAGAGCCGACTTTTCTCAGTCTTTCGGCTCTGCTAGGTGTTTGATGGCTGGTCCTTCTTCTGATTTATGGAAGTGGCATAGGAGGCTCGGTCACXXXXXXXXXXACTTTCTTCCTTGGGTTGCAAATTAAGCAAACCCGAGACGGGACTTTTGTGCATCAAGGAAAGTACACGAAGGATATCATGAAGAAATTCGACATGGGCG
Marker74414	ATCTTAGTAGAGTTTCATTTGCATTAAATATGCTGCCACATAAGCAGTTTTGATGATATGACATTGTATTTAAGAAGAGAGAGATGAAATGCTCTTTTGAXXXXXXXXXXTTGATTGCATATATCAGTTGTATTTAGACTTGTGCAGTGCAGTTTGCACATGTTTAGTTGCCTGTATAGGCACTTTTTCAAGCTTGCACATTGCTCAAGA
Marker74256	CTTAAGCCTTAGTTGTCCAGAATTTCAGTAAGATATCTTTCTCAATATTTTTGTATTTTAATATATATTTTTTACGATGCAATGACAGTCTAACAAAATAXXXXXXXXXXAAATATGCAGGAAAGTAAATATGAGGATAGCTACCAATTTTTTAACTTTTGGCGAAGGTTCGGATATTTAGGTCCGACGATCCAGACCTTCCCTTGGTTC
Marker25390	GGCTGGGAGGGCTCGGGCGAGACGGAGATAGAGCGTTCGGGTGTTTGCGTTGATTGGGGGTACCCTTTTTTGTACCACCGACACAGGCTGAACCGACCGGXXXXXXXXXXGCAGGAATGCCGGGTCCATTCGATAGAACCCGGTGGCTCGATGCCTCCCTCCGAGGGGATCTCACTGCAGGTCGTGCTCCCTGCCTTGGATACACGTGAG
Marker35842	CAGAGTCTGAAGAAGACGAGCCCATAGCCTGCTGACCCTCTGGAGCTAGAAGCTGCGGTGAAGCGGTCCGGGTTGGCTCTAGCACCAACTACTCTGTCTGXXXXXXXXXXCTGAAACTGGCTGAGAAGTCCCGTGTCATAGTGGTAGTCGTCGCAAACAGGGACTGTGTAGGTCGTGGGGTGAAGCCAGTGCGCAGAGGACTAAAGAGAA
Marker47988	CAAATATCACTAAATATGTGAGAGATGATCTTTCATGTCAATCTTTGGAAATTCAAATTCCATTCACATATTTAGGGGGAGTTCTCTACATCCATATTTCXXXXXXXXXXGTTTAATTCATTTTCCATTTCGAATTTGAGTTTAGAAATGCCGTACTATCAAGAGGGATTCTAGTGCCCACAGTCAAATTGTGTTACCAATGCTCAATCT
Marker108848	TCCTCTCCTTGTTTGTTATTGAAAACCCATTTTGTCCCAATTGGGTGACACTCAGAAGGGGGAGAAACTAGAACCCAAACCCGATTTCTTTCAAAATTTTXXXXXXXXXXTGCAGTGATCAAAGTCAAGGTGAAGGTCAAGTAGAGACGTGCCGTGCCGATGGACCGAGAGTGGCGAAGGGCGGACGTGAGGCTTGGACTGAGGGACCAG
Marker59204	TCCGGTCCATCGGTCCAAGCCTCACGTCCGCCCTTCACTGCTCTAGGTCCATCGGCATGGCACGTCCGCCGCACGGCACGCCCATCCTTCACTGCTCTCGXXXXXXXXXXTCATATATGTTCTCAAAGAGGGGTCCCTTGGGGTCGTTGACTTATGGACAGGGGAGAAACCTTAGAGTACGTGTAACACAAGCTTGGAGGGGCTTTGTAA
Marker69279	GCCTAGCCTGCCTGTGCGCCAACATCTGCTGCCACCGATTGACTTTGGGGCGCTGATGTCAGCATGACATCAGCGTCCCTTTTTAATTTGAAAACTTTGTXXXXXXXXXXATTTCATGTTAATTCATGCAATAGTTGATGGTATAATATTGACATTAAGGACCGTCAACACACGGGTGGTGCATCCCTCTACGGGGACGGTTTGGTGGTT
Marker56378	CCTAGGCGACTTCTGACAGGGACCCGACCAAGGCGCTTGCGGACGGGTCGTCTCTGACTTGTATGAGATGATTCTTGATCGTCGGCTAAGGACTCGAGGCXXXXXXXXXXGCTGATTACGATCCTGGCGCTCCGTGAAGGACCGAAAATGCTAAAGCAAGGCGACCAGAGGGGGGGTGAATGGGAGCCTAAAATTTCTTCTCAGAAATTA
Marker77383	GTCGATCAGTATAGTCCGCTTCGCGCCAAAAACGACTCGACCTGCTATTTTTCAAATCGTACCTTCGCACTTTCGACCACCAAAAGCATTCAAAAGCCAGXXXXXXXXXXTCCATCATAGCTCCGCCAGTGGCAGCATCCAAACCTTCAGCAGGTGCCTCCTCCGTTGCCGCCTCTTCTACGACAACTTCTCTAGTGTTCGGGGCGTCCT
Marker118819	TGATAGTAGTATATGGTTGCTGATGAGCAAGTTTTGGGAGTTCTCAGCACTTCTGCATAGATATGTTGATGATGAGCAAGTTTTTGCAGTGTTCATATGCXXXXXXXXXXAAGAAAGTCTTCACCAAACAAAAATGGTTTTCTTGATATGGTTAGCAGTACAGTTTGACCTAAACTTCGTATATTTAAAATTGGTGGACATACTCATATG
Marker80683	CTCCGGTTGCTATCTAACTATATCTCTTAGTTTGTGAAGTTTTAGATTGTTTAAAATCACCTATTCACCCCCCTCTAGGCTGATTTGATCCTTTCAATTGXXXXXXXXXXGAAACTCCGCTACAGCCCAAGGAAGTGAAGGACCGAGAATGCACTAGCAAGGCGACTAGAGGGGTGGTGAATGGGAGCTCAAAAATTTCTTTCGAAACTT
Marker34814	ATCTCCAGAGCTTGGGCTCTTCTGTTTGGGAGATTTGCAACAAGGAGGATTACGTTGTCTTGGCTGTTCGTGTCACTCAGCTTCAGATTGATGAGCATGAXXXXXXXXXXTCAACAAGATGAGAGCGAACAAGTGAAGGACCGAGAACTCACTATCAAGGCGACCAGAGGGGGGGGTGAATGGGAGCCAATCAAATTTCTTTCGAAACTT
Marker57607	TACAATTCCAAGAAGCTTCAGTTTCGCTCCAAGAAACGTGTGTTTCTTGGGTACAGTAATATTCATAAAGGGTTCGAGTGTTTGGATCCTTTTGAAGGGTXXXXXXXXXXGTTGTTCCAAGTTCCACTATTGTTGTGCAAACTGCAGGGGAAAATCGGGCTCAAAATGATGAAGAGGAGGTGAGAAACAGACGTGATTTCATGTGCTCCC
Marker67238	CTAACTCAGTATCAATATTTTTTCTTTGCCTTCTAAGTTCACCTTGAAGATTAAAGCCCCACCCTTTGAAATATTGTTTCACCAACTTCAACTTTTGTTGXXXXXXXXXXAACTATAGCGGTAGGAAAAAGATCTTCCCAACCTTTAGACACTAGAACTCTATCAAGCTTTTCAAGGGTTGGCTTTTCCTGATTATTGGACCATGTAAAA
Marker84781	ATCCAAATAAAAGAAATAGAGCTCAAATCTCATCGAAACCCCAAACTGAAACTAGAATCACCGATGAACATAGCCCACCAACTCCAAAGCGAGATCAGGTXXXXXXXXXXCAGTAATTCCAAGAATGTACAGCAGAAATACACTGGATGCAGCAGGGCTTTTCATGTCTGCTGATTCGCCTTGTTCCCTGCCAGAATAAGGGAGATCTCC
Marker89921	TTGAAAGAAAGAGCCAGAGCAATTGACATTGCTGCTTACCGACTAACACCGTACCGTACATTATAAACAACAACTAGCTAGCAAATTAGTTAGCAGCTGCXXXXXXXXXXAAAATTTGTGGAAGTACCAACTGGATTTAAGGCTCTCAGGTGAAGAAATCTTGTGCATGTTACAAGGATCTTTTGGATCGAAAGATGAATCTGCAGTTAC
Marker61783	TGGGATTAGAGCCGTTACGTTACATGGACTCCCTTCATGGGATCCGACGGCGCTCGCCTCCGCTTTCAGCACAACGACGCTGAACGCTCTTCCCTCTGCGXXXXXXXXXXGTTTACCACCGACAATAATTGCTCTGTTGAGTTTGACCCCGCTGGTTGTTCTGTGAAGGTTCTTCCATCTCAGACCGAGATCATCAGGTGCAATAGCTCC
Marker49571	AAACCTGGAAACCGTCCACTCGATGGTTTTTCTCTGGCTCTACCACCAAACTGAAGCTGTAGAGGGGATGCACCGCCCATGCACCCTGTCCACCGACATGXXXXXXXXXXCAACACAAGCCAAAGAACATGCGATCAAACCCGTTGACAATCACTCATCACTCGAGACTCGGCATACACCCATGTATCCGCACACAAGTGCTACCCGAGC
Marker55571	GCCGTCTAGGTACTGTTTCCGTTGGCAGTTGCAGCAACGAATTACCCTGCATTCATGGTGGCTTTTAGTAACAGAAAGCTTGTTCTCCCACATGTTTTAGXXXXXXXXXXGCGTTGTGTGATGTAGTGACTAGTGAGTGAGCATTTGGTCGAAGTGCAGTTTCATCATTAGACGCAGGGGTAACGCTTTGTGATTTTTGCTGGGCTCAAT
Marker81486	TCGCAAGTTGAGGTTTCTGCGCAGTCTCGAAGACAAAACAGTTTCGCTTGTGCACTGTTTTTGGGTATGATAATTACAGAATCTGGGACAATGACCTGAAXXXXXXXXXXGGAGGTGGAAATGGACGTGTACGTGGTCCTGGTCGTGGAGCACCTGTGAATCCACCACCACCACCACCACGAGTGGACATTCAACAGCTGATGGGCATCC
Marker93541	ACAGCTTCTTCAAAGCGTTTATCCGCTGTTGAACCAAAAATGCAAACCATGACAGCATGAAAAGTATTCAGGAAAGCTGCCTGATGATTCGTCATGGCTTXXXXXXXXXXTCACATCTAGAATTTGATCATCGCTGATCTCAGGCATCTTGAAACGAAGTGGTCCCACTGGGCGTGCCAAAAAGTGTGTTGACTCAAAACGTGACACCTC
Marker55190	CCTTCGCCACCCCCCTGCACGTGTGCGGAGGTAGGGAAAGTGTGTGCCAACACCATCCCTTCAGCACCCTCGTCCTCGTCATCAAAAAGAGGCTCACCAAXXXXXXXXXXACTTTTGGTTGTCTTCCAAAACGCAACTCATAAGAAGTGTTTTTCAAGAAAGCTTGGAGAAAAATGCGATTGGAAATATAGCATGCAGTGTTCATAGCTT
Marker75417	ACACAAGCTTCTTTATTTTTAGGCTGATCTTTTTCCATAATAAATCAGTCGTTTATGTTTACAAAAATAACAATCCTCTCGGTCCAAAATCTGGTGTAAAXXXXXXXXXXGATCAACTGGAACGCGCATGCCAACCGGCATCAGCATTGCTGCACGCACCAGGGACAACCAACAAAAAACATGATGATATCTCTTTCATATTTGATCCTA
Marker77659	ATCACTATGATGACTATGTCAAGATCAAGAGTGAGAATGCAAAGCTCAAGAGTGATCTAGAGAAGCTAGCAACCACAAAGCATGTCTCTTGAGCTTGATAXXXXXXXXXXAAAGAAGAAGAAGATAGGGAGATGCAATGAGTGTGGAAAAGAAGGACACTTTGCTCACAATTGTGAAGAGCCAAAACCCACACCCTTGCCCAAGCATGCT
Marker90147	ACCGTTTTATTTCTACAGACGCGTGGTAACTAAAACCGCCAGTAAAGAAAGGAAGCGTCGGGAAAAATCATCACCAAGTTATTTCCCCTAGTCGTTTGAAXXXXXXXXXXGGGTCACTCAGGAGCCTCCAGACCTGCTTTGCTGGCATAGCCAAATTCACTATACACACAGTCACTGTAGGGGCGGCTCCAGAAGCACTGTAGGGGCGGC
Marker98895	AGGCAGGCTTATCTGAAGTGAACCTCGTCTCCTTTCTGCACTCCTTTTTGATAAACAGACCAGACAGGTCCAACCCTGTTGAGAATGAGATAATTTCAAAXXXXXXXXXXGGGGTCTAGGATCTTGTACAAGAGCTTCTTGAGCTTGTGTGAACACCAGTTGGGGCACCTGAAATCACCTTGCTGTATCTTCCGATACATCATCAAGTTT
Marker24201	CGCGACTGGGGAAGCCGGGAGGTTGACCCTCGCGTTTCCTGCGAGGGTGCGCGCAAGTCAGGTGGCGGCGGACAGGTGGAAGGCGAGCTAGGGTTTCCACXXXXXXXXXXCCACTCCCCTGCACGAGTGCGGAGGTAGGGCAGGTGTGAATCCAACAGCATCCAAGCTACAAAAGAAGGGTCAAAAGGGGTCCCCGAGAAAACAAACCAA
Marker29203	TCGACCCGAGAGTGAAGCTGGAGCCTGAAGATTCGTCATATTCGCTGGACGCCCGACGATTTTGCGCTCTCATCGGCTCGGGGGGCGGCTTTTAAGGCTAXXXXXXXXXXGAAATGCACTTGATTCGGCACTGGTTCCACTCCTTCGTTACTGCGAAGTGCCATGCCCCCAACTTCTTGTCGATGAAGGGCGGTTCTGTTTCGCGCGAAG
Marker49667	TTTTTCCCACTGATGCACCAAAAGACATATGTTGATTTTTTTGCAACGGATGCACCCAATCATCTCCATTTGACCCTAAAATCATATTTTGTGGGTTTTTXXXXXXXXXXATGGACGCACACAATCATCTCCGTTTGACCCAAAACTCATGTTTGGTGGGTTTTTGGCACTTTTGTTCTGACATAACTGTGCTACAAAACTCGTGCAGGA
Marker40706	GCCTATGATGGCATGGTAGGCTCCTTGGAACCCAACCACCTCGAAGGTGAGCGTCTCCCGGCGGAAGTTGCTTGGCTTGCCGAAGCAGACGGGTAAGTCGXXXXXXXXXXGTTTCTACCCGGGGGTATAGCACCAACTAGTAATATGATCGCCTGCTCTCTCCCTGGATGGTGATGCAACAAGACACAAGGTTTATCCTGGTTCGGGCAA
Marker34747	ACATACGTAATTTCCAATAAGCATAGTTCGTCCCATCAAAAAACGGCGGTTTGTCCACGCTGCGATCCATGTCGCCTTCTGTGGATCTGGAACCGACTATXXXXXXXXXXTACACAACTCTAGAAACCCAACACAAAAACCCAAAACCAAATCGGAAGTCGGTCGAACGAGCTGCGGACGAAACAACGCAGAACTCCGAGCATCGGACGC
Marker45615	GGCGGTTGATAAACGTTTTGAGGAAGCCACTGGCTCGATACAGGGACCATTGTTATTCCCTGTACCCCAACATCAGAAGAGAACTGCTGAAGACGGCGGGXXXXXXXXXXGCTTTCCCGAATCCGGGCTATAAAAACTCAACAGGGGCGTTTCTTGGAGGTCAAACGCATGCGGCTCCAGATTCAAATGTTGACCTCATCATGCATAAGA
Marker75230	AGGTTACCATGTACCCTATCATCCTCCCCAACTCCGGCAAAGCGCCGCCGCAACATATTTCCCTATGGCTAGGTCGCGGTAGAGCACTTCAACACCTTTTXXXXXXXXXXGTCTTTGCCATGACCAGAGATAGCACCTCCGGCGAGTTCCTCCTCGCCAGAGCTTTGTCATGCTGCCGTCGTTGGTGACGAGCTCGCCGTAGTGAGGTAA
Marker114665	AGAATACTTGCAAGAGGGTTGAGAGGCTACTCCTTGGTGTAAATTTGGCTTCTGTCGCTCTTGAAATTGGATTATTGTAGTAATTGGGCATCCTCGAATTXXXXXXXXXXTCTGTTTGCTTTAACTTACTATTTGTTTCTATATTGTTTACTATGGATTTGATAAGTACTTAGTTTAGTGATATGTGATCGTCTGGAATTGGAAACCAAT
Marker149185	GACTTCTAATACCCGAGTTCTACTTTATATGAAATTCAGGTGTTTTAAATTCTCCACTCACTAATTTAAAACACCAAGTTTGCAGTAGACACACCCATTAXXXXXXXXXXTTATTATACCTGGTCTGGTTAAGCTACGCGCCTGCGCAGGTAGGTAGATAACAGGCACGCACGCAGTCGGAGAACGGCGGTGGGGGCAATAGCTAGCGCT
Marker80377	GCGTTCGATGCTGTGTCTTCAGCACGTTTTCGTTCGTGGTTCGTTCGTCCATTGTCAGTTTTGATTTCCGGCTTTTGCGTTGGGTTTCTAGAGTTGTGTAXXXXXXXXXXTTAGCCGGTTCCAGATCCACAGAAGGCGACATGGATCGCGGTGTCGGCAAACCGCCGTTTTTCGATGGGACGAAATATGCGTATTGGAAAATACGTATGT
Marker53418	TTTGTGCTGACCGGATGCACTACCCCAGCGACCGGTCACGTACCTCTCAGTGTCTAGTCACTCAAAAGAAGCCCTATTCATTCCCAAATCACGACACTTTXXXXXXXXXXCCAAACGATCACCATTATTGCGACCTAACTCAGTTGTTTCTGCAAAACACACGTTAGTCACAATAATCTTACATTGTCATTAATCACCGAAACCCACTAG
Marker95568	TCCACAATGCGTATAAAAACATGCCTTCTCATCCGAAATCTTCTACGAAACATTGCATCAGAATATAGAGGCTCTTCTACAAAGTAATCAGCCACCAATCXXXXXXXXXXTGGAGACAAGTTTAGAAACAGGTACAGAGGTTGGAGTTTTGGGTTGCTGTGCATATATGCAGTTGTACTAGTCATGTATATATGCACACACACAGAGAGG
Marker59605	CGGTCCCGAAACAACATTGGCGCCCACCGTGGTTGTCGCCCGAGCTTACCATGCCACCGAGGAAGGCGTCAAAGACGGTCGACAATCTGGAGACGATCGCXXXXXXXXXXCCGAAGAGGATGATGACGATGCTGAGATCACAAGGCACGCCCAAGCAATGAAGATGTTGACACAGCAGCAAGAGGAAATCGAAAAGCTGCTGTTGCAAAG
Marker40225	ACGTATACACTTTTAACTAGCATGCTACACATGTCGCACATAGTTTTGGGCGAGACTTTAACAACTACATTGTTGTTGTCCGTGTGACCCCATCTACTGTXXXXXXXXXXAATAAACGATCCCACCCCCAGACACGGCTGCCAGCTCTCAGACACAAACGACTCCACACGATATTCCTCCACTTCGATCAGCTGCCCGCACGCGCGCTCA
Marker43684	GAGCAGGGGGTGTTCAACAGCAGTGCTGTTTTTTAGAATTGACCGGCGGACAGTCCGCCACCAGAGTCCGGACTGTTCGGCATTCGGCAAACAGTTCGCGXXXXXXXXXXGTGGTGCCTCGCTGTGATCCTAGGGATCATCCACTCTCTTTTTGAGGATCGTGGGCATCACGCTTGTGTTTGAAGCTTTTGGGGTTGATCTGTGGGATAG
Marker102137	TGGACAAAGAGGATCGTAAGTGCCAGGACAAGGATGCCGACACCAACGATGATGACGATGACGCTTCCGAGGTATCATCCTCTTCTCTTGTCGATCATCTXXXXXXXXXXTTTGATTGAGGTGTATGATGAGCTGAAGAGTAGGCTAGACTTGGTGGGTGATTGCAAAGAGTGTCTCTCCCTGAAGAAGGAGCTGGAGGAAGTGAAGGCG
Marker75672	GTTCTCTAGTAGTGCGCATCATGAATTCATCCCATGAATTTTGGTGGAACCAACTTATTCCTCATCCATATACTAATTATTGGCTTACGAGGAATGAGGTXXXXXXXXXXCTAATTGAAAGGCACATCTCTTGTCACATGCTTTGAAAAATAGTTTCTCTTGCTTGACGACCTGACCACTACTGTGAGTTTATGGCTAAATTACACTGTA
Marker70998	GCGTCCGATGCTCCCTGGAAAGCTAGCTCGCGCCACGTCACCTGCATCAGACTCTACAACAGTGTTTCCTCAGCGTCCGATGCTTCCTCAGCTTCTGTCAXXXXXXXXXXCTCCTCTTAATAGTACGGCTATGTATCCTAAATGTGATCACACTCACTAAGCGTCTTGATCACCAAAACAAAGAGCCCTATAGGTTATACCTTTGCCTTC
Marker53653	CAGCTTTGCCCACAGAATAAGTATTTCTCCAGCCACATATTCAGAAAAATTATATGCTCTCATTCTGAAACGCTGGACTGAGGAGTGTTGAATGAGGTAAXXXXXXXXXXGAGACAGAGTAATGCATTGATCCAAATTGCGGAGGATCCAATCTGATTTCTTCTTGGCTTCTACCTTGATTAGTCAATCCCTCCAACCCGAGATGATTGA
Marker30214	TCGGACGCTGCCAGCGTCCAATGCAGTGATTTCTTCACTGTTTCGTCCGCAGTTTGATCGTTTGACTTCGGATTTGATTTTGGGTTTTTGCGTTGGATTTXXXXXXXXXXTATTAGTTTCTGAAAAGAAATTTAAAGCTCCCATTCACCCCCCCCCCTCTGGTCGCTTTCTGGTAGCTCTTTCGGTCCTTCAGCCACATTGTGAGGAACA
Marker50644	GCATGGGATACAGCGCAGTGCTTGCCTTCAACGCCGTACGGATTCACTCCGGCGCCGATTATCGTAGATTCGATGTCTGTGAGTAGGGGCTGGAATATAGXXXXXXXXXXGTCATTGACTTTCATTTTTGTTCCAAAGGCGATGTATATCTCATCAGCTATTGCTGCGAATCATGTCAGTCACCCCTGTTCTGTAAGCAATTGTCGTAAT
Marker70469	ACATACGTATCTTCCAATACGTATAGTTCGTCCCATCGAAAAACGGTGGTTTGCCCACGCCGCGATCCATGTCGCATTCTGTGGATCTAGAACCGGCTAAXXXXXXXXXXAGCGGGACACCACACGTCTCTAGAAACCCAACGAAACCAAATCGGAAGTCAGACGAACGAACTGCGGGCAAAACAACACAGAACTCAGAGCATCGGACGC
Marker88951	TAAACAAATTCAAATCAAAAAGTTGTCAACTACAAAGTTTCATAACTTCTAAGATCTACAACTTTTATTTTGGCAGTTTTTCCATATGAGATCGTTTATAXXXXXXXXXXGAACATTTACACTGACGGTTAGCTTATGACAACCGCCAGTGTAGATCTATTTGCAGTGGCGGTTAGTATAAGCCAACCGACAGTGTTACGCTAGTGTCGG
Marker35940	AACCTCAGGTTAAATCTCGTGTCTCGTGTGCTTGTTGGATTTACATCTTGGATTATTCCGTTTGTACGCTTGTTCTTCGTGTTCTTCCACCCTCTACTCTXXXXXXXXXXCGTTTTGAGCTGTGAGTTTGAGGCTTCTAGATTTTTAAATAGGCTATTCAGCCCCCCCCCTCTAGCCATTCGGACCTTTCACGCATCCTCTGAGCAGACT
Marker50817	ACATACGTATCTTCCAATACGCATAGTTCATCCCATCGAAGAACGGCGGTTTGACCACGCCGCAATCCATGTCGCCTTCTGTGGATCTGGAACTGGCTAAXXXXXXXXXXTACACAACTCTAGAAACCAAATGCAAAAACCGGAAATCAAATCCGACAACGGACGAACGAACGGGGGACGAAACAGCACAGAACACACCTGACCGGACTC
Marker103469	ACTTATGTACCTGCACGTCCTCCTGAGTAGGTCCTAGTTTGGTTTTGGTAATTGAGTGACAACTTAGGTGGACTAATATGTGTTTGAAGTGAATTACACAXXXXXXXXXXAGCCGTTGGTACCGAGTGTCGGGAGGCTTAAGCAAGACTTGGCGCCGAAGGACCGAAGCGATGGTGAAGAGCAAGTGATGTCAAGATCGATGGACCATGG
Marker88451	AAGCATATACTTTAAAGGAGGGGGTAATGCTTGCACAACATATTGGAGGGAATCGTTTAATAATTCAATTGGATTGCCAAGAGGTGGTTGATATTATGAGXXXXXXXXXXATAAAGCTCGCCTAAGGGTTTATTCAAAAAACAAAAAAAACTGAGCTACTCCAGCTATTGTTCCTGCGGTCTACGCTTTATTTCCTTATAATAACATGAA
Marker70386	TCATCCAAAGCAACTGGGAACAACAGCTAGCCGCAGCAACATACTCAGCCTCCGTGGTAGACTGGGCGACACTAGACTGCTTGCGAGAAGACCACGATACXXXXXXXXXXCGCACAGACACACCGCGTGTCACCGTCAGGTACAGCAGCGATCCGATCATACTCCGGTACTCCTTCTGGTCCACTGCTTCTCTATCCACATCCGCATCCA
Marker65870	TGTTTAGTTCCCCAGAGTTTTCCAAAAAATTTCTACATTCTCCGTTACATCAATCACATATGCAACTAATTATACTTTTAGTACGTACATATTGAGACAAXXXXXXXXXXCAATGTTCAGAGAAAGCAGTTCATAGGGATTTAAAAATTAGCTACCAGGTAGCTGATACATTGTAGCACCAGTCTATAGCACCAGGTAGCCATTGCGCTA
Marker52212	GCGTTCGATGCTGCATCTTCAGCAAGTTTTCATCCGCAGTTCATTCGTCTGTTGTCGGTTTTGATTTCCGGTTTTTGCATAGAGTTTCTAGAGTTGTGTAXXXXXXXXXXTTAGCCGGTTCCAGATCCACAGAAGGCGACATGGATCGCGGCATGGGCAAATCGTCGTTTTTCGATGGGATGAACTATGCGTATTGGAAGATACGCATGT
Marker49228	TATTGTTGGGGCTTCAAACTAAAATATACCATAGGAGCCCTCAAAAAATAAGAGCCCAAATAGGAGGTTCATTGGAGTTGGTTTTTCCCTCGAGTCCCTAXXXXXXXXXXTGGGACATAGCCATCTATGAATGAGTAGTATTTGGTTCTGTGGATCAGCTGAATATGGATATCCACAACAGAGAATATTCTTAGTACATGCTGGATATGG
Marker32676	GCCCACGAACGGGTCTCGATGGCTCAGTCTGCGTTGCCCTCGAGGAGTCCCTTCTCGGGACAGAGCCAATTCGCTTGGGATACCCCTCGGTTACGAAAACXXXXXXXXXXCTGTTATGTCATACCGCGCACTGTGCCTCGTCAGGCACCCCCTCGAGGTGCAATCGTCAACACATTTCCCATGTTTTCTAGGGATTGGTCTTATCCAAAT
Marker31510	AGGGCAGGGTCGTCCAGAAGCTTCCCCTTTTCTTTTGTTGGTCTGAGACTACTGATGGCACATTACTTAAAAAGGGAGGAGTGAGTTGTGTTGAGTTGGAXXXXXXXXXXGTTATATGGGTTCAAGTATGAGTCGATGTCAGACGGATTTGACTAAGACGGTACTTGAGCTCTTATAATCAGGACGGTTCCGCCACACTCTCCTCTGCCT
Marker66690	TATTGCCCTTTGATCCAAGCGGTAGTATAGTTTTCCATACTAATTCACCCACTTGAAATGATTTACTCTTTACTTTCTTGTTGTAAGCTTTGGCAACTCGXXXXXXXXXXTGCCCACAGAGCTTCAAACAAAATCTCATGCCACCTCCTCGGGTTATCCTCGATCTTCTTCTTGATAAGCTTGATCAAAGTCTTATTACTAGACTTAGCT
Marker83905	GACCCTGCCGATTTAGTTTAGTAGTAGTTAGTCTTCCTTTCTTGTTATTTTAGTAGTAGTAGAAATCAACCCCCATTCATACATTTCGATCAACCTTGCTXXXXXXXXXXGTGACTAGACTTGCTACAAGCATTTCTAGCGCCGTTGCCAGGGACAGATTCCATAGTCTACTCCTAGTAACGACGTTAGTAAGTGTCAACAAGCATTTCT
Marker115797	ACATCGATACAAACCTACACGATCCAACAGACGAGCTGCCTCAAGTTTCCAAACTTGTGCTTTGCCTTATAGTTGACCGTATTTCATTACTACTCAGGATXXXXXXXXXXTACTCAATTAAATTAATTGTTTTTTTGAAAATCTCAATTAAATTAATGGTAAATACTGAGAGACTTAGAATGCTCCGGGGCTTGCCTTGGGAGAAAACCG
Marker33548	GCTTAGTTAGCACCGTTTCCTCTCCATGTGAGTGATGTGAGGGGATGGAGCTTGAGATTGCCAACTGTTGGCATGATAGGATGCAAACCGAGGAAGAAAAXXXXXXXXXXGAGGAAGAGAGATGCTAGGAGGGAGTTGGAACTGAACATCTAGGCTAGGCACCACCCTCTCCATTGTGTGCAGGGTCAGGGAGTTCAGGGACAGAGGGCT
Marker121783	TCCTAGCCAACATGTTTCTACCATATCCATATAGGTTAGAATGGGAACCCGCTTTGGGGTTGAGAGTCTGCCTGAAAAGGTTGTTCAACCCTTCAGCCCTXXXXXXXXXXTGGATGATCTCTGTGTTCCAATTATAGCTGAATCCCATCAGGTCATACATGTTCCTTGCCTTGCAAGCTGCCACCACCCTGTAAATGTCACAATCATGTT
Marker16787	TTTTTCCCACTGATTCACTAGAAAACTCGCAGTTGAATTTTTCACAACGAACGCACCCAATCATCTCCGTTTGACCCAAAACTCATGTATGGTGGGTTTTXXXXXXXXXXATTTCCCACAAATTCACCAAAAAAACTGGTAGTTGAATTTTTCGCAATGGACGCAGCCAATCATCTTCGTTTGACCCAAAACTTATGTTCGGTGGGTTTT
Marker21158	CCATGGTCCATCGATCTTGACATCACTTGCTCTTCACCATCGCTTCGGTCCTTCGGCGCCAAGTCTTGCTTAAGCCTCCCGACACTCGGTACCAACGGCTXXXXXXXXXXCCTAAGTTGTCACTCAATTACCAAAACGAAACAAGGACCTTTCAGAGGTGCGCGTCCTTCATGTTCCGACCACCTCCCAGTTCGCCGACATCTTCACCAA
Marker89376	GAAGGCAAAGGTATAACCTGTAGGGCTCTTTGCTTTTGGTGATCAAGACACTTAGTGAATGTGATCACATTTAGGATACATAGCCGTACTATTACGAGGAXXXXXXXXXXTGACAGAAGTTGAAGGACCATCGGACGCTGAGGAAACACTGTTGCAGAGTTCGATGCAGGTGACGTGGCGCGAGCGTGTTTTCCATAAAGCATCGGACGC
Marker54114	TACACATACATGGAATCGGCGCGCGCGCGTGCGTGCGCCGGTAAGTTCCTCGACCATGGCTCAACTAATTACTTGCAAACTTTTATTTTATCACGCACGGXXXXXXXXXXTATAGTTGATGATTGCTGCATGGGCAGTGTGTGGCAAGTTATTGGTCATGACTCATGAATGAGTAGATAAAAAGATAGGGAGCATATATATATGATGATA
Marker48343	GATAGGAGGAAGGGGTGAGAGAGTTTAAAAGAAAAGCTTTTTTTATTTTCTAAAAGCTCAAACTTTGATCAAATTCAAATTTGCATTTGAATTTGAACACXXXXXXXXXXTTAGGGTGTTACAGTGCTTCTAGAAAGCATCCACCCTATATCTAGGGTCGTGGGTACTAGCAAGCCCGTGTCTTGCTTTCATGGTGGTTTTCTGGGACAA
Marker42884	CGGGATTAGGAGTGATGGGCATCCTCTTCGCAGGCAGAGTAACCTTGATCTGCTCAGGGAGACCACGAACTCCATCGATGCGAGGACGCGGAGATGTAGTXXXXXXXXXXGGAATCTCCTTTGGCAGTGCTACGACAAGCTCCTTTGGCAGGATGACGACGAGAGCCATCGAGTCGTCGGCGGGCTCGTTGAGGTCGATCCTTTGGTAGG
Marker85014	ATGTAGAAAGTTGTTGTGGTCATGTTATCTAATCAACTTTGCAATTTATGCTATTTTAATTGAGTAATTTCTGGATGCCCACAGTCATGACTCGTCGTCGXXXXXXXXXXGTATATATGCTTCGCACTAAACAAAAGAATCCACTAGAATCCACTATTTCGTCCTCAATTGATGCAATTTAACATCTTCTTACTTACAGCGCAAGAAGTT
Marker55342	TATATAGATCCGTTTGAATCACCGGAAAATCGCCCTGCAGTCGGGGTGACCGGACGCCGGTCAATTGTGACCGGGCGCACCCCACGTGAGTCCGGTTCCAXXXXXXXXXXTTTTTTGGGCACAAATTTAATAGAGGTGCTTAGGGGTACTTAGCTCTGTCCAGCAGCGATGTGGGTAGCTCCATCTGGTCGTGACGAGGGTTGCTGATTC
Marker92055	TGAGTCATCGTAGTAGAAGCCGATGCTTGCGACACAGCAGGTGGAGGTAGTGCTGGAGCATCCATCCCTTCAGCACCCTCATCCTCGTCATCAAAAAGAGXXXXXXXXXXTAGAAGGAAACCAACGCGAGATAATGCAACCGGCACGTCAGGAATATTCCAGAAGGTTCTAGAGGACACCAAAGGACACCACGAGGCGGGACACCTCGAG
Marker88225	CGAAGACGAAGACCTCCACATCAAGGAAGATCTATGCGCCATGCGAAGCAGATGAACCATCTCATAGAAGCAACACAAAGGAGCTGAAGCCCAAAGGTAAXXXXXXXXXXGTATTTGTGCCTCTTCATGTATAAGCAACTACTAGGTCATGTAGTACCACCCAAAACCTAGTAGCTGAGGGGCTACTGTTGGGGAGCTCATATGGCATAT
Marker71706	ATAAAAAAATTAAATAGTTTTTCCTCTATCAAACGCTTCAAATAAAAAGATCCTCACATGTGTCGTGGCAATGGTTGTCGAGCAAGGTTTTGGAATTTTTXXXXXXXXXXTCCACGACTGCTCTCAGCAGTCAGTCACATCGCTGCCATTTATTGGCATCCAACAGAGCAGCTGCGTCCAGCCCAGGCACTCCCTCCTTCACGCCTTGTG
Marker104869	TGCCCAGATTCAGCTTGGATTTTAGTCTTTATCATAGAGCCACTATAAGGACTTATTCTCATGAACCATATAACCCTATTGGTCTATCTTCACTATTGGTXXXXXXXXXXGACACTAGATGATTATGCATAATATTCGTCATACTTAGAGTTTTAATTAACGCTTAACACCGGGGGTGTTACACCTGGGTGCTGTGGGTTTGCCGAGTTT
Marker64739	CGTTCGAAGCCAGCTTCTCCGGCTTGCTGTGTGATTGGCATAGTGCGTCACTTTTGGTGCCAACAAGTATGTGAGCAAGTTCAACCATCTCTCTCAATATXXXXXXXXXXAGTGTGCCGAAATGTCCCAAGTTCCTATACCACCCTGTTCCTCATGCACATGTACCTGCTCGCCCACCACAGCAATATTACGAGTCTCAAGCTAATGCCA
Marker30587	CATCCCTCTGAAGAGCGGTAGTCAGGTACATCTGCTCTGCAACTGTCCTGGCAGTGGACTGTGCTGCTGTTGTGGTGCGGGCTTCATCACGCTCTAGAGTXXXXXXXXXXGGGAAACACTCCTGCCATAGCGCTAGCTAGGTCAGCGGGGAAGCGGGCGATGATATCCTTCAGCACTAGGTATGCTTGTGACGGAACGACCCTAATCCCA
Marker39377	GAACCAGTATAAATCGTTGTCCCTGTGTACTCGCCGAGTCCTACGAACGCCGATCCCCACCGAACAAATCGTCTGAGATTACTCAAGATGAGTTGTCGGTXXXXXXXXXXATAAACAAGCACAAAAGATGCGATAAGTAAAGAGCGTATGTGAACATAACACATCATAAGAAGCAAGACCCTCTCACATCGCTCCCCCTATCGCTATACT
Marker79394	TTCTCGGGGTTTTGGATGGACTAGGTGCATGAAATGGACAAAGGATAAACTAGGTCCATCTATTAATGGTCATGGGCTTGAGCTACCTCAAAATCAATTAXXXXXXXXXXTAAACTTTATCTCCTACTTCGAAATCTTTCTTTTTGATCCATTTATCGTGCCATCTCTTAGTCCTCTCTTTATAGTTCGGAAATTTGCATCTTCCTATTT
Marker79260	GACTATGGCTTTGGTTTCAGGCTCTTCTAACCCCTCTGGAGGTTTTTGTAACAGAACCGACCAATTTGCACCAGATTAAGCACGGAAAACCTCCGCTCTCXXXXXXXXXXTCCACAAAAGCAACAGACGAGACAAGTGTTGACCATGCCCTTGGTCTAGTCATCACCCGTTACCGGGTACAAGCAGTTCTCGCAGTAACCATAAAAGCAC
Marker39057	AACAAATCCGTCGGCGACCAGAAACTGATCTCGAGCCGCGTGTAAACGTGTGCTGTGCGCCCACAGGGTTGTACACTGTAGTTCTTTTTTTTTTACAAGTXXXXXXXXXXCGAATCTTTTGAGCCTAGTTGGTCCAAGTTTGGATAAAGTTTGTCAAATAACAACGAAAGTGCTACAGTGCAAATTCCAAATATTTCTCGGAACTAAGCA
Marker50857	ATTCCATTTTCTTATATACTTCTATATATTGATATAGGCATCTAATATCAAGAAGGTAATATTCAATCATTAAAATAACTTCTATAGAATACTTCAAAGCXXXXXXXXXXTGAATAAGACGAGTGGTCGACAAAAAAAACTCAAACGACTTTAATTGGAACGGAGGAAGTACTTACTTTGGCACTTACTGTTTGTTTGTTCTTAACCGAG
Marker54205	AATACTCTCATACTCCAACAGACGCATCGGCGAGCAAGGCTCAGCGATGATGCGAGGGGCGGCCGGCAAGCAGGGCTCAACGATGGCGTGAGTAGCGGCAXXXXXXXXXXTATCAACCAAACAGGAGCTTCTGTTTTTGTGGCGTGACCACAGTTTAGGCGTGGCGTGGATTCTATGCAATAATTGTTGGAAAGAGTGATTGAATTGATT
Marker91843	CACGTTATTTGTTTGGTTCTTCTTCGTCCTCGCAAGCTGTTATTGATGATGATATTGATGAGAATACAGCTTTGGATTACTTGTTTGGGCGAAGCAAACTXXXXXXXXXXTTGTGTGGCGTTGTGAAGTTATTTTGTATATGAACAGGATAATTGTATCTTAGTTCTGAGTTAGTGTGATTCACTTTTGTAATTTTTGTAGCGGATGTTT
Marker110750	CTGAGCAGAATGTTGGTTGATAGAGGTGCAGCTGTTAATTTAATGCCATATGCCACATTCAGAAAACTCGAAAAGACCGCAGAGGATCTAAGTCAAACTGXXXXXXXXXXTGAGTATTGCGTATTCTGACCCTGATGATTGGAAATTTGACGATGTGGATTGCTTCTCTGGAAAGATACATGAAGGAGGTTTCATCAAGATGTTTGATGA
Marker249220	TGCTACAAGACAGTGTCCACCCCTCGCTTCCTTGCGACCATGCCAAAGAAAGCCACGCCTTATTTTGTCAATTGCTTTGATAGCCCAAGATGGAAGATCAXXXXXXXXXXACTTATTGGCAGAACGCTGCTCTTTTGAAGATTTTGCTAGAGATTGTGAATGGATTGATTAGGCTAACCCTAGAAGGGGTAGCAATATAGTATGTTACAT
Marker50616	CACCTCCAAAAAAGAAGGCTACTACATCAAGAAAATAAGCTACCAAGAAGTTAGCTTATGAAAAGACTAATGAGGAGTTAGATATTTTGGTGAAAGCACAXXXXXXXXXXCACAGCTCGGGGAAATATCAAAACCTTTGCCCCAGTTAGTTATTCCAAATCAATATGGTTCAAACTCGGGCTTGATGAAAATAAGTGCTAGATCATATGA
Marker140747	ATCCTAGATGTTCAACTCCATGCCTTGATACTATGGGATATGTGTATATGGGTAGATCTGCTAGTACTTAACTTCAACTTAAATGAACAAACGATATGGCXXXXXXXXXXAGACGGATATAGGACGACCACATGGTCTTATGTGTATAACCTGGAAGGAATGTGCCATCTGGAAGGGGGTCCTATACCTGCTTATCGATTGGAAACCTAG
Marker29734	TGTGGTAAGCAATAGGCTTTTTTTCCAAATTTTTTTTTTGTTACTGAGTCATCAGCAAGCTAGAAGCATTATGCAGCCCATTTCAGAGTCTGCCTACTGAXXXXXXXXXXAGATGCTGCTCTCTTCTTCATCGCATCATTGTGAAGGTTCCGAGAAGTTTTGGGATTCGGATTCCGACTACGAGTGTGAGGATTTGGGGATGCTGAGACT
Marker102047	AACGGACCAAAAGACGGTGCCGCAGCACCCTGGCAGATTCTGGACACTGATTTGTTTCGACAATTTCCGTTGACTCCGAATGAATTTCGATGTGAAACTAXXXXXXXXXXTGTGACCGAAAAAGATAAGATTCCAGGGAATCCAAAAGAATTAGAAATTGCAAATCTTGTAGATATTTTCAATATAGGAGATTACTTCACAGCTCCGCTA
Marker41962	GGGGCTGGTTTTATAGCTGAGGTGGCTTGGAAAGGAGGCTGAATGTTAGGTATGATAGGTTCATTATAGGAGTTATCGATTCTGCCGATCAGGGTACCAGXXXXXXXXXXATGACATCCAACTCTTCAGGACTCTTTTCAGGTTCTAGAAAAATCTTAAGACGTTGCACATTTACCTTGAATAGCGTACCTTCGACGTTTTGAAGTGTAA
Marker72381	AGCAGCAACAAAAGGGCAACCGAGGGGATACACGGGTTTGGGCATGATCTCTACCACGGGGCAAGACAAACTATGGTCAAAAGCTAAGGTTAGGAGGAACXXXXXXXXXXAACCATCATAACCAGACACACAAACATAGGTCTTTAAGCAAGAAGGGCTCTACTAGAGGCATCTTAGAAGGTCAAGAGGGTTTGGCACGAGTCTAACCAG
Marker28137	GTTACCAGAGAGCAGAATACATTTCTGCTTGGCTACTTTTCTTCCTTGGAGTGGACATATATTACTTGTAAATTATGACCAGTAGCAAATCAACATTACAXXXXXXXXXXGGTTTCGTGGTCCCTCAAGAAATGAAGGACTGAAAATGCTAAAGCAAGGCGACCAGAGGGGGGGGTGAATGGGAGCCTCAAAATTTCTTTCGAAATGTTT
Marker106983	ATCGAGTTGCTTACACCGTTCTCCGGGACATTATGGAGGACCATCCGGAGGTGGTTGCCCAGGCTACAGCTAGTATCTTCCTGACAGCAGATCCTTATCAXXXXXXXXXXACCCAGCTAGCTCACCTGACTGTCGAGAGGGACCAGGCACTTCAGAGGGAGCAGGAGACTGCTCATCAGCTCAGCATTCAACAAGAGTCTGCTACCTTCT
Marker55177	TTGCCCCCTCCCTTATCATCAGGTCATAAACCAAGATCAGATCAGAAATTAGGGTTTCCAGAGAAGAGAGTAGAGCTCTAATTCTTCAAGTTCTAGTATAXXXXXXXXXXACTTTTATACATAAGATCGCAAAAGCTCTTAGCTCAGTGGTCAGTGTTATGTAAGCATGGTGCGTATATATTGTTTACCTATGAATGCACTCTACACTCC
Marker74778	CTAGTCTCAGCCGCCCACACGTTAGGCTTTGCCGAGTGTTTTAAGTCGACTCTCGACAAAACTTTTTTGTTGCCGAGTATTTCTCTTTGACACTTGGTAAXXXXXXXXXXAGAAAAATGATATTACATTATTCAGCCTACACTGAGACCTTACCTATGAAATCAAAAGGAACTTCGATCATTTTGTTAAGGAAACACGACCACGAACATG
Marker87411	GTTTGTATTGATATGGTTGTGAACAGTTTTTACAATAGCCAAGGGTTTGTTTTTATACTCTAGACGCGATACAAGTCCTAAAAGGACACGACTATGAAACXXXXXXXXXXCTTTCCTTCATTGTGAAGCCATTTATGCTAAATACATATTTATATTTAAATTGCCTTCTTTGCATGTTTGCCACATCACAACGCCACCAAATCCAACTCC
Marker46898	GAGCCAGTGCAAGGCGCTGCTGCTCCTGTGCGAGCCGCTGGACATTCTGTGTCACTGTCCTCTGCTGCTCCTCCATCCGGGAAAGTATATCTAGTAACGCXXXXXXXXXXACTCCAGAGGATGCAAGAAGACACCAGTAGGTCGACCACCACGAGGGGATGACTGGTGGGACTGACCGGTCCCACCTAGAGACCGACCGGTCCCACCTTG
Marker20455	TGGGATTAGGGTCGTTCCGTCACAGTCCCAGTGTCCAGTCACGGTAGTTTTCACGTTGTTTCGTCTATAGTGTTTTTTTTTGTTTGAGCTCCGATTTGAGXXXXXXXXXXCCTTCGGATGCACCAAGATTCCGTTCTGGTCTCATCTATCTGTTAATCCATTTCCAGGATATGCGAACAGATGCAATCAGCTACATCAACCTACGAGTGC
Marker56237	AGCTTATCTAACAGTTACCCATGCACATACTTGTCCAAAGTGCAGGGTTTAAAAGATAATTCTATAGTTCCCCATGTGTTCAGCCAAAAAAATTCTCTGAXXXXXXXXXXTACAGTGATCAGAGGCAAGGTGAAGGTCAAGTAGAGATGTGTCGTGCCGATGGACCGAGAGTGGCGAAGGGCGGACGTGAGGCTTGGACTGAGGGACCGA
Marker39711	CCAAGGTCCATCGATCTTGACATCACTTGCTCTTCACCATCGCTTCGGTCCTTCGACGCCAAGTCTTGCTTAAGCCTCCCGACACTCGATACCAACGGCTXXXXXXXXXXACTCAATTACCAAAACCAAACTAGGACCTTTCATACGTGCATAAATTAGGTTATAGCTTTAAAATTTTATAGAAATGAAAAAAAACATAAATATGTCAAA
Marker85945	AATGTTTTCAGCGACGATGTCAGTCCTAGTGCTCCATGTGGAGAGAGGTGCAGTGCAGGTCAGAGGTTCGGGACTTCCTTGAACTGTCCCTGTGCTTTAGXXXXXXXXXXGTTTTGCACTTTTTGCTCACTTTTTGCCATGGGATCCAAACAACTTGGCAAAAGAGCAAAATTTTTGCTAGTTTCTCTTGCCACCAAAACCTGGCAAAAT
Marker65609	AAACCTAGAAACCGTCCGCTCGGTGGTTTTTTTGTGGCTCAATCACCGAACCGACGTCGTAGAGGGATGCACCGCCCGTGCACCCCGTCCACCCGCAAGTXXXXXXXXXXGTGGCACTATCCAAGTGAAGCTTCACCAAGCTACTTTCCCCCATCAGATCAAACATGTGTTTGCATTCAACGGTGAAAGATGAGAAGCACATGGATCCAT
Marker45467	AGAAAAAGTCATGAAAAGCGAATATAACAATATTCTATACTTGGTTGATGATTTTGCAATATAAGACTATTCTGATATTTTTCTTAATGGCATCGGTTCCXXXXXXXXXXTATATGTATACGAAATCTTTCTTTCGACGAGCGGTAGAGAGAATATAATATTCATGAAAACTTATTGATGGAAATCGGCTATTCTAAAAGCTAATATGCA
Marker50849	TACAAACTGGGCTGGGTGTGACAGTAGTGCATCCTGCAAGCCGTCGCGGAACCTGGTCTGCTTCTTCTTGTTAGTGTCCACGTCATCCGGAGCATAGCGGXXXXXXXXXXTGTCCTGCTGCGTACAACACCTTCTCCCGGCCGTTGCACTGCGTGATGTCGAGCTATCTCTCCACCGTCTTGAGCCAGTCATCTGCCTGTAGGGGGTCGC
Marker79196	CTGGTCCCTCAGTCCAAGCCTCACGTCCGCCCTTCACAGCTCCCGGTCCGTCGGCACGGCACATCTCTACTTGACCTTCACCTTGCCTTCGATCACTGTCXXXXXXXXXXGCCGAAAGAAGGTCAAGTGGAAAGAGCAAAACAACTTGGTGAGATGAAGGCTGATAGTTCGGACGATGAGTCTAAAGATTGTTACGCTGCTGAGTTCTTA
Marker138273	TCTCAACAAGGGTCTGATTTTTGTGCTCAACAACACCATTCTGCTGGGGGACATAAGGAGAGGAAAAATGATGCTTAAGACCCAAAGAAACACAGAAGGTXXXXXXXXXXCTGGTTCACAGGTGGGTGAGAAGCAGGAACCATCTTCCCGTGGCGACAAAGGTGACAAACAAGGTCCTTCTGAAACTTAAGCTTGGGCAATCCTCAGATT
Marker74261	ACTAGGGTTAAACTAATGAAGTTTGGTTACAAACTTTGATGCTCCAAAACTTCCCAACTAAGCCGAATTAGGAAAAGGTCCTAAAAGCAAAGTTGCTTAGXXXXXXXXXXATGCATATGAAATGATGAGATGCTATGCTTATGCCATGACAAATTATGCAGTTTAAGGAATTCTTAACACCTAGGGTGTTACAGGCTGTTTTCTCGGTTT
Marker56561	CCGGTCCCTCAGTCCAAGCCTCACGTCCGCTTTTCGCCACTCTCGGTCCATGGGCACGACACGTCTCTACTTGACCTTCACCTTGCCTTTGATCACTGTAXXXXXXXXXXGCAGAGAGTTCATCGGGAGTTTGAGATACCTGGGAGGAGTCGTCGTCATCGTCGTCGTTCCGAGGGATCTCCTCCAGCTCGCTGTTGACTTCCTCGCCAA
Marker43713	TACGTCCAGCGGGGGGAAAATCTATATTATCTTGCACCGAAGTGCTTGTACTGGGGCGAATACAAGCGTGAGAGGGAACGAGGGTGTGAAGGAGAAGGCTXXXXXXXXXXTGCGTGCCTGGTCATGTAGGTGAAGGACGACGCCCATGCGCGGGCATGCAGCCAAACAAGGGTGAGGTGATCGTCGGAGTGCTGATCCGTCCTGGCGAAG
Marker23547	TCCTTGTTCGCGGCAACCGTCCCGGGATTGTCGATCGTCTTCGGCGCCTTCCTCGGTGGCATGGCAAGCTCGGGCGACAACCACGGTGGGCGACAATGTTXXXXXXXXXXCCACTCTGCTGCAATTACAATGATGCCCTACTCAACTGCTCCATTGCACCACGCCGCCCCTTCTGGCATGAGGGGCATCATCGTAACTCCGCCTTCTGAT
Marker73983	CTATTCTTATAAAAGGACTTGGACCTGTGTGGGGAGCCTGGGGAACCCAGCGCTCCATAAAACCCGAAACTTTATTAGTTAGCTTTTGTTGGGGGCATGCXXXXXXXXXXCTTTCCTCCGAACACTGTCACATGTTGTCAACACTAGATTTTTGCACACGTAAGGGGATGACAGATGGACCAGTGTGTGGAGATGGGCGTGTAAGGCATT
Marker106518	CAGCAAGTGGTTCAGTTGTTTCTCGACCAAGTTTATCGTCTCCATGGGATGCCAACTCATATCATCTCCGATCGAGACCACATATTCACTGGTAAACTTTXXXXXXXXXXCACACATTATTCTACACAGAGATTGCCATTTGAGGTATTGTATGACCACCTGATGAGGACATCCTCCATTATTACCCACTGACAAAGACGCAACAAAGAT
Marker85541	ATGCTTATAAATCAAAACTTAGAAGCCGATTATAAACTGGAGTTAATCGCGCTTTTGAAAGAGTATGTTGATTGTTTTGCATGGAATTATACGGAGATGCXXXXXXXXXXGAATATCCTATGCCTATAGCCGATATGCTTATTAATGATGCTTCAGGACACCGGATTGTTAGCTTTCTTGATGGCAACGCTGGTTATAATCAGATATTTA
Marker59867	CCAAGTCAAGCTGAAGGACCGAAAGTGCTACCAGAAAGCGACCAGAGGCGGGGTGAATGGGAGCTTAAATTTCTTTTCAGAAACTAATAGTCTCTGTCCCXXXXXXXXXXAAATCCAACGCAAAAACACAAAACCAAATCCGAAGTCAAACGGACAAACTGCGGACGAAACAGTGAGGAAATCACTGCATCGGACGCTGGCAGCGTCCGA
Marker63619	AGCTCAAAATGCTCAGGTCTAGTCTCTGAGTTTTCGGCTCTTGGAATGTGTCATAAGCTGAAACATGTGAAGTGCTTTTCCATTCTTCTAATTGGGGCAAXXXXXXXXXXATCAGTCCTGGTGTCTAACTGCATTCCTAGAGACCTAGGAATAGGAATGTCACCTGGTCCAGTCCTTATTTTTTAAAAATTTGTTCCTTATGTTTTTCAT
Marker45425	GACACAGTACATATTACCGTTACGCGGGCAATCAGTGCGTTTGATGCCAAGCATCGAAGCGTCTGATGCCCCTTTTCCTACAGCAGTTTGAACCCCTCATXXXXXXXXXXGCCACATCGGGACATTTCTAGAAGACTCCAGAGGACACCACAAGACGCCACGAGACGGGGCACCACAGGAGGCTTACCTGTGGGACCGACCGGTCCCACA
Marker67530	TTAAAAAAAGAGAGAGTCTACTCCTCCGAAGCGCGAGGATGAGAGATCTAAACAGCTAGCGGTGACCCGAGCGGCATCTCCGACACCGAGGATCGCTCTTXXXXXXXXXXTAAAAGGGTGCAAGTTATTCCTACTGTCTCTCTGACCAGACCAGATCCTGTACCCACAATTACAATCGGCTCTATGGAGGTTCCCATTGTTAGTGGAACC
Marker75390	AATAGTTAAGGCAGTAGCCTAGTGGCTTAATCTCCTAAAACAACTTTGGTTATTATACAATGGTATATATAGTAATAAATCATTTTCTATTTTCTTAAGTXXXXXXXXXXAGCCCGGACAACTAACAGAGTGAGTAACAAACATCTGGAATCATAGATACTAGACCTTCTCCCGTGCCCCCTTTTGCTTAGGAGTGATACTGGACCTTAA
Marker54653	CCTCCAATCTCACGCTATATTCCAATCTTGCAATACAAACTAGCCACCAGAACACAGGACGTAGGGTATTACGGCGACTTGCCGGCCCAAACCTGTCTAAXXXXXXXXXXGATGCTTTGCCCCGTAATAGGGTCCTACTTCTCCTACAGATGGGAGGTGGACTACAAACTGTTAACACCAGATTTTCGCACGCATGAGGATATGACAAGT
Marker38441	TATAGTTAACCAAGAAACATCTCTAAGTATCTTTGCTACTTGTTAGCATCGATATTTGGGGATTTCTCGACGTAGCCTTCCATCTACATTCGGGACTCGGXXXXXXXXXXTTGAGGCTCCCATTCACCCCCCCTCTGGTCGCCTTGCTGTTGCATTTTTGGTCCTTCAACGGCGACAATGGCAGAACGGCGGTGTAGCAACTCGATGATG
Marker95671	AAAGAGCCAAAATATTTTGCGCAGTGTAATCTTTAGACACATGCATGGAGCATTAAATGTAGGTAAAAAGAATAGCTAATTGTACTTTTAGTCTGCTCATXXXXXXXXXXGTGCTTCGCAGACAAGTTCTGGTCCAAGCAGCATTCTCAGGCATCTGTGACTGGAATGGCTGCTTGACCAGTGATGCCCAAGTCAATAGAAAAAACAAAC
Marker69462	CTGATGCCGAGCCCCTCATTATCTTTAGGTTGGCAGATATCTTCCCATGAACGAAAAGCAATATGATTAGTGGGTTGTCATCTTGCACCTTAGCCCACCGXXXXXXXXXXTTGGGGGTCAGGCACACGAAAGATAAATCTAATCTGATTTTTTTGTTTAATTATCCACATTTTTGTTGAACATGATAGAAGATTTTGGAAGTTAGGAACT
Marker44652	CTACCGCATCTCTGCAGTGATCAATGAGGTCGCCTACCGCCTCGAGCTCCCACCCCGTGCACGGCTCCATGACGTCTTTCATGTGGGACTCCTGAAGAAGXXXXXXXXXXGGGGGAGAGATGTGATGTGGGGACGGCACTATAGCCGTCGCCCCAAGAAGCAGCAGGTTCAGACCGGACAGGGAAGTACCAAGGGTCCTGAAGTGTGAAA
Marker13565	AACACACCTGCCGCCGTCTCTGCTTCCCCACCTGGAGCTGGTGCCCTTCGGTCTCAGGTGATCTCAGTGCAGATGCGGTCGGTCTCGGTGGCTGGTGTGGXXXXXXXXXXTCCATATCCGGACCTTAAATTTTTAAAGGTGTGTCACCCCGGTCCATATACTTGTAAAGTATGTCATTACTGTGCCTAAACTCGATTTGGGTCTCAAATC
Marker81383	ATCGCCGCATCCATACATATGTACATATACAAGAAATGAAGTTCATTCAGAAGGAGATATCCTAGAACAACAAGGCAATGTCACTGATAGGTTCAGAAATXXXXXXXXXXCTAAGAATTGATTCTTTCGTGGACAGAGGGACTATGAGCTAATAACTAGTTTCACTTTAGCAAAAGACTAGTTTCTCTGTGCTGTCCAAACGTCGGATTT
Marker74956	TGCCTTCCGTGGGTCACCTTCTCATGTCTTCTGGAATTGTTGACACCAGATTTTTGCACGTGCAAGAATATGACAGATGGACCCAGACAGTAGAGAATAAXXXXXXXXXXATTATGTAAATCGTAATCGTTTAGGACTCGTATTTCGTCCAGGGTATAAATATAAACCCTCGACCATTGTAAAATTGTTCACAACCACATCAATACAAAC
Marker64757	AGCAGGTGGAGGAGGTGTTGGGTCATCCATCACTTAAGCACCCTCATCCTCGTCATCAAAAAGAGGTTCTCCAACCTCATGATCACCTGCACGCTCAAAAXXXXXXXXXXAGGAAAGCTCGGAGAAAAATGCGATTGGAAATATAGCATGCAGTGCTCATAGCTTCAGCCCAATATCGCCTAGGATTCCTATGCTCATCGAGCATCATCC
Marker39755	CCAGTCCCTCAGTCCAAGCCTCACGTCCGCCCTTCACCGCTCCCGGTCCGTCGGCACGGCATGTCTCTACTTGACCCTCACCTTGCCCTCGATCACTGTCXXXXXXXXXXAAGTACGACTCCGGGAAGCGCAAGGAGAAGTTCGTCCCCGTGAAGCCAAAGCGGAAGGGCGGCTTCAACAAGGAGTACATCAAGAAGAAGTACATGGAGA
Marker62625	TAGATATTATGTACTCACTATTTCTTCTAATTTAGGAAGATTTATTTGAGATCAACAATGTCACAAGAAAGGTTAAGTGGCTTGGCTACGTGCGCCATCAXXXXXXXXXXATAATTATCAGACATGATAAAGAAGTGACTATATATATTATACGATTTTATATATGATTTATATATGATTTAGAGGGGTTGTCCTAACGAGTTCGCTAGA
Marker75406	CTTCTCATCGCGTCCTCGTACGTTGCGGGCGATGATGTCGCACTCGCGCATGGAGTGCTTGGCATTCTTGTGGAGAGGACAGGAGACGTTGAGGAGCTTCXXXXXXXXXXATCGTCGGCGTCGGCGTAGGAGTTGGCGATCGTCATAATAAGTTCGGTGACTGTAGCCACCTTTTTATGGATGATCTTGTCGCAGAGCTCCTTATGACGT
Marker37210	CGCATGGGCTTTTAGCGTGCAAACGGCACAACTCTAAATTTAGAGAACGAGTTCGTATACCGTGTCTCGTCAAGTACCACGCTGCAGCTGTTTTCACGTTXXXXXXXXXXCCTCTCTCTAAATCGGGTCGAATTGCTTCGTTTCTATCCTTACCGAGGACGGCGGAGAGAGAGAGACGACGACGAGGAGGAGGAGGAGGAGGAGGAGGAA
Marker51905	ATGTAGGTCCATGGGGGTATACGGAGGTAATATCCCCACACCCGGTTAGTGGGAAACTATGTCGAGCTTCACCACGATACAACTCCATGTGACATTGATGXXXXXXXXXXCCAGAAAGCCTTGTATATCCTTGGTGTCTTTATTTTCAGTTAGACGGGTAAGTCTAGCTGAGTACATTTCCGTACTCAGGGTTTATCCCGTTGTTGCAGA
Marker47114	TCCGTGACATTGAAGAAGGTATACAGGAGTCCTGTTATACAGGAGTGATACCCTTATGGCTATACAGGACTACAGGAGTCCTGTTATACTGGCAAGCTTGXXXXXXXXXXGTTTGTGCTGAGTACCATCTTGCAGAATCTTAGAGAGTTGCAATCGTCTGTAAACTAGTTACAGCCACGCCAATTCAATTCTTGTGGCTAAGCGTTACTT
Marker26255	CCTGCGCGAGTTTTACGACACCGTTCCCTCAGAAATGAAAGTGCCAAAAACCCACCAAACATGAGTTTTGGGTCAAGCTGAAAAGATTGGGTGTGTCCGTXXXXXXXXXXAAAACCGACCAAACATCAGTTTTGGGTCAAACTGAGATGATTGGGTGCGTCCGTTTCGAAAAATTCAACTACGAGTTTTTCGGTGCATCAGTGGGAAAAA
Marker79869	ATCTTTTTCCTTAATAAACCGGTCGTTTATTATGTTTACAAAATATCAAACTTCTAAGTCAAAAATCCGGTGTAAACACATGCCCCCCAATTTTGGGATAXXXXXXXXXXGTCTAAATCCTATTGCTAAGCATGGGTGTAGCTTATAAGAAAGGATTGTGACCAAGCCAAGTGGTGGAGCTAGCAAGATGGCAACCATGGAGGATGGTGA
Marker63133	TGCAAAGCTCCTCAACAGAGGTGGATCCAACATAAATGTTTCAAAGATTCAAGGGACTAGAGGTTATCTAGCGCCAGAATGGGTTTCTAGTCTCCCAATTXXXXXXXXXXGGAAGATAGAAGCAGACGACCTACCATGGAAGATGTAGCACAGATGCTTGTTTCCGTTGATGAAGTTACTAACACAACCATAGTGGAAGGAGCTTTTTAA
Marker66329	TCTTCGTTTGCGACTCCAGGTCGGCGGCAAGCTTCTTCACTTGGGCATCAAGTTCTTGCTTGTCTCGCTCAACCTTACGAATGTAAAGCTCATTTTGATTXXXXXXXXXXGTCAATTTGGCAGGCAAGTTGGGCATCTGAGGCTGCACCCAAAGAACGAGCAACGCGATAAGACCCCTCTTTCGCATTGTCAGTTTCGCTTGATGAACTC
Marker59414	ACTCCCTGATGCGCGTACCGACATCATCCAGACGCGCCCTTAGATTGTCTCCCCGTGCATTCACGAAGTCGGCAATCGCCGTGGCTCGCCCAAGGAGACAXXXXXXXXXXTTAAGGCGGGCGCGGAGGACCTCTCGCTCCTCCACCAGGCGGGCGGTTCGGCAACGCTCCTCCTCGAGGAGACGTCTGGTGTCGGAGATGCCCCGGATGA
Marker109038	TGGACAAAGAGGACCGCAAGTGCTAGGCGAAGGACGCCGATGACGCCAACAACGACGACGACGACAACGCTTCCGAGGTATCAACCTCTTCTCTTGTCGAXXXXXXXXXXTTTGATTGAAGTGTATGATGAGCTGAAGAGTAGGCTAGACTTGGTGGGTGATTGCAAAGAGTGTCCCTCCTTGAAGCAGGAGCTAGAGGAAGTGAAGGCG
Marker29001	AAGTTTTGAAAGAAATTTTTGAGCTCCCATTCACCCCCCTCTGGTCGCCTTGCTAGTGCATTCTCAGTCCTTCACACGGGGATAACGCCAACCGTGTCCCXXXXXXXXXXGTTTGCGTGACAACCTCCCTAAAAAGAAAGGAAAGGGACGACGGGTTCAGAAATCATACGATGTTGCGCTAATACATTTCTTTGCAGGAAAAAAAATCAG
Marker62755	TGAGCATTAAAAACCAATAGATGATCTCATGTTCTCCAAAAATTCAAAATTTGAATCATGCCATGTTGACATGAAAGGCTCTCATCATAGCACAATGCATXXXXXXXXXXTCATTTGCGTTACTGCAGGTACCAAACAGCTCGTAATAGTTTATGGTATAAGAATATTGCTAACGTGCCTTTGTTTAGAATTTAAATTTTAGATTCCACC
Marker40614	AGTAATAGTAGGAAATAATTTAATCAGCCATCCCAAGCTCATCACATTTTTCACGTAAATCTTGTTAACTTTCCTTTCTTCTTCACGTGAAGAAGTCTTGXXXXXXXXXXATCAGAGTCTTGGCGTTGAGCTGCCTGAGCCTTCCCACGTGTGTATGGTCCTGAAAAACTCTGACGACCTCCCACTCCAGGAATGTTAGGGATTAGCAGT
Marker84354	TGAGTATATGTACATATATAGTACTTAGTATAAGTCTGTGATTTATTGGTATAAAAATTTAAAGGTCAATACTCAATACACTTAGCTCAGACGATTAGGAXXXXXXXXXXGTTCCTCCTAAAATGTTTAGTACGGATCCTTCCGCTCCCCCATAGAAGTGGCTACCGGACACGAAGCCATACTAAAAAGGTCCTAACAGATTTGATTGCT
Marker55769	TGGCTCATGTTGGTCTCGATGAAGCTCTGCCTCGTTGGTCTTGATGAAGCTCAATCCTTTCAATGTTGGCATGCTTATAGATTCAGACTGTACCATTCCAXXXXXXXXXXTAGTGACCTCGACCTTGTTTAAGATTTTTTTTTTGTGTATCATGCATAGCTGAAGAGTATGATCAGGATAGAAGAGCTTATGGTAACAAGATACTCTATA
Marker25087	AACGCTAGACATCCTGTGTCACTATCCTCTGTTGCTCCTCCATCCGAGATAGTATAGCAAGAAGTGCTGGATCGGAGGAAGCGGTACCAGAAGTCCCGACXXXXXXXXXXATCGCGGAGCTGGTGAGCGACTGACCTGGACATCTCCCTATGGTGACAGCTACCTTCCAAAGAATGAACGAGATCCAGTGAGCATATGGTAGCTGCCTTC
Marker53955	GCGGACAGTCCACCAAGCCATCCCGGACAGTCCGCCGTTGGGCAGACAGTCCGCGGTCGGAACTCCGGGCAGTCCGAGACTTGGCTGAAGCTTGCATTTTXXXXXXXXXXGTGGTGCCTCGCTGTGATCCTAGGGATCATCCACCTTCTTTCCGAGGGTCATGGGCATCACATTTGGGTCCGAAGCTTTGGGGTTGATTTGTTGGGACAA
Marker85033	AGGCTATTAACACTGCATGCTACATTTCCAATCGCATTTTTCTTCGTGCCTTCTTGAAAAGACATATTATGAGTTGCGTTTTGGAAGGCAGCCCAAAGTGXXXXXXXXXXCTCTTTTTGATGATGAGGAAGAAGGCGCTGAAGGGATTGATGATCCAGCACTTCCTCCACTTGTTGTGCCAATTGTGTCGACTTCGACCACGACTGCTCA
Marker66807	GACGCAAACAAAGTTAACACTCAAGCCGAGACAAGAGCTGATTGAATTGGAACTGTCTCATGATTTTGGATTTGCTCAAACTGACATGGCATTAGCATAAXXXXXXXXXXACGGCTAGTTTTCCAACGCCTATTCAACATATGGGCATAGGACGGTCCGATGTTCTACAGAAAGCAATTTTCAGCCCCACCAACGACTCTATCTGATTGG
Marker19412	GCCTTGCAATTTTTTGGATATGGCTTGGAAAATTGTTGCATTGGCTCTTTCAACTAAGCCGTTGGATTGAGGGTGGCGGACTAAGGCGAAGCACAAAACTXXXXXXXXXXGACTCCAGGGGACACCAGAAGACACCAGGAGGTCGACCACCACGAGAGGATGAAAGGTGGGACCGACCGGTCCCACCATGAGACCGGTCGGTCTCCCCCC
Marker66162	TCCCATGCTGCACCCTAAAGGAGTTAAAGACAAGAAGTATTGTGGTTTCCATAACACCAGATCTCACTCTATAAATGATTGTCAAGTGTTCAGAGTGCGGXXXXXXXXXXAGAAACCGGTGCTGTTGACCCCGATCGGTAGATCACAAATGAAGAATTTCGACAACAAGTTCGTTTCCAAAATAGCCAAATTGAAAAGGGTGAAGCTTCC
Marker46670	TAACCTCACTGTTGTAGCGTGTGGTAGCCACACGGTTGCAGATCGATGACTTGATTCGCGTTTTGGTTCGTGTTCTTCGTGTTCCTCTTTTCTCCGAGTTXXXXXXXXXXGATTTCTTGGGGATAGTCTCCAAACTACCCCGTGATCATCTTCTCCAAGTTTGGGAACGTGGGATTTTGATTTGGATCGGATTTGGAGAGATTCATGAGA
Marker87780	ATGACACAGCACTGGTATCCTTCTCAGTATACTAACCCCAGTGTTGTGACATATGCTCATTTCTTGCCTTCTATTGATGAAGGAACTTCGGCTGGAGAACXXXXXXXXXXCTTGCATTTTAATTTGCTTTCTGTCACTACTGCACAAAGCTTAACCACAGCGGGCGTTTTGGCTTTACCGCAGCGGGCAACAGCGTCCGCTGCGGTGCTA
Marker78921	CAACCTCAACACATCTCTGTCATCACCATGGCGCCCTTGTGCTCCTGCAACTTCATTAGCATGGCTACCTCGACAGCTACGTTGATCACGTCTATCTCCGXXXXXXXXXXCGCTATGACTACAGGAAGATGTTAGAGTAAATAGGAATAGTGTCACATTGTCTACCCACGTGGGGTGTTAGTCCTATACTCCTATGTACCCTATATAATC
Marker66083	AGCAGGGGTTGCTTCGGTCGCAGCCGATGGACGGGTGGAAAGTGTCGATTGATCATCGTGCTCCAGCCCCCGATGCGACGGAGATCGTGATCTTCAAGTCXXXXXXXXXXCCAATATATCTCTGTAGAGTTGTTAGATTCGGTCCGTGAATGGGCTAGTGGCTGGTTCTATATAGCCAACCCACCGTCGGCACTTCGCCATCACGATGGC
Marker81991	CACCCTAATCTGAGGATTGCCCAAGTTACACATGGAGAAGAACCACCGAAAATGATATCATCCATGTAAATCTGAACCAAAAGAGTGTCATTGCCTTGCTXXXXXXXXXXAAAGCCAAGAGGATCCTAATTGCCTCCAAACGAGCTACAAGAGCAAACGTCTCCTCATAGTCTATCCCCTCCTTCTGACTATACCCCTGGGCTACAAGTC
Marker9344	GACCGCAGAGGTTCTGTATTCCAACACAGAATCTCTGTGTCCGAGCACTTCTGTGTTCGAGCGCAGAAGTTCTCTGTTCGCGCAGAGAAGTTCTGTAACTXXXXXXXXXXCACACGCCTATTGTTTTTCTGTACAGACCGGAGAGGTTCTGCGTTCGAGCGCAGAAGTTCTTCAGTCTGGCAGTTAATTATTTGTGAGAATATTTTTTGT
Marker77447	AGCTAAACCATTCAGATTAGTGTTTGCATAGCAGATTATGTTCCAGTAGTGGAAATTTTAAAATACTCAAAGTATATGCCAATACTAATATAGGAATTTTXXXXXXXXXXACAGTAGTAATAGCGATGCTAAGTGCAATAGTGGCTGCTAAGTTACAACACGCTATCTTTATTTGACCCGCTACCTTGTGGCGGTAGCAGTAGCACTTGT
Marker49323	GTGTCCCTTGGTATTCCCTATAAATACCAAGGGGTGAACAGTGTAATAAGGGACTTTTGGGGGGAATCAAGCACCGTTCCATTTTCGCTTCACCTTCGCTXXXXXXXXXXTTCAGGGAGCAACTGCCCTGAGATTCAAGAGGATGCGAAGTACATCAACTAGAACACCAACTATCGTCCTCAACAAGCTCAAGGATGGAACCAGCAATTA
Marker103116	CCCCGTTTCCTCTCTGCGAACTCCGCTCTCTCTATGTCTCTCTCTGTCGAGAGCGACGAGGTTGCCATAATCCTAGCTAGCCGCCGCCACCCGCGCGTTCXXXXXXXXXXCGTACGTACAAGTTCACAGGGATGATCATGCATATAACCAGGTCTTGTTGATCTCTGTTGCTTTCAGGAAGGACCGGACAAAAATTACCTGGAGGGTGCT
Marker35788	TCAATAGGTTCAAGTGGAAGCTCAACCCCAACAAGTGCATCTTCGGCGTGCCGACTGGAAACCTCCTCGGCAACATCATCAGCTGCGACGGCATTCGTCCXXXXXXXXXXCTGTGCTCACCGCACCTAAGGAGAAGGAGCCCTTGCTGCTCTACATCGCCGCCACAAATTGGGTCGTCAGCTCCGTCATCGTCGTCGAATGCCAGGAAGC
Marker79044	TTGTCCCAACAAATCAACACCAAAAGCTTCAGACACAAGCGTGATGCCCACAACCCTCGGAAAGAGGGTGGATGATCCATAGGATCACAACAAGGCACCAXXXXXXXXXXCCGGACTGTCCACGCCTACCCCGGACTGTCCACGAGTTCCTGGCGGACTGTCCGCCGGTCAAATCCCCAAAACAGCAAAGCTGCTGAACTCGTTCTACTC
Marker43464	AGCTTTTCTCCTTTCCCCCGAATTTCTTCGATTCATCGATTTGGAGATAGGTTCGAGCCATGATCTCTTATAGATAGCTCACTATCCTCCTTGTGACTCCXXXXXXXXXXTGTGACCGGATGCTCCTCACTATGAGTCCAGTCCAACTCAGAGAGGTCTGAAATCTGGTTTCATCTGACCGGACGCGTCCGGTGCTCTGCGACCGGACGT
Marker52145	CTGCAGGTGATTCTTACCTCTGACTCTGACATTGTTTGCCCTTCAAAAATATTCAGTCAAAACAAAAAAAAAAAGAAACAGACTAATTAATGGCATAATCXXXXXXXXXXCTTTCTGAGCTGAATAGCCTGAATTTACTAAACTTTAAATTCTTTTGCAGACTTTGAGCAGCCAAGAAGCATGCTGCCCATTGAGATCTTCCAGGACAGC
Marker51000	GCTCGGGTAGCACTTGTGTGTCTAGGTGTGCCTTGTGTGAGGGTCTGGGGATGGAGATTGCGAATATGAAGCATGACAAGATGCAAACCGAGGAAGAAACXXXXXXXXXXCTACCACCAAAGATGGAGTGTTTGTGAAGGACCGAAAATGCTATGGCAAGGCGACCAGAGGGGGGTGAATGGGAGCCTAAAAATTTCTACTCAGAAATTA
Marker62310	TCTCAGGTAGCACTTATGTGTCTAGGTGTGCTTTGTGTGAGGGTTTGGAGATGGAGATTGCAAATGTTCAACATGACAAGATGGAAACCGAGGAAGAAAAXXXXXXXXXXTCCCAAGCTAACCAGGATACCACCCAAAGAGCCTCTCAAGCCTAACACCAAGGATTGAGTGTTTGTGGAACCTCCAAGAGCTCCACCCAAGAAGCAACCA
Marker62504	TTCTGCTTGGAGGAGTCAGCAGATCCATTTGTTTGGTGGCTATTCTGCTTGGTAGAGTCAGGCGATCCATAGCCATAAGGGTTCTTGCTAGCCCAGTTCCXXXXXXXXXXAAAATATGTCCTTATAAATCACAACATGGGAGCATAAACAAAAGCTTATCAAGGCAGTAGACCTAAGTAAGCTGCAAAGCAAAATGCTAATAATCATGCA
Marker88476	AATAGCAAATTTTGTGGGTTTTAGGGTACATGGGTGTTTAGAGAAGTATAATAAGGCTGACTAGACAGACTGTAAGGTTATCTACGTCATAAAAATCTGAXXXXXXXXXXTTCTCCACCGCGGGACATCTGTGTCCGTGCGTGCATGTCCGATAATTTTGGTTGCACGAGAAATGGCTGGTTCCTTGCTGGATAAGCATGCGTTCTTGTG
Marker42224	GTGGACGAACGTCCACGAACGGACCGAGTAGGGTCCTCGCTACTCCCACTGGTAGACCTAGCCCGGCGCGAGGGATTGCACCACTGCTGATCACCTTGCTXXXXXXXXXXCAGTTACCTTTGATCCAATCACACAAATCACCCACAAACTTACACAAGATACATCCTAGAAGCATCTATGTACTAGATAGAATAATCCTGCCAAAGGAAA
Marker77357	AATCCGAGGATTGCCTAGGCTTAAGTTTCAGAAGGATCTTGTCTGTCACCTTTGTCGCCATGGGAAGATGGTTGCCGCTTCTCACCCACCTGTGAATCAGXXXXXXXXXXACCTTCTGTGCTTCTTTTGGACTTGAGCATCAGTTTTCCTCTCCTTATGTCCCTCAGCAGAACGGTGTTGTTGAGCGCAAGAATCGGACCCTTGTTGAGA
Marker69437	ACTCCACCACTACTCCCAAACTGACCAAGATTCCACCCAAAGAGCCTCTCAAGCCTAACACCAAGGATGGGGTATTTGTTGAACCTTCGAGAGCTCCACCXXXXXXXXXXGCGCAAGAGAGAGGAGCGCCGTGCCAGGGAGATGAACAATGCGTACATGTACCATCCTTTCCATGATGTACATGTGCCGAATGTTCAGAGGAGAGCTGCT
Marker47725	ATGACACAACACTGGTATCCTTCACAGTTTACTAACCCCAGTGTTGTGCCATTCTCTCATTCCATGCCTTTCTATTGATGCAGGATCTCAGGTTGGAGAGXXXXXXXXXXTTTCGCCACTCCTTGGAGACGGCTTTGAAGTGCGCTTTAAGACCGACTTGTGCAGAGTTCTTGATTCTCGGGGCGATCTTGTTTGTTGGATTGTTCCCTT
Marker72657	GACCCCGCCGATTTAGGTTAGTATTAGTTAGTCTTTCTTTTCTTTTTAGTAGTAGTAGAAACCAACCCCCATTCATACTTTTCGATCAACCCTGCTAGTAXXXXXXXXXXCGCCATTGCCGGGGATAGATTCCATAGTCTACTCCTAGTGACGACGTTAGCAAGAGTCAACAGTCGCTGAGCGTGGCGAAGAACGCACGCTGCTCAGCCT
Marker80836	TAGGTGGACTATCGGCGATATTTCGTCGACAAAACCTCAAATGTACCTTTAGGAGAGGAGTTGATGCTAGACTCATGGATCTCTAGTTAGAAATTGTGCAXXXXXXXXXXTCTTTTGCAAAGAGGATGAGTCTGTTGCTCACTTATTTTTTGATTGTGTAGTTGCCAAATAGCTTTGGAGTTATCTTTCTGAAGCTTTGGGGAGGAATGT
Marker22754	GTAAGGATTATGGATATAGCCATCCGACAAACAAGAAGAACAGCCGTAAGATTTTGTCGAGTTCAATGGAGCAACCATACCGAGGCAGAAGCAACATGGGXXXXXXXXXXTGGAAACACAGTTTATTTTCAAAACCCAAAGGAATTTGAATCAAAGGGAAAAGAAAAAAAAGGAAAGGAAATAGAAATGGAAAAAGGGAAAACCGGCAGC
Marker55900	TCTCAACAAGGGTCTGATTCTTCCTCTCTACAACACCATTTTGTGGCGGTTTGTAGGGGGAAGAAAACTGATGCTCCAAACCCAAAGAGTCACAAAACTTXXXXXXXXXXCATAACTACAGGATGGTGGGGAGCAGCAACCATTTTCCCATGTCTAAAAGAATGGCAAACAAGATCCTTCTCCATGTGTAACTTAGGCAATCCTCGGATT
Marker69144	ATGCTTTTATGGCTATTGTGAGAATTGCTTATACCTGGTGACGGGAGATGATTAGACCAAGGGCATGGTCGACACTTATCTCATCTGTTGCTTTTATGGAXXXXXXXXXXGGCGTAAGCGGAGGTTTTCCGTGCTTAATCTGGTGCAAATTGGTCGGTTCTGTTACAGCCAGGACGATGCTCGATGAGCATAGGACTCCTAGGCGTTTTT
Marker104565	TGCTGCCACGATCCACTGAGATCCAGCCCTTCGTCGCACGGATTCGTCCCTCCCCCTCAACTCGTGTGACAGAACCGCCCAATTTATATAAGATCAAGTAXXXXXXXXXXGAAATACACTGCTAGCTCAAATGACATCCTCCAACAAAAGCATAAAGAGAAGTAGTATGGAATCACCGAGCCCACCGGCACTTAGTCACCAACTTTAAGC
Marker105532	TGGATGCGGACAAGGATGAAGAAGCTGTGGACCATAAGGAGTACCGAAGTATGATCGAGTCGCTGCTGTACCTGACGGCAACACGCCCGAACATCCATTTXXXXXXXXXXGTATCTTGGTCTTCTCGCAAGCAGTCTAGCGTCGTCCAGTCTACCACATAGGCTGAGTATGTTGCTACGGCTAGCTACTATTCCCAGTTGCTTTGGATGA
Marker63269	TCATTTCAACACTATGTGGAATACCATCAAGTTTGCTTTTCTCGTTGAACCTTTGATACACTTAGCAAACTTGTTAGACCTTTACTTATGTTGTCACTCAXXXXXXXXXXTGAAACGGACATATCATTTGCTATATTCGGAGTCCCGGATGAAAAGATATTAATTTCGCAACGAAATCTGCAAAAGAAGGATCTAGAAGACACCACGAGG
Marker22248	GGATGCTCACAATCTCCCCCTTTTTGGTGATTGATGACAACCTCAAGTATGTTTGAAATAGAGGTGAGGTTTTCAATTGCTTGGTTCATATAAGCATGTGXXXXXXXXXXGGATCACACAGAAGAACCGAGACCCTCTAACAAGCTCCCCCTAAGTCTAACATACGCTCTCTCCCCCTTTGGCATCAAGAACCAAAGCCTAAGGGTCTGA
Marker78509	TAGCATGCTCAAGTTCATCTACACATGTGGTGTGAGTCAATTTTAGTTCATCAATTTCAGTACACAAAGACTCACAAAAAACACATGGTAACAAAGCATCXXXXXXXXXXTCGACCTTTCTACGCAGGGTACTACATTGCTCAACAAAACTAGAACGAGCCTCATAAAGGTTGTGCAAGGTCACAAGACCACAAGCAAGTGTACCTCTCT
Marker65169	GTGTCTGATGCAGGTTCCTTTGCACTGTTTTGTCCGCAATTTGTTCATCTGACTTCGGATTTGGTTTTGGGTTTTTGCGTTGGGTTTCTAGAGTCGTGTAXXXXXXXXXXTTAGCCGGTTCCAGATCCACAGAAGGCGACATGGATCGCGGCGTGGGCAAACTGTCGTTCTTTGATGGGATGAACTATGCGTATTGTTAGATACGCATGT
Marker19116	GGAATTTCTGTGTCCGGAGTAACATCCTGTGCTGTCGAGGGTTCCGGTATCTCCTCGGTGGGTGGGACCACCGCCGCCGTTTCTCTAGCCGCGCGAAGGTXXXXXXXXXXCTTTACACTGTTCATCCCTTGGTCAAGGACCGAGAATGCAAAAGCAAGGCGACCAGAGGGGGGGGGTGAATGGGAGCCAATCAAATTTCTTTCGAAACTT
Marker107886	ACATGCGTATCTTCCAATACGCATAGTTCGTCCCATCGAAAAATGGTGGTTTGCCCACACCGTGATCCATGTCTCCTTCGGTGGATCTGGTACCGGCTAAXXXXXXXXXXCCCTTGAAAACCGAGTCCCGAACGTAGACATCGAGAGATCCCTAAATACCGATGCTAACAAGTAGCAACGATACCTATAGAGGTTTCTTGGTTGACTATA
Marker58280	CTCGCCGACGATGACGTGGAGGTGCAGAGCTTTCGGTTGCGGAGACCGCCGCGAGGAATTCCTGCGATGCGTCGGGGCTGCGGGAAATGAACAGGGCAGTXXXXXXXXXXCAACTCTATTTGTACTTGGAAGTGTATTTATGTAGATAATGAAGAAATGTGGCAAAGTGAGTTGGTGGGACCCACATAAGAGGGTCGCCCAACCCCCTTA
Marker46231	TTATCCAAAAGTTCTTGCAACTGAGTCTTGAGCTCTGCTAACTCATTAGCTGGCATCCTATACGGTCTCCGAGAAATGGGTGCCGTTCCAGGGATTAGCTXXXXXXXXXXACTCGCTCTGAAATGTCAAGATTGACATTCCAGAGTCTCATCCAACCCATACCCAAGATTACATCCAAACCTAGACCAGGGATTACTATGGGATCCACTA
Marker48129	AATTATGAGTAGTAGCACTTGCATTTGATGCTGAATTTTGAGACCAATTGGCTAAATGATTATTACTGTCGTAGCCAATTCTCTCATTCATCGGCATGTCXXXXXXXXXXCCGACTCCCAAACGTAGATAGAGAGCTACGTCGAGAAATCTCCAAATACCTATGCTAACAAGTAGCAAAGATACCTAGAGAGGTTTCTTGGTCAACTCTA
Marker47216	CCGTCCGATGCTGCATTTTGGGCAGTTTCGAAGATCTCCATTGCGGCTCCCTCTCCTAATATGACCTCACCGACCACGACCACCTCACCGAACAGCACATXXXXXXXXXXCAAAGAATTGATTACAGTGAAGCTCGACACTCCGACCAGTCCAGTCCAGCAGAACCGTCGGAAATAATTAGTCATACCTTTTGATTCACAAAAGCTATGA
Marker56217	TCATTTCATGAGTTGAAATTTTAGGCTCCCATTCACCCCCTCTGGTTGCCAATCTGGTCCTTCAAACACACAACAAGCTCACCTCTCAACCTAGTAAAAGXXXXXXXXXXATCACAAAGCAAGGGGACCCGACTGAAATCTAGACCAAATCACGCAAGGTAGCTACCATCCACAAAAGCTGTGAAGCACAAGAAGCGGCAACGACATACT
Marker110903	GCCTCGTGGTGTCTTCTGGTGTCTTCTAGATCCTTCTTTTGTAGATTTCGTTGCAAAATTAATATCTTTTCATCCGGGACTCCGAATATAGCAAATGATAXXXXXXXXXXCTGATATCCATCTCCATACAAGTTCTTCTGCAACCTATTTGTTGCCGGAGATACTCTGAAAGCAGACGGTGGGACGTTTCCTGTCGTGCCGAACGCAAGT
Marker79803	ATCGTCAGAACCAGAAGCGAGGGTACAAGGAAAAGCGGAACAGTGATGCTGTGGCTCTATTCCCAGAAAACCATCCCCATTACACTGTTCATCTCCTGGTXXXXXXXXXXGGCACGCGCGAGGGTCGTCCCTCGGTCTTCCCACGCTTCTCTCCTGCAAGAACCGTAGGACGACCCGGAAGCCCAGTTGGTATCTGAGGGTTAGGAAATA
Marker78413	GGGGTTTATATTTATACCCTGGGCAAAATATGAGTCCTGGAAGATTACGACTTACATAATGAAATTTTGGAAAATACGAATCCTATTCCTATTTTCCTCTXXXXXXXXXXAAATTGCGACTATCTTCAGTAAAATTCGGTCCATCTTTCCTCTTAATCCAAATTTTGGTGTAAACACCCAGCAAACCAAACCGCGCTGATAGTGCCAACC
Marker51167	TACGATCTAGAACAACTTGGTTCAAACGGATTTGAGAAAGACTCACAAAGTAAAAAGATCGATCAACGAGAAATTTGTGGAGAAAAGCAACCCGCGAAGAXXXXXXXXXXATCCTAATTCTATTTCCCACTCTACCCCTAACTAATTACAGAGTGAACCAGCTAAACCCTAGGGTTATTCTGGACCAACTCAAGGTAGATGGTGATCCGA
Marker54791	CCTTTAGTTTAGGAAATTTCCAAAAACTTCTCACTCCCAAAATTCTCAACCAAAATTTTTTTGGACATCTTTTAGTTGGTGAATTTTTTTTTGCACAATTXXXXXXXXXXGGACAAAAAGAAGTTATTTTGTAGGATAGGATTCTCAAAGGATTTTTTTCTTTCCTACTCTGTGGTTCATAGGAAAAGTATAAGAAGCATTCCATAAGAT
Marker169355	CTGATTCTAACTTGGAAAAATTTAGCAAGTCATATACCAATCTGTTGGAGAACGTTTTCTTTTCCCAATAAAACAAGGATAGCAAGTCATTTTTCCAAACXXXXXXXXXXCACCTTAAAGTAACCACATCCAAAAATCACCTATTTTTAGATATGGTAGTCTTAAGGTGTCCGCCTTCGTAAATCTATTTTTGGAGGTGGGCACACTATA
Marker99389	AAGCTCTCTGGCTCCCCGTGCTTCCACCAGGTGCCTGCTCCCTGCTCGTCGGCAGCACTTTGATTTAATTTGATTGCTCCACTCATGGATGGATGGATCGXXXXXXXXXXTAACTTTTTCTCGGGAAGTAAGAACGACACTTATTTAGGGACGGAGATTTAGGGACGGAGGGAGTAGATTTTAGCTACGCTGACCGACTGGTTTGGTGCT
Marker79793	TGCAAAACTATGACGAAAATACCGTCAACACATACTCAGCCTCTGTTGTAGACTGGGCGACACTAAACTGCATGCGAGAAGACCAAGAAACAAGAGAAGAXXXXXXXXXXAATTGAATGTCTGGGCGTGTCGCCGTCAGGTACAACAGCGATCCGATCATAATCTGGTACTCCTTCTGGTCCACGGCTTCTCCATCCTCGTCCGCATCCA
Marker72932	GGAAAAGCAAGCTACAGCCTGAATCAAGGGAGCTGTTTGAGTTTCTGCCCAAAACTATTCAGGAGCAACTTATGCTTGAAAGGGATCCCCATGGCAATGTXXXXXXXXXXTCTGCACATTTCAGAGGACAAGCTCATTTCTTTGGGTAAGTGTTTTTTTTTTGCATTTCGTGAACTGAGCAATAACTTGGTTGGTAGTCTCCCATTGAGG
Marker67182	CCTAGCAGTAAGGTAGATGCTCCTTTTTTGGTTGCTCTTATCTTGGTAGATGCTCCTGTTGCCGACACAATCACCTTGAAGGTACATGGACCAGAAAGTTXXXXXXXXXXCTGCACTTCCTCTTGCTCCTGGAGAGCCAACATGACTTACTCTATCTCGTTGTGAGGGGACACTATTAGCTGATGGTGGCTGAGTTGCAGTACCACCACT
Marker85259	AGGGTTTATATTTATACCCTGGGCGGATAAGAGTCTTGAACAGACTTGCCTAATAACAAAATACATTTAAACCCAATCGTCCAACACCATGATAAAGTACXXXXXXXXXXATTATATTTCCCTTCTCGCACATACTTGAAATACTAGACTTTTCCAAATTAATCACCCTGTCAAGGATATTTGTTTGCTTCTTCTCGTAGCATTTCTAGC
Marker67353	CTAAGGTACAATCCGATGATGATGAGAGTGATAATGATGATGATGAACCCACTAGAGATGAATTAATTGATATGCTTGATGATGCTAGAGTTCATTTTGAXXXXXXXXXXGATGATGGCTTCACTTGTGATGCCTCACCCATGGTTGAGAATGAGACCTTGAAGGAGGTAAATGAGCTCACTCACTCTTTAAGCAAAGCCTATGGTCGTG
Marker117924	CGCCACCCTAATCCTCCCACCGAAGTCCTTGCCTGGAAGGCTCCTGATATGAAGGAAGTGGAGTTGGTGTATCTTAATCAACAAGGGTTGCTGCGTCCTCXXXXXXXXXXTGTGAGGCATTTTTGGGAACATGTCCCTCTCTTGCACTTTTCCGCTTCTTCTTCTAGGTAAAGTGTCAACCGAGTTATGCTAAGGTGGAAGTAGTCAGAG
Marker61278	GGGCGCAGACCGCTTACTGCTGCGAGGATTACGGCTTCGTCAGATATTCCTGGAGTTCTTGCTCTGATTTGGATGAACCTTCGCCAGTAATCTTGTAGTGXXXXXXXXXXTAACGGGGCAAATTCTGTGGATTGTAAGACGGTAGCCAGGGTTGGGTTTGCAGTATTTGGGAGAGTGGTGATCTTGGGTCGTACGGCATCTGGTGTTGTT
Marker68442	AAACTCGTGAATCAGTAGGTGTTTGAAGAACTCCCAATTGTGTATTGGGATCTCCTGCGACATCCGGATGTACCAGCGTTGTGCATCTCCTATGAGGTGGXXXXXXXXXXGTAGTGTCACACCAGTTATGTGACTGTGTCGAGGAAGTGACCGGTGATAACGCCTTCTAGCTGTTAAACAGACTGTGCCATGGGATGTCTATACTCGTCA
Marker86878	CGCTCATGGGTTAGGAAGGAGTAGGGTCATTCATCGACGACACATTTGTGGTGTACTACTACTGATTGCAACCTTACTGCAGTTCTCATGATCTACGTACXXXXXXXXXXTTGGAACGCAGGAATTTCAAAGGAATCATACAGAAATTTCACAGGAATCAGTTCAATTTTACAGAAAAACGTAGGAACAGAGAAAAATTCGTTCCAAACG
Marker88598	TTGAAGCGTGATACCAATCGGAGTGCACATGTTTCACCATCCTTAGCACCATTTGTAACTAGACATCCATCAAAACTCAAGAACCTCGTGAGATCAACATXXXXXXXXXXCCGTGGGGTATGCCCAAGGTAGTAGATTAAGCGGTGGAGGCGTGCGAGACGTCTGCAAAGCGTAGACACAGGGACGAGAGACGACGATTTAGACAGGTTC
Marker72342	TTCTTTGTGGCATAGCAGGTGGAGGAGGTGCTGGATCATCCATCCCTTCAGCACCTTCGTCCTCGTCATCAAAAAGAGGCTCACCAACCTCATGATCAACXXXXXXXXXXACCTTCGGTAGTTTTCCAAAACGCAATTCATAAGAAGTCTTTTTCAAGAAAGCTCAGAGAAAAATGCGATTGGAAATATAGCATGCAGTGCTCATAGCCT
Marker27767	CCCGATAAGACGACGATGTGAAGTCGGAGAAGCTTTGAAAATTACCTAAGAATTATATATACTGGTCCCACATGTTTTACTACTGGTTTATGAGTTTTGGXXXXXXXXXXTCTGAACATAATAGATGGAACAGATGAAAAAAAAATCCCTATTGCATATAGACGACCAGACATTGGTGAATGGGAACCGATAAAATTCTTTGCAAGAAGA
Marker21799	ACATATGCTAAGCTCAGTTTTATTCGTAAATCCGGGCGTTATAGGACAGAGCAAATATATAAGATAAGGGTTTATTAAAATCCAAATACAGAAAGACTACXXXXXXXXXXGTTTGGGAGATCCTCACTTTTGATAGGACCCCCGAGAGCGATGCCTCCGCCTTCTTCAGTCACTGGAGGCAGGGGAGGACAATCATTGTTATCCCTCCCC
Marker50296	GAGTCCGGTCAGGACTGGTTTGTGTTGTTTCGTCCGCAGTTCGCTCGCTTGTTGTTGGATTTAGTTCCCGTCTTTTGCATTGGCTTTCTCGAGTTGTGTAXXXXXXXXXXTTAGCCAGTTCTAGATCCACAGAAGGTGACATGGATCGTGGCGTGGGCAAACCGCCGTTTTTCGATGGGACGAACTATGCGTATTGGAAGATACGCATGT
Marker62195	CTGGTCCATCAGTCCAAGCCGCGCGTCCGCCCTTCACCGCTCCAGGTCCATCAGCACGGCACATCTCTACTTGACCTTCACCTTGCCTTCGATCACCGTCXXXXXXXXXXAAATTCCACATGTCCATAGATTTCTATTTGAATGCAGGATTTGGACCAAATTTGAAGAGTGAACCCACCAGGAGACGAGCCCTCTCACCAGGACCCAATT
Marker118905	GAATTACTCCACGACGTCTTTGGGGGTGAGACAGACAGAGACTTCTTCATCGGTCTTCATCTTCACCCAGCGATATGGCTCCCTCGGAACAGGCAGTGCAXXXXXXXXXXGTGCGCCGGGTGCCAAGTGGAGGAGAGCCTCGGCTCTGGTGTCGTACACCAGAAAGCGACCGGACGAGCTGAAAGCCGAAACAAAACAGCTTGGGAGTTG
Marker102857	GCTTACATCAGGCAGGTTTCATAGGACCTAGACTATCCCCACAGACCAACACCAATCTTTTCTGCGCACTTTGTCCTCACTCATGCGTACCCGGGAAAGAXXXXXXXXXXGGATGATTCAGGTTTCCCGAGGACACCCGACAGATCTCTTGGGTCATTTGGAACTCATGCATGCAAATCAGAAGTCTTTAGAACTATGATGGGTGCATGT
Marker59725	TTACCGGGGATAGTTGCCTAGCTCTATCTTTAGTGAAGCTAAGAACTACCAACACTGTACCTGACGGCGACACGCCCGGACATCCAGTTCGCGGTGTGTCXXXXXXXXXXGTATTGTGGTCTTCTCGCAAGCAGTCTAGTGTTGCCCAGTCTACCACGGAGGCTGAGTATGTTGCTGCGGCTAGCTGCTGTTCCCAATTGCTTTGGATGA
Marker268537	AGGCGTCCATGCCTATTGGGCTGGACTGCCGTCTAGGGTTGTGATAGATGATGATCTAGATTAGGCAAGGATCTCCGTTGATTGAGTACTTTCTATAAACXXXXXXXXXXGAAGAATTTCCTTAGCAAGGACAAGTTGGGAATTGCTGAAACTGTGTTCATTCCTTGATGGGCTAAACCTAGAAGGGTAGCTGTTGTAGTATCCTTACAT
Marker70702	GCTCAATTTGCACCTTGTCCGCTTCATGTGAGCAATGCGCGGCGATGGTGCTTGAGAATGCCAACTGTCAGCATGACAGGATGCAAAACCGAGGAAGAAAXXXXXXXXXXCCAAGGATGGCATCCTTGTTGAGACTCCCAAGGCTCCACCTCGCAAGCAAGAGTGGGTTCTCAAACCTAACCATCTTAGGAACACACTTGACACTCTTCC
Marker54325	AGTCTATTTAGTTCTCTCTCTTTTGGTCGGTCCAGTCACATGTAACGCAACAACAGCACCGCGTAAAGCCAGATACAGCCTTGCAACACCGTGCGAGTGAXXXXXXXXXXGGTAAACTCGGACAAGAAAATACGAATTCGATCGGATTAAATATAGAAAACGATGTGGTTTAGTTCGGGATATTTCTGTTCCGTTTTCATGCTTACTCAT
Marker67148	ATATGGCTCTGGGAGTGGCTAATTAATTTGAGAAGTCTTATGTCGTTATTAGTTACATATGGACATGGGACACGGCTTCTTCTACGCAGGATACTGCTTAXXXXXXXXXXTGCAGTGATCGAAGGCGAGGTGAAGGTCAAGTAGAGACGTGCCGTGCCGATGGACTGAGAGTGGCGAAGGGCGGACGTGAGGCTTGGACTGAGGGACCAG
Marker77733	TCCTCTACACTCGATGGGGCGCGCCGGCGTCGGTGGGGATGGGTGGAGGGCGGAGTTAGAGCAACCATGGAATTAAATAGCCCGTTATTTATGCCGCTATXXXXXXXXXXAATTTTGCATGGGTACGACCACACCCACAGTCAATAACGTAGCTCCGCCCCTGGCGTTGTCGCAGCCTTCGATGCGGCAAAAGTAGGTGTGTCGTTCGCA
Marker258499	AGGATGCACTTGCAATTCTCTCGAGAGCGGAGAGGTTTCATCGATGACATTGTCGAAAGCAAGCGGTTGCTCACGTTGTGGTATGAACACGTTCTCTGGGXXXXXXXXXXCGTGCCTCGTGACTTCAGCATCGTCATCTTCATCTTCATCAGTTGCGTTCTGGACATGACCATCCGGCGTTCCTTCTCTGCCGATTGGCTGCTGCACCAG
Marker59102	CTGCCAGCTGACGAGATGCCTCGTCCTGCTCTGCCTCTGTCTTAGGTATCGCTGGTCTCTGTCGCTGCCTCCTCTGACGAGCGTCTGGACTGATCCCAATXXXXXXXXXXGAGACCAGGTGGTGTACAAGCCAAAGCTGAATCCGTGTCAATCCCTCTCTATAGCCTGTCCGAGGCAAAATAGTGCGCCTCATAACCTCGTTCATGAGAC
Marker58311	TGCTGGTCCTAGGACAACCTCTACGTGCTTCTCCTCGACGGGTCTTCCCGGGAGGAGTTCTAGAGTTACCAACACAGGGATCTAAAACGCTAAATTGGTCXXXXXXXXXXTAATTTGGTAGGCATCCGACAGGCATCAGACATGGTCCTCAGCTTGGCACATAATGGAGAGAAAGGAAGGGTGGCAATACCTGTCGGCTTCGCATGGGAG
Marker19406	CTAGTGGTTTCGGTGATTGGATGAAACACAAGATTTCTGTGACTAACGTGTGTTTTGCAGAAACAGAGATGAGTTAGGTCACGGTAATGGCGACCAAGTTXXXXXXXXXXCACACGAGCGAGGTACCCTACGCGTGGTTTAAGTGCTTGTGTTCTCGGTATGTCGCTCCCTTCGGTGCCCGTCTTTGCCATGGCGCCTGTGAACGCATCT
Marker64930	ACATACATATCTTCCAATACGTATAGTTCGTCCCATCGAAGAACGGGGGTTTGCCCACGTCGTGATCCATGTCACCTTCTATGGATCTAGAACCGGCTAAXXXXXXXXXXTACACAACTCTAGAAGCCCAACGCAAAAACCCAAAACCAAATCGGAAGTCGAACGAACGAACTGCGGACGAAACAATGCAGAATTCGTAGCATCGGACGC
Marker131287	TAACCTCTCTGTTGTAGCATGTGTTTGCGCTCCGGCTGCAAGATCGATGTGTCAATTCACGTTTTGATTCGAGTTCTTCGAGTTCTTCGCGTTCTTCATTXXXXXXXXXXCCCCGTGATAATCTTCTCCAAGTTTGGGAACTTGGGATTTTGATTTGGATCGGTTTTGGAGAGATTTGGGAGAGAGGCAATCAAAATCGCCCTCTCTGCA
Marker58152	TAGTATGTACATATCGAGACGAATCTTTGGAGTCTACGTAGTCCATATTTGGACAAAGTTTGTCAAATAACAACGAAAATGCTACAAGAAAAAATTTTGCXXXXXXXXXXAGGAGTAGTAATTACTACGTACTACATACACTTCACAGCAGCACGTACATGTACATCCTTCACCTTGCTGCGCAGCAGCAGCCAGATGGCTGTAACCAAA
Marker150207	TTTTCTTATTAAATTCTAATTTATTTTAATTATTTTAAAACCCGGGGTGTTACAAAGGATGAGAGTGATACCGAGCAAAACTACCATATGATAAGCCTAGXXXXXXXXXXTTCGGGACCCAAACCTTTTTGGTGCTCTTCATGGTTGTGATAATGTCCTTAGGCACCCAAATGCATTTGGCTCCATTATTGGCTTGCTTGTTCACCTTTA
Marker44679	GAAAGGAGGCGCTACCCTCGCCGTCGGTGAACGATGACGTTCCGGGGTGTTCCCAAACTGCGCCGGTGCGGAGCTCTGCAGAGGTTCCATCGGTCGATGTXXXXXXXXXXATTATTTGACAATGCAGGTTCCTGATGCAACCGTGCTTGAGGTGTTTGATGTGACGCCCCTCATGTTAAATTATCAGGATACTTTTATAACTGGTGAGTC
Marker99268	ACAGCCATGCGAAGCTTCTATCAAGAAGGTATTAGTTAGTCAAACAAAAGGACTCCTAGGGCTCTATTAAGGCAACTAGGGTTAGGGACTTGGTTAGCCAXXXXXXXXXXGTTGCTTAACACCTAGGGTGTTACACTTACGGAGGTCGACGGATCGATGATTCCTCTCGAAGAACTCGATGACACGACTTAGGGACTCGAAGATGGCACG
Marker35565	AAACTAATACAAAAGGACATATCCATTAGACGCAGCCCAAGGTGTGGAAAGCATACCAGATCATAATATCCTTGTGTATCTTTTAGATATTGGCTTATCTXXXXXXXXXXAGCCCAAATCTTCCTATAAGGGCAAAAATGGTAATTTCACCTCTGTGCCTAGCTTTGTGTAATTCTTGTTCAGTTGGATGTCTTGAAGTTTTGATTGTGT
Marker57678	CGACGTGGACGAAGAAGATCCGGATAGTGAGGAGGATGACAGTGGTGATGGAGGCACCGATGCTTGAGGTTGTTCGACGTTCCAAGCGTCGGCGAAGGTTXXXXXXXXXXCGAGCGTAGTCGCAGAAGAACTCCCTGGGTTGCTGCTTGCAGCTGCTGAGATCCCACGAGTTGTCGGGGTAGATGTAGGTCCTCTTGAAGTTCCCCTCGA
Marker70198	AGCCTCGCGAGTGCCAGCTGAAAGGTCCTAGTTTGGTTTTGGTAATTGAGTGACAACTTAGGTGGACTAATATGTGTTTGAAGTGAATTATCACAGGTGAXXXXXXXXXXAGCCGTTGGTACCGAGTGTCGGGAGGCTTAAACAAGACTTGGCACCGAAGGACCGAAGCGATGGTGAAGAGCAAGTGATGTCAAGATCAATGGACCATGG
Marker62040	CTTTGCGTGATTTTGGTTTGAGCTTTTCTCGTGTTCCTTTACTTTGTGACAGCACGAGTGCTATTAGCGTTGCTAAGAACCCTGTGCTAGCGGTGTTGATXXXXXXXXXXGATTGTCAACTGGGATGATGCGCATGTTCTTTGGCTTGTGTTGTGCAGGTGTCGAGCACGGATACAGTGATCAAAGGCAAGGTGAAGGTCAAGTAGAGAC
Marker52214	CCTTCTCCTTCTCATCATCACTATCTTCATTGGATGAGCCACCGGAGGAGTCAATGTCGGTGAGCCAATCACCAACAATGTAAGCCTTGCCACCTTTCTTXXXXXXXXXXAAGGAAACCGATGGAAGATTACGGAACCGGCACGTCAGGAATACTCTAGAAGGACCTAGAGGACACCAGAGGACACCACAAGGTGGGACACCCCGAGAGG
Marker33485	GGCAGACTGACCTCAGTAGCTGGACGCGAAGGTGAAGCGGTCTGGGTCGGCTCTGCCTGCTCTGGCTGCGGAACCTGCTCGGTCTGTCACTGGCACAGTCXXXXXXXXXXTAGGGACTCTGTCAGGCGGGGAGTGAAGCCAGTGCGCAGAGGACTGAAGACGGGAGCTCCTCCAGGCGGAGTGGTAAAGGAGGTGAACGGAGAGGAGCTC
Marker94020	TGACCCCTTAAAGCAGTTTCCACACAAAATGCCGACTCTGGATAATTTTGACCATCAAGGATAATGTTGATAACAATAGTGTTGATCTGCGACATGACTGXXXXXXXXXXGAAGCCGGGCGGTCAACGAGCAGGCGGAGGCGGGCGGACTTCCACGCAGTCAATCTGCGCGCTTGCGTTCCACGCGTGATGAAGGCAGGCGGACAGCAGA
Marker70442	TGGATGCGGACAAGGAGGGAGAAGCAGTGGACCAAAAGGAGTACCGGAGTATGATAGACGGCGACACGCCCGGACATCCAGTTCGCGATGTGTCTTTGCGXXXXXXXXXXATATCGTGGTCTTCTCGCAAGCAGTCTAGTGTCACCCAGTCTACCACAGAGGCTGAGTATGTTGCTGCGGCTAGCTGCTGTTCCCAGTTGCTTTGGATGA
Marker69632	CGGTGTCAACTCCTCGCTCTCGTACTCGATGCTCCCGTCTGAGCTGGATGACTCTTCGTCACTATTATCAGGGGTCGGCTCGCGCCATTCGTGACTAGGCXXXXXXXXXXTGTACATAGTTGGCTCAGATTTGCCCCATTGTCATCACATCGCTTATAAAGTGGTTGCTTCTATAGAAGCCATCCTAGTTTACGAGCTTTCAAAAGTAGG
Marker92655	CCCTGTTGGTGAAAGGGCACCCACCTTACCACCTGCACCTTCTGAGCTTGCTGATGCCCAGAACCTCTAGAAAAGCTTGCTTTCTCTTCTCTTCCGCTGAXXXXXXXXXXCCAAGTCCCGAACGTAGATGGACGGCTACGTCGAGATATCCCAAAATACCTATGCTAACAAGTAGCAAAGATACCTAGAGAGGTTCCTTGATCAACTCTA
Marker57235	TCATCCACAACAACTGGGAACAGCAGCTAGCCGCAGCAACATACTCAGCCTCTATGGTAGACTGGGCGACACTAGACTGCTTGCGAGAAGACCAAGTAACXXXXXXXXXXATATGAATGTCCGGGCATGTCGCCGTCAGGTACAACAACGAACCGATCATACTCCGGTATTCCTTCTGGTCCATGGCTTCTCCATCCTCGTCTGCACCCA
Marker16231	TTACCGGGGATAGTTGCCTAGCTCTATCTTTAGTGAAGCTAAGAACTACCAACAGTGATCGATCTCGGTGGACTTGAGCTTGCTGAACAGCTCGTCCATGXXXXXXXXXXTTGACCTGAGCGGTCCCCTCGTGATAGCTCTGAAGCTTCACCCAGAGCTCTCGTGCCATCTCAAGCTCTGAGACACGCTCGAACTCAGGAAGGGAGATGC
Marker72555	TGATCCACAACAACAGGGAACAACAGCTAGCCGCAATGGCATATTCAGCCTCTGTGGTAGACTGAGCAACACTAGACTACTTGCGAGAAGACCAAGAAACXXXXXXXXXXAACTGAATGTCCGGGCGTGTCGCCGTCAGGTACAGCAGCGACCCGATCATACTCTGGTACTCCTTCTGATCCACGGATTCTCCCTCCTCATCCGCATCCA
Marker38231	TCGGACGCTGCCAGCGTTCGATGTTGTGTCTTCAGCACATTTTCGTCTGCGGTTTGTTCGTCCGTTGTCGGTTTTGATTTCCGGCTTTTGCGTTGGGTTTXXXXXXXXXXTAAGAATGATATGTTTGTGGCTTTTGCATCCATTGTGAATGGGTTGTTTATTTTAAATCTTGATGATGCACCAATGTTTATCTGTAATATTACTGCTAAA
Marker13280	TTTTTCCCACTGATGCACTGAAAAACTTGCATTTGAATTTTTCACAACGGACACACCCAATCATCTCTGTTTGACCCAAAAATCATGTTTGGTGGGTTTTXXXXXXXXXXTAGACCCAACCAATCATCTCTGTTTGACCCAAAACTCATGTTTGGTGGGTTTTTGGCACTATCATTTATGACGGAACGGTGCGGCAAAACTCATGCAGGA
Marker110881	TTGCCCCGTTGACAGTTAGGGACATGAATGCCCCTCCATCTGCAGTGTCCAGGTGCCCCCTTGACATGGGCGTAAGCCCCTCGTAGAAGGTTTGGAGCACXXXXXXXXXXTGTCCTTGATGACGATGGTGTCGCAGAGCTCCAGGAAGTTCTGAAGATGTCCGTTTGCGTCCTCGCTGGGCAAACCACAGAAGCCTTCACCATGGTGATG
Marker88044	CAAGAAAATGAAGTTGTTGATCTGGAGACTTCACCAGCAGCTGCTACAACTACTTCCGCTAACGCACTTGATGCAGATTTGCAGCAGACACCTACTGCAAXXXXXXXXXXCACGATCTCAATTAACAAATTTTTTGCCAATTTTACTCGTTTGTTTCCTCCTTGGAACCTCTTAAGGTAGAGCAAGCACTAGATGATCTGTATTGGGTCA
Marker73303	TTCAAATGGTTGATCAAATAACTTCACCTCTACTACAAGCTCATCCTCAAGATCTCATCATAGGGAGTCCAACAAGGGGTGTAATGACTCGATCTCAAAAXXXXXXXXXXATGTTTAGAAATAAGCAAGATGATCAAGGCGTGGTTGTTAGAAACAAGGAAAGGCTAGTGGCAAAGGGGTTCTCTCAAGTTGAAGGGTTAGATTTTGGAG
Marker69764	ACCAGTGTTCCCGGGTCTCCTAATCCATCCAATACCTAACAGTAACATTAACATGATTACGACATGTATGCTTGATTCATTAACATAACCTTGTTCAGATXXXXXXXXXXGGTAAAATATAAATAACGATACCTGGAATACTCCTGATGAAATGCTACAACAGTAACTCCGTGCGCTTGCGGACCTTGTTTGTAAACGAATTGGTTTACT
Marker65594	ATCAGAAGATTAAACTCTTTAGTATAAAAAATATAAAAGCTTAAGTTTAGTGGAGTGTTATCTATAGAGACTGTTAACACCAGATTTTCGCACGCACGAGXXXXXXXXXXATTATGTAAATCGTAGTCGTCTAGGACTCATGTTTCGTCCAGGGTATAAATATAAACCCTCGACCATTGTAAAATTGTTCACAACCATATCAATACAAAC
Marker54455	AATTTGCGGCAAAAAAACGGACGGAAAGTTGTTTCAAAAGTCTCAGATTTATCTATGCAGCCTTCCGTCGCATTAAAATTATCTTAGGTCTTGTTTAGTTXXXXXXXXXXCACCTATGTAATTAGTTTTGTATTTGGATCATATTTAGTTGTCTTAATCTTTGGTTTACAAATGCTACAATAATTTTGTAAAATTTGAGACATCTAAACA
Marker58050	CTGGGCTCGTGAGTGCCCAAAGCCCAAGAGGTATGCTCAGAACGCTCAGAAGGGTCCTGGAGGACCTCAGCAGCAGCTCAGCCTGGGCATTCGGTTAACCXXXXXXXXXXTTTTTTAAAAAAAACACAAAGCTGAAATTTTAAGAAGTGAGGTTGTGAGGCTATGAGGGAGGTATTATCCACCTTTTATATCTAGGATTAAGGTAGTATT
Marker71561	ATTCCTGGAAATCAAAAGATAAAAGGAGTTATAGGCTTGATGATGAGAACAAGAAAAGGCAGATTTTTATTACCTCTGTATTGACATTTTCTATCAAGGAXXXXXXXXXXATCAAAGGTTAAACAGATGGTAAAGATATAAAATTTGAAAATAGATTGGGTTATACCTCGTCAGTTGCCTGGAAGTCTGAATCTAACTTCAAACAGTAAA
Marker59386	ACCACTACCTATGAAGGCATCAGAGATTTGCGCGTCGTCTGTTTGGACGATGCTTTTTTTGCGTTTCCCTTTACCTGGTAGGCAAAATGGGTAGTCTAATXXXXXXXXXXTTACGGTACGGTTTCATTGCTTATTATATTATTCACGGATGCCACCTGTCCTTTATCATCCCTTTCTTCCTCGACTTCCATTCTCGTCACTGCCTGGAGG
Marker69820	AATCTGAGGATTGCCCAAGCTTAAGTTTTAGAAGGATCTTGTTTGTCACCCTTGTTGCCAGAGGATGGTTGTCGCTTCTCACCCACCTGTGAACCAGGTGXXXXXXXXXXTTTTTGTGCTACTCTTGAACTTGAGCATCAGTTTTCCTCTCCTTATGTCCCCCTAGCAGAACGACATTGTTGAGCACAAGAATCGGGACCCTTGTTGAGA
Marker82718	AGAAAAGAGCGAGAGAAAAAGAAAATAGAAGAACGACATGTCACAGTGAAGATGACGGGTTTACACCGTCTTGGAGTGGTGCGCGTCCCGTGGCGGCGAAXXXXXXXXXXACAAATCTTTTGAGCCTAGTTAGTCCATATTTAGATAAAGTTTGTCAAATAACAACGAAAGTGCTACAGTACTTTTCCCAAAAAATTTGGAGAACTAGTT
Marker220895	GCCGCCTGACGTCTTTCCTTTTATTTTTCTTTTCTCTGTTTGGATGGTTAGAATTGAATTTATTTTAAGAATTATAATTTAGACATATATTAATTAAACTXXXXXXXXXXAATTCTAGGGTAACTAGCATAGTTTATTGAGTGAATTTCAATTCCTCCAAAATAGTTTATTGAGTGAATTCCAATTTCTCCAAAATGAAGGGATTCCAAT
Marker110213	ACAACGATACAAACCTACGCGATCCAACAGACGAGCTGCCCCAAGTTTCCAAACTTGTGCCTTGCCTTCCAATTGACCGTATTTCATTACTACTCAGGTTXXXXXXXXXXCTCCTATACCTAATGCATCATAGCATAAAATACTCAATTAAATTAATTATAAAAACTACAAGACTTAGAATGCTCCGGGGTTTGCCTTGGGAAAAGACTG
Marker63500	CTCTTTGCAGCACAGGAGGTGGAGGTGATGCGGGGTCATCCATCCCTTCAGCACCCTTGTCCTCATCATCAAAAGAGGCTCGCCAACCTCATGATCACCTXXXXXXXXXXACTTTGGGCTGTTTTCCAAAATGCAACTCATAAGAAGTATTTTTCAAGAAATCTCAGAGGAAAATGCGATTGAAAATGTAGCATGCAGTGCTCATAGCCT
Marker61124	ACCAGATGGCGAAGTTACGACGATGCCCCTCGCGCCGGAAAAGGCGGCGTGCAACCATGGAGTAGTTGAGCAGGGGCATCATTGTAATTGTAGCAGAGTGXXXXXXXXXXACCTCTCATGTTTGCTAATACTTAGTCATTTTGTGAATGTCAGTCTTCTATTTTTGAAGAAAACTGCGGCTTCACCAGGTGGGTGGATCCTCCTCCAATA
Marker61133	TGTTTAGTTGCTCTCAAAATTCCAAAAGATTTTGAATTTGGGCTACTTTTTGAAGTTTAGATCTAAACAGGGGTCTGTAAAAGTTTGAGAAAAGGAGTCTXXXXXXXXXXAGAAAACATAGAGATATAGAAGGACCTTTGCAACTGTGCATTAATAGCTCCCGTATCCGATCCTGGTCTCACCTAACTCTACGCTTTGTATGTATATACA
Marker163583	AAAACTAAATCTGGAAAAATATCAAGTTGCTCCGATGTTTAGATCTGGACCTGGATCTTATCCTGGAGTCGTTTGCAGGTCAGCGAGTGTCCTTTCCAATXXXXXXXXXXCAAGGTGCCAAAACAGCTCACTGAAGATATTGACAAGGCACGCCACCGTTTCCTCTAGGCGGGCGACAGTGAGATCTTAGGAGGGAAGTGCAAGGTAATC
Marker86485	CCTAGAGATTGGTGCAGTTCCTGGTAATAACTCTATTGCAAACTCTACTGCTCTTTTGGGTGGTAACCCTGGTAACTCATCCGGGAAAACAGCGGGGAAAXXXXXXXXXXACATCCATACTTAATCCAGGCAAAATTGAAGGACCGAGAATGCAATAGCAAGGCGACCAGAGGGGGGTGAATGGGAGCTCAAAAATTTCTCTCGAAACTT
Marker153100	GCACTTGCTGCTTCAATTCATCGGGAAGCTCGTCCGTGGCACCATCTTTACCGCCCATCTTGGTAGTAGATGAGATTTGTTTCTGCTTGATCTTCCCCAGXXXXXXXXXXCTGAATCTCGCCGATAGACGCGTCGAACAACAGAGTACAGAGGAAAAAGGGTAAAAGGGATAGTACATTGATTTTGACGATTAGGGTTGGATGCCTCAAT
Marker40210	AAATAAAAGCTTTGGTTGGGAGAGCATATTCTTGCCTCATCCATATTTTTAGTATCTCATCAGCCTCCTTTTTGTTTTTTTGGCATCTGGACACAACTCAXXXXXXXXXXGGTACCCCAAAACCTCGATTACGAAAAACTAAACCTCAGCAAAATCTACAATCATACCCCAACCTCAACATGCAAACCAGCCCAAGTACCGATCTATACT
Marker132468	TGGCTCGTTATAACCATGGCGCCGATGCAAATCTTCGTTAGCGGGCTAATCCACCAGAAATATTTTTTGAAGCCAACTGCTTAAATCGGCTGTTGACTATXXXXXXXXXXCCAAGAAGCACATTGTAGGATCCTTTTGCATCGACCACAAAGAAGGTAGTCGGCATACTCTTGCTGCCAATCGTCAACTCGACACATACAACACCTTTAG
Marker63316	CTGTCCCAATAAAATCAACCCTGAAAGCTTCTGACTCAAATGCGATGCCTACGACCCTCAGAAAGAAGGTGGATGATCCCTAGGATCACAGCGAGGCACCXXXXXXXXXXGAGAGCCAACGTACTAAAAATCAGCTCTCAGCAGGATCCCGGACAGTCCGCCGTCAGGCTCCCAGACTATCCGGTGTATGCCGGACTGTCCGCCACAAGG
Marker62411	TCGGATCACCACCTACCACGAGTTGGTCCAGAATAACCTTAGGGTTTAGCTGGTTCGCTCTGTAATTAGTTAGGGGTAGAGTGGGAATTAGAATTAGGATXXXXXXXXXXTCTTCGCGGGTTGCTTTTCTCCACGATTTTCCCGGTGATCGATCTCCTTCATCGTTGCGTCTTTTGCGATTCCATTTGAACTGAGTTGTTCTAGATCGTG
Marker51420	ACATGCGTATCTTCCAATACGCATAGTTCGTCCCATCGAAAAATGGCGGTTTGCCCACGCTGCGATCCATGTTGCCTTATGTGGATCTGAAACCGGCTAAXXXXXXXXXXTACATGACTCTAGAAACACGACACAAAAAGCCTAAACCAAATCCGAAGTCGAACAAACAAACTGCGGACGAAACAGTGCAGAAGTCACTGCATCGGACAC
Marker77762	TAAATATGGAACTGTCTGGTCTCACCCGGCATGTTCCAGCTTTTGCTCTCACAATTTATCCCTTGTTGGCTTTCTGGTCAAACCGACTGGCACGCTTCCGXXXXXXXXXXTTGGATGCAGCAAAAGCCAAGAGTATCCTAATAGCCTCCAAACGAGCTATAGGAGAAAAAGTCTCCTCAAAGTCTATCCCCTCCTTCTGACTATAACCCT
Marker45062	ACCTCAGAGACAGGCTCTGCACAAACTTCAAGGGTATCACAGCAGCCCCATCCAATCCTATTGACCTGTTCAACTACAAACAAGAAGAGTGTTGACACTGXXXXXXXXXXGACTCCAGGGGACACCAGAAGACACCAGGAGGTCGACCACCACGAGAGGCTGAAAGGTGGGACTGACCGGTCCCACCCTATGACCGGTCGGTCATCCACC
Marker208960	ATAGCTGGCATGTTGCCGAATATCAGGGAGAAGTTATTCGGCATGCAGTTTGATGATCTTGGGCAATTATCACAACGATTGGCAATGATGAGTAATCAGGXXXXXXXXXXCTGCACCCTAAAGGAGTTAAAGACAAAAAGTATTGTGGTTTCCATAACACCAGATCTCACTCTATAAATGATTGCCAAGTGTTCAGGGTGCGGATCCAGA
Marker50055	TCATCCGGGGCGTCGCCGACACACGACGTCTCCTGGAGGAGGAGCGTCGTCGAACCACCCGCCTGGTGGAGGAGCGAGAGGTCCTCCGCGCTCGCCTCAAXXXXXXXXXXTGGCTCCCTGGGCGAGCCACAGCGATTGCCGATCTCGTGAACGCACGGGGAGACAACCTGCGGGCGCGCCTGGATGATGTCGGGACGTGCATCAGGGAGT
Marker32090	GGGTGGAGACCGGTCGGTCAAATGGAGGGACCGGTCGGTCCCACCTGGCAGGGTCCCGCGGTGCCCGACCTCCTGGTGTCTTCTGGTGTCCTCTGGAGTCXXXXXXXXXXTGTCAACACTCTCCCTCGAGTAGATTTCCTAGCGTAGTGGCTACACTGACGACCTTATCCTTCAAGCTAATGTGTTTAGTTACATATTCATGCATTGTAT
Marker86713	ATTAGTGGGCTAGTTACCTTAATTATCCTATATTATTTATATTTCCTTAAATAGTTTAGTTATTCCCTAAAAATAGGATCTCATAGGCTATATATTTGTAXXXXXXXXXXTCCACGACTATAACCTGCGATCCATCAGAGGCTGCAGTGCCTATCAAGGATAGACTTAAATCACAAATAATATCGATAAGTTGGATATCTTTCTAGCAGT
Marker78226	AGTAGACCGGTCGGTCCCACTTGTCGGGGTCTCGGGGTGCCCCACCTCGTGGAGTCCTCTGGTGTCCTCTGGAGTCTTCTAGAGAATTCCTGACTTGGCGXXXXXXXXXXAGTTTCTTCCTCAGGTTGCAAATTAAGCAAACACGAGACGTGATGTTCGTGCATCAAGGCAAGTACACGAAGGACATCCTGAAGAAGTTCGACATGGGCG
Marker95952	CAATAACGAGGAGAGGAGATGATAGAAAGGAGATCAATAATGTGGTCGAGTGAGGGCTTCAGGGTGAGAGGAAATTTTTGAGAACAATGTGAGAAAATTTXXXXXXXXXXAGATCTTCATCCAACGCTCGGGATGTGTCCCAGTTGTTTCTGTACGCTTTGCATTCATAACGGGTCCAAAAATACCCAATACACGTTGTTATCCCTTAAC
Marker53716	AAGCAAGTGATTGATATTCAAGATGACAAAGATCAAGTGCTCTCTTCTCCTACTGTACAAACTAGTGGTTCTCTAGTGCAAGATCAAAAAGATGATGGTGXXXXXXXXXXGTGAAAGGACCGAATCAGCCTAGAGGGGGGGGGTGAATAGGTGATTTTTGACTATCTGAAACTTCACAAACTATAAGATGTAGTTAGATAGCTACCGGAG
Marker22131	TCCCGCGTGAGTTTTGCGGCATTATTCATTCTGAAATGAAAGTGCCAAAAACCCACCAAACCGGGTGTGTCCGTTATGAAAAATTCAACTGCGAGTTTTTXXXXXXXXXXAAACCCCATCAAACATGTGTTTTGGGTCAAACTGAGATGACTAGGTGTGTCCGTTGCGAAAATTTCAAGTATGTGTTTTTCGGTGCATCAGTGGATAAAA
Marker60612	TATAAAAAGAAGAAGATAATACCCAGTCAGTATGATATTTGTTAAAGATCTAAAAGACGGATACACTAACTACTTACCTCTGGAGGAGGGTTGATGGCAGXXXXXXXXXXGTCCACTCAACTTTAGAGCCGCTATCATATCGATCAATGGTTGGATAGCCTCTACCTGTTCAGCAGAAATCTTGTCCTTCCACTCGTGGGACTTCTGGGG
Marker59573	GTGTCGGTGGGCTCAGCAGTTCCATACTTCTTCTCTTATGCTGTTGTAGGAGGATGTCACTCAAGCTAGCAAAGTATTTCAACTTATGTTATGGTATTTAXXXXXXXXXXTTTATATGGGCTCAAGTGTGTTAATTCAGCTGCTTCGGCGGAGGTTTTCGCACTTGTGCTCTTATAAATTGGTCGGTTCTGTCACAAAGCCCACTCAACA
Marker61158	ACATGCGTATCTTCCAATACGCATAGTTCATCCCATCGAAAAATGGCGGTTTGCCCACACCGCGATCCATGTTGCCTTCTATGGATCTGGAACCGGCTAAXXXXXXXXXXTACACAACTCTAGAAACCCAACGCAAAAGCCAAAAATCAAAACCGACAAAGTTCGAGTGAACCGCAGACGAAACGGAGCAGAAACACCTGCATCGGAAGC
Marker68189	TGAGATTAGGGCTGTTCCGTCACAGAAGCAGTGGACCAGAAGGAATACCGCAGCATGATCGGGTCGCTCCTCTACCTGACGGCGACACGCCCGGACATTCXXXXXXXXXXGTTTCGTGGTCTTCTCGCAAGCAGTCTAGTGTCGCTCAGTCCACTACAGAGGCTGAATATGTTGCTGCGGCTAGCTGCTGTTCCCAGTTACTTTGGATGA
Marker14836	TCCGCCGGCGTTAGTGACCCCATATGATCGCGCGGCACTTCCGGTTCCAGTTCCAGTTCCAGGTGAATTTGCACTTGCTCGGAGCTTGGAAAGAGGTTTAXXXXXXXXXXTCCGAAATGTTCTCACAGCCGTTAGGGTTTTGAACGGTTTCATAACGTCGTCTCGAAAAAATGAACGGTTACCGAAATAGATCTATAATAAGCCGCCGTC
Marker58568	TTACAAGGAGTCCTATGTGTATTAGTTCCATACGTCACGACATAGAGAGCTACCTTCCGTAATAACACTAGGTCTGTGCCCGAGCCTGGGAGTCACTCCCXXXXXXXXXXAAGTCTCACGTCAATATCTGTTCGGCAGCAGCGGCAATGATCCAATTACCGTCGACAGGTCTTGCTGTCCAGGGTGCTGCGTCACCTCATTTTGGGCTTA
Marker56807	TATGGGTTTCCATGTATGATCTATAATCCCCAATATTCTTAGAGGAGAGGGTTAGCTAGATATGTGAAATGACCTGATTTTCCACGAAGGGAAAATCCACXXXXXXXXXXCTCCACACTCGAGCGTAGGTACGAAACCCTATTTGTTGAACTCCTCAGAGCAGTACTTCTCCTCGGAACCTGAAACCTCAATTTTCAGTACGATTTATAT
Marker70737	TGCTCCGGCTGACCACATTCCTGTACCGGGCGCTCTCCTTCTGTTCTTTCTTTACCGTGGTGGAAGCTGGGATCACTTCTTGTTCAGCTGGGGCTTCCATXXXXXXXXXXTCCATTGCAAGCTTGTTCTTCTCAATCTCCTCCTGCCTCTTGATCTCTTTCAACTTCGCCACGTCAGCCTCCGTAGGCTTTGCCTTCTCCTTCGGGGGCT
Marker128440	GGCACAGCAGCGCATGCGCCGGAGGAGCGAGCCAGCGAGGGGCGAAGGGTGGAGATGACCAAGCGGGAGTGGTAGCGCTAGCCCCAAACACTGAATGTGGXXXXXXXXXXTTTACCAAACAGACTATCAAAACTATTTCAGCTTCACCGGTAAAACCGTTCTCACCGAAAAGCTACAAATAGCTGTTTATTTTACTTAGATGTACGAAAC
Marker100075	CCGCAGAAGTGTCGTGAGTGGAAGGACAAGATTACTACCGAGGAGGTAGAGACGGTCCAACCCCTCATTGACATAATAGAGGGGCTGAAGCTCAGTGGATXXXXXXXXXXCCGCAATCAACCCGCCTCCTCAGGTGAGTAGTTATCCTGTCTTGTCTTTGAGATTCTTAGTAGATATCTTTTTGACTTGACTAAATTGTCTTCTTTTATA
Marker69258	ATAAAACCCCCTTAGAAATTTTCACTATAGATACACATCAAGAAGAGGTTCAAGGTATTTAGAGAATGAAGAAGCCCCTTGATATTTTTTTCCTTAGATCXXXXXXXXXXCATATGCATACCTCCTCCAGGCAGGAGAATGTACAGAGAAGCATACCATGCCTCCTGTCTGTCAGTGTGTGCATATATGTTTATATATACTGTATACTGC
Marker97424	AAAGGGATCAGTTGTTGAGTAGGCTTCAAGTCATTGATGAACAGATCAAGCTGAAGAAAGATAGCCTGGAGAACATTCCTATTGCTCTTCGTGAACAAAAXXXXXXXXXXGTCATGATACTTTGTTTCTCATTTAACACTTGAAGCTTTATCAGCTATCTTTAGCTGACGTTATCTAGACGTCTTATCCGTTAGCTGATTAGTACTAGAA
Marker42705	TACTATCAAGAGGAGCAAACTTGTTTGCATATCGGTCATCTAGTGCCACTTGAGCGATAGAACATTGCGTTGTTACTAGGATCTAGTGGCGTGGTGAGTGXXXXXXXXXXTCATCGAAATCAGAGTTCGGAGCTAAGAGTTATGGTCATTTTAGCGTGGAGCTCAGGCTGCAGCCGGAAGTACCGGTGGTCGACCGGTAGTACCGGTCAG
Marker87571	CCGGTCCCTCAGTCCATGCCTCACGTCCGCCCTTCGCCACTCTCGGTCCATCGGCACGGCACGTCTCTACTTGACCTTCACCTTGCCTTTGATCACTGTAXXXXXXXXXXCGAGGGGTATGCCCAAGGTAGTTGATTAGTTTGAGGAGGTGTGCAAGATGTCTACTCAAGCGTAAACACAGAGACAAAAGACGGCGATTTTGACAGGTTG
Marker85472	TTATGTTGCGGTTGGACAATATAATGGGTAAGATCATCAATAGAAGCCAGTCCGGTTTCATTAAGGATAGAAATATCATGGATGAGATTCTAGCTTTGCAXXXXXXXXXXAAGGTGAATAACACAATGAGACCGTACTTCAAATCTCATAGAGGGGTTAGACAGAGTGATCCCCTCTCCCCTTTTCTGTTTAATATTGCTGCTGATACTC
Marker48020	GCGTCTGATGCGACTGTTTTCACGCAGTTTTATTCGCTGTTCATTCGTACGTTGCCGGTTTTGATTTCCGGCTTTTGTACTAGGTCTCTAGGGTTGTATAXXXXXXXXXXTTAGTCGGTTCCAGATCCACAGAAGGCGACATGGATCGCGGCGTGGGCAAACCGCCATTTTTTGATGGGACGAACTATGCGTATTGGAAGATACGCATGT
Marker29276	CGTCGCCCAGCCCGCCCTCATCGTTACCGGCTCATTAGATTAGGCTTGAATTAGATTAAGATTAGCGACGATAATTGATGCATATAAGATCTATATGAATXXXXXXXXXXATTCTACAGCTTAATTAATGTTAAGCCAAAAAAAAAAGAATTAACATAGCAGAGTATTCACGTTAATCGAAAAAAGAAGGGGGCATGTGACGAATGGCGA
Marker82782	AAATTTTAATTTTAACAAGCCCAAATGGCAAACTCTTGGAGAGAGAATAAATTTTGACTTGCCAAATATTTTAGTAACTTGACAAATACAAGATTTGTCAXXXXXXXXXXAGCTCAAAATAATGACATGATCATGTAAACACGAATAATGTATAGCAATAATCATAAATAACAAATATCATCAATATTAATTTATGCCATAAGGATCCCA
Marker45303	TTTTGGATCGGACGCTTCCGACGCCTGACCATCGGAAGCTGCCAGCATCCGATGTAGGTTCTTCTACACTGTTTCATTCGTAGTTTGTTCATCCGGTGTCXXXXXXXXXXAAAACCGGGGGAGGTCCATGAAAAGGGCGAATGGCGAGTGGCGGCACGTGGCGGCATCCGGTGAGGTCGTGTCAAGGCGAAGCTACCAGTTGTGCGGGCA
Marker52578	TGCTTCGCAACCAAACGACAGTCAGCATTCACTTGCGCATTTCGACAAACACCAACAAGGCGAAGATGCATACCTTCTGCGGAGGGTACTCTAGACAGTAXXXXXXXXXXTCGACACACTGCTTGTCCAACAGCTTCAGGAGCTCCTCCACCTGCTCCATCGCCGCTGCGCCGGGATGCTCCGACCACGATGGCAACACCTTCGGCGCGA
Marker76930	TGCAGGGAGGGCGATTTCAATCGCCTTCCTCCCAAATCCCTCCAAATCCAATCCAACTCAAAATCCCAAGTTCCCAAACTTGGAGAAGATGATCACGACGXXXXXXXXXXAACGAAGAACGCGAAGAACAACGACGAACTCGAATCAAAACACGAATCGACACACGATCTGCAAGCCGAAGCGCAAACACACGCTACGACAAGGAGGATA
Marker52842	TAATCACCATGAGAATGAGAATTCTAATATCCCTCATTTTTTAAATCTAGAATCTAGATTTCATATTCGCCATCTAGAATTTAGTTCCTTGCCATGAGTAXXXXXXXXXXTAAACCCATTTTTCTCTCTTCGTAAATTTCTGTCATATTGCTACATTTATTTATGTGGTATCTCATTTTAATCAGATTGAAACCTCTCTGAACCTAGAAA
Marker64985	ACATGCGTATCTTCCGATACGCATAGTTCGTCCCATCGAAAAACGGCGGTTTGCCCACGCCGCGATCCATGTCGCCTTCTGTGGATCTGGAACCGACTAAXXXXXXXXXXTACACAACTCTAGAGATCCAACACAAAAACCGGAAATCAAAACCAACAACGGATGAATGAACTACGGATGAAAACGTGCTAAAGACACAGCATCGGACGC
Marker67984	GGCACTGCCGCGCCTACCAATAAGACAGGAAAAGATCTGATTTCAGTGCAGCTGTCTGTGGTTAGAAATAGGGATGGCTTGGGTTGGTTTGAGCACATATXXXXXXXXXXATTAGTTCTTCAATCGCGTGGTCATTATCACCAAAACCCACAATTATGGCTTGATTGTACTTACAGAAAGAGAGGTGCAGGAGTTGCAAAGAACTGAAGG
Marker49510	CTCCTGTTCTATGGACACAGTTCATAGAAATAAATAACTAGCGATCAATAAATCGTCATGTGTACTGTTACACATGTGAAGCTTGGCACCCGTGATGGGTXXXXXXXXXXAACCGATCAGTGTCATGTTTTAACTTATTTGCAACTCTTATGGATTACCCAGATGATATATTGAGACCCCAAGTACCGACTACTTAAGTACTCGGTACTC
Marker60606	CTCTCGTCGGGATTCCAAATGTAGCCAACCATATGTTCGTTTCGATCGTCTCGAGGAGCTCTTTGCAATGGTATGGTTGAAAGGTCCTAGTTTGGTTTTGXXXXXXXXXXGCAGTTAGTACCGAGTGTCCGGAGGCTTGAGCAAAGACTTGGCGCCGAAGGACCGAAGCAATGGTGAAAAGCAAGTGAGGTCAAGATCGATGGACCATGG
Marker91378	ACAGACGCTTCTGATGTGTTCGGGTGCTCTCTAGTTCTTCTTTGTGTAGCTAGACGCGGCGTCTGGCACGTCTGATGCGTGTGCCCGATGATGGTCTAGTXXXXXXXXXXGAAGAGAGCGATGGGAGAATACAGAAGACGGAAAAGAAATTAGAACGAGTCAATGTCTTATGTAATTCAGTTCACAAACATGAATTTATCATCTCGTACA
Marker71908	CCGGTCCATCAGTCCAAGCCTCACGTTCGCCCTTCACCGCTCTGGGTCCATCGGCACGACACGTCTCTACTTGACCTTCACCTTGCCTTTGATCACCGTAXXXXXXXXXXGAGTTGCGGAAGCTTCACCATGTGCATTCGGATGCACATGATGGACATTAGAATCTTGTGGAATGTGCAATTGCTCATCTTCATCATCTTGAATCTCAAC
Marker35015	TGATTGTTCGGAGCGGATTCAAAGTGAAGCGGCTTCTATTGCTTGTTCTTGTCTTCCTTCTCTTTCCATTGGCTTCTAGTTGTGTTGTGTGGCTTCGGTTXXXXXXXXXXCTCCTTCCTCTCTCTCGATCCTGCGCTCTCTCTTACTCTCTCTCTCTCTCTCCAGATGGGCATAGGGTCACGCCGTAATGGCTAGGGCGAGCCCCGTCGC
Marker90268	GCCTCTCCCTCCGGCGCCATCCCTGATGAAATGCTCGAGCGTTCTCAACGCAGGTTTCATCCCGTTTCATACGCGTTGGAAACGCCGCTCAGTAGTTTCGXXXXXXXXXXAGACGCATGCTGGACTGGACATGGAACAAGTGACAGACCGTGCGTGAGCTCTCGTCATCGTCCTGTGGTCTTGCGATCTGCAGCTCATCATCCTGCAGCA
Marker74184	AATTCATCCTCCATCTTCAAAGGACATCGTTTTGTTCTGGTCGCTACAGATTACTTCACTAAATGGACTGAAGCGGTGCCTTTGAAGAATATGACACATAXXXXXXXXXXTACACAACTCTAGACAGCGAACACAAAAGACGGAAATCAAATCCGGCAACAAACGAGCAAACTGCGGACGATACTGCACTTCGACCCGAGGCTCACGGAA
Marker102843	TGCAATGATAACATCGTTGGATGTTGCAAACCTTCTTAGAAGCGTCATGGTGGGACAGGGCTGCTAGTGTTTTGCTTACTAGTGGTTTGCTAGCACATGGXXXXXXXXXXGATCGATCTAGGGTTTTGGGTTCCTGTGTTGGTAACTCTAGAACTCCTCACAGGAAGACCCGTCGGGGAGAAGCACGTAGAGGTTGTTCTAGGACCAGCA
Marker88065	CCGGATAGCTGTGGTAGCAAGCAGGTGGTGACAGCCCTGTGCGCCTTAAATTCCACCACGTAGTTGGTCTAGTTTAACAGTAGGGCTCGTTATGCTAGCGXXXXXXXXXXTTCTGCGTGCCACCCCAGGTGTCAACAATCGGCTCATCGGCATGGTCCTCGTCGTCTGAAGAAGGCTCTGGACCAAGCACTACTCTGTCCTGGGGCTCCT
Marker77977	TTACATATTATGTACTTGTAGTCAGATGAAAAAATGAGCTGGAAAAAAATAATAGTGTTATCCATCATAGCTTGTGGAGCTGCTTGTATTGCATGCTAACXXXXXXXXXXTTAATTAATTACTTCTTCCGTCCTAAATTATAAGTTATTTTAAAAATCTTAGAGAGTCAAAGGACGTATTTGGTAAACTGCCCGTGCCAGCACGACTCGT
Marker39520	TCCCATACGAGTTTTCCGGCACCGTTACGTCAGAAACGAAAGTGCCAAAAACCCACCAAACATCAGTTTTGGGTCAAACAGAGATGATTGGGTCCGTTCGXXXXXXXXXXAAAAACCACCAAACATGAGTTTTAGGTCAAACGGGGATGATTGGGTGCGTATATTGTGAAAAATCCAACTGTGAGTTTTTCTGTGCATTGGTGGAAACAA
Marker112677	GCTTTGTTCTCTTGCTTGTCTTTTTTCTCACGGGCATACACAACTTGTGCAAGAGTTGATTTCCCAGACCCAGCGATGCCATGGATGCCAAGTACAGAATXXXXXXXXXXTGGCATGCATCGTTTATAATCATCTCTATCTCCTCAAGGTTATTCTTCAACTTTGTTTTTAACATACCAGTCTCCTACAAAACCAAACAGCAACAAGGTA
Marker72005	CCGGTCTCTCAGTCCAAGCCTTACGTCCGCCCTTCGCCACTCTCGGTCCATAGGCATGACATGTCTCTACTTGACCTTCACCTTGCCTTTGATCACTATAXXXXXXXXXXCAGTCTGAGTTAGACCTTCTATAGTCTTTCCATGTTTTCTGAAGGTGGCATATGACATCAAATTAACAGCTGCACCTCCATCAACCAACATCCAGCTTAG
Marker54380	TACTTACCTTTTGCGTAAAAGCATTTTATTAAGAAATACTCATTATTTAAGTAAGAGCAGTTACTTTTAAGTAATCAACCTGATGAACTAGATTTGCACCXXXXXXXXXXCGCACACTCGCCCGATCACACCCTTGAAGGACTGAGAATGCAAAAGCAAGGCGACCAGAGGGGGGGTGAATGGGAGCCAATCAAATTTCTCTCGAAACTT
Marker19896	AAACCTGGAAACCGTCCACCCGGTGGTTTTTTTGTGGCTCAACCACCAAACCGGAGCTGTAGAGGGGATGCACCGCCCGTGCACCCCGTCCATCGACACGXXXXXXXXXXGCGATCAAACCCGTTGACAATCACTCATCACACCGAGACCCAGCATACACCCATGTATCCGCATTGGGACCATGCTTTTCGGGTTTGATTTTGGGACTCT
Marker66149	GAGCAGTTCGCAGCTGCGAAATCTCCCTTTTGAGATTTTCAACCTCCTTTTGACTCGCCTTTCGGGAGGTGCGCTCATCCTCGGTCTTCTTGGTCTGCGAXXXXXXXXXXAACGACAGCGCGTCGTTGAGTTTCGCACTGCTGACTTTAAGGAGATCTCTTTCGATCTCCGGCGCAACGAAAGCTTTCTGAGAGAATTCCACAAACTTAA
Marker48526	CGCCACTGTGGCGGAACCGTCCTGATTATAAGAGCTCAAGTATTATCTTAGTCAAATCCGTCTGACTTCGACTCACACTTGAACCCATATAACCCCGGTAXXXXXXXXXXCCGACTCAACACGACTCACTCCTCCTTTTTAAGATAATGTGCCACCAACAGTCTCAGACCAGTAAAAGAAAAAGGGGAAGCTTCTGGACGACCCTGCCCT
Marker62619	ACATGCGTATCTTCCAATACGCATAGTTCGTCCCATCGAAAAACGGCAGTTTGCCCACGCCGCGATCCATGTCGCCTTCTGTGGATCTGGAACCGGCTAAXXXXXXXXXXTACACAACTCTAGAAACCTAATGCAAAAGCCAGAAATCAAAACCAACAACGTACGAGCAAGCCACAGATGAAACGGAGCAGAAACACGTGCATCGGAAGC
Marker52058	ACGACCAGGCTATCGCGACCGCCAAGGACACTCCTGATGACTTGCTCGACAAGGAAGATCCGAATAGATAGACCCGGATTCCTTGCCAAAAGGAACCGATXXXXXXXXXXCTGTGTTTACGCTTTGTAGACGTCTCGCACACCTCTGTCGCTCAATCTACTACCTTGGGCATACCCCTCGGTAGACTATCGACCATATTTCGTCGACAGG
Marker72650	ATGGTCCGAGGCAGACGGTTTGCCCGCCTCGGTTAATCTATTTGGCTCGCCTCGGTTAAGCTTTCTGTAGTAGTGCAAGCTTTTACAGAAGGGGGCAATGXXXXXXXXXXGTTGAGAAGGCAGTAAACATGAAACTGCTTTTAAGTATATTCGAACAACTATCGGGGCTTAAGATAAACTTCCACAAAAGTAAGATCTTCTGCTTTGGCA
Marker64814	GAGTCCGGTCAAGTGCTGTTCGCGCAGTTTCGTCCGCGGTTCGTTCGTTCATTGTCGGATTTGATTTTCGACTTTTATGTTGAGATTTTAGAGTCGTGTAXXXXXXXXXXTTAGCCGGTTCCAGATCCACAGAAGGCGACATGGATCGTGGCGTGGGCAAACTGCCATTTTTTGATGGGACGAACTATGCGTATTGGAAGATACGCATGT
Marker73577	CTAGTGGGTTTCAGTGATTGAATGAAACACAAGATTACTATGACTAACGTGTGTTTTGCAGAAATAGGGATGAGTTAGGTCATGGTAATGACGACGATACXXXXXXXXXXAGCTTGACCTAGAGAGAGCCCTTACGTCGAGAGGATGAAAAGTCATTAAGGTAGCGTCGCGATCCGAAGTTGTTACAGCCTTGTTTTGGGCATTAGACGC
Marker53501	TAAATACCAAGTTGTTTACAACAATTGTGAGTCAATGGTTAATAGCCCATCCAACGACTAACTCAAATCAAGTCACAAAAAAACGACTAACTCAAATCTAXXXXXXXXXXATTAGATATATAATGACAGCTATAGATAAGTAACGACAGCTTGTAAAATGTTGCTGTACCTATCCAAGTCTGATCCTGATTCTTGATCTGTCACACCCCG
Marker143287	ATAAAGGTACACTTGTTGCTAGTCTTGGGGCTTGTTGTGATGATAATGTTAGATATGATGAGCTTTGTGATACCTTGCGTAGAAAGATCAAGAAATTGAAXXXXXXXXXXTGAGTTTTTGCATGCTGAAATTGATAAATTAAAATTGACTCACACCACATGTGTAGATGAACTTGAGCATGCAAGGGCTGAAATTGATGAGATAAATGCT
Marker53596	TTGCTGTCTCAGGTTGATCTGCAACCTCTCCGAACGTTCTAGCCCTGCTGGTGTGTGATTCGGATCACTTCCGACGTCAACACACCCCTTTAGCAGAGATXXXXXXXXXXCTCCTCCACCTCTTTTGAGCAAAAGTGCATTTGGACTTGATTTGAAATCCGCTGAGTCTTCAAACCCTAGCTAGAGAGCCCTTCGTACTGCTTTATCCGA
Marker127831	CGCCTTCCGTGGGTCGCCTTCTCGTGTCTTCTGGAATGTTCTGGAATGTTCTAGAATCTTCCAAGTCGTATCCATCGAGGACTCTCGCTCTGGGACTCCAXXXXXXXXXXTTGATGGTTAATTATGAACATTAGTGAGCGTCGACAACGTGCCGTGCCGATGGACCGAGAGTGGCAGAGGGCGGACTTGAGGCTTGGACTGAGGGACTGG
Marker57349	TAGTTCGCCACACACACTTGTGGTGGTGCCTCAGTTACGGACAAAATTGATTGACTTAGTTGTTGTTAGTGCGTAGCGGAATCTCGCCCAACTCGCTATAXXXXXXXXXXACACCCTCTAATAATGACTGAAAATCAAGGGAATATCTGTTTTAAGACTTGTTTGGGAAGCCCAAACTACACGGACAATTGATGGGACTAACTCCAACAG
Marker47185	AACACACTCCCGGTAGCAAAGCATTTGCATTAGAGGGTGCCTAAGCGACGACTACGGCTACACCACCACACAGCTGGACATACCAAAGTGAGGAGAAACAXXXXXXXXXXCACCGTCATTCGCTCAGCAGGACCAAGCTGGACTTTGGTCCGAACCCATGCAACCACTGCCGCATTGCCACGATGCCCCAACGACCAGCCGCGCGCATCT
Marker31938	ACGGTCCATGGACCAAGACCGCAACATATAGTATATATACGCGCACTTTGCAATAATCTAATCCCAGCCTTTTCCAAAAAAAAAACCCCCTCCACTTTTGXXXXXXXXXXTTCAACTTGCGTTAGATTCGTCTCATCGAATTCTACGCGTTAGATCTATTTATGTTCTATTTTCATACTGTTGCTGTACTGTTTCTTATAATGTTTGTTT
Marker72421	ATGCATGCGTTATTTGAGTAGATCTATTTTGGCAAGTTACCTGTTCACAACATCTCTAATCTGTTCGAGCATGTCTTTCCTTACATGTGTATTCGGTAGTXXXXXXXXXXATTGAAGCCAGCTTTTCGGCTTGCTGTGTGCTTGGCGCGAGGTGTCATGTTTTTGCGTCAACAGATAGGTGGTGCGGTGATGCCCCCACCAAATACCGGT
Marker46187	TCTCAAGAGACACAATCTTGGCATTCTTTTCTGCCAACTCGGATTGCAAGCCTGCACAAGCCTTGCACGCACCCAACAACGAGGATCTAGCCTTCAGCTCXXXXXXXXXXGTCGTCGTCGTCGTCGTTCCGAGGAGTGTCCTCCGGCTTGCCGTCGACCTCATCACCAAGAGCCATGGTGCAGAGACCGTCGTCATCGGCAAAGAAGCAG
Marker85153	CCGAGTACCTGATCAAGCGGAAGGAGGAGCGAAATTGTAATGGAACCGACCAATCTGCACCAGATTAAGCACTGAAATCTCCGCTTAGCGCAAAGACCATXXXXXXXXXXTCCACAAAAGCAATGGATAAGATAAGTGGCGACCATGCCCTTGGTCTAGTCATCTCCCGTAACCGGGTACAAGCAATTCTCACAGTAGCCATAAAAGCAT
Marker129138	ACTAGCCTAGAAATAATAGGACTAAATTTATGATATAATATAAACATGACTAAATTTAACTAAATTTACGATATAATGTAGTATATTATAATAAAATTTTXXXXXXXXXXTGCTGATGCAACGGTCACAGGAATAGTCAATAGAACTCTATATGCAATACTTGTATTAGGAAAACAACCATGCTCCTTTAAAAACTGCATAATTTCAATA
Marker57949	GAACCAGTATAAATCGCTGTCCCTGTGTACTCGCCGAGTCCTACGAACGCCGATCCCCACCGAACAAATCGTCTGAGATTACTCAAGACGAGTTGCCGGTXXXXXXXXXXATGGAAACTAACCAAAGTGTGGAAACATATGCCAAAAGGATGAGAGGAAGTGTCAAACCTGCGTTTCGGAGTGAAGTATCCGCAGTGGAGGTTGGCAGGT
Marker141765	AAACAAAGGCAAATAAATAACAGTACATCAAATATTATGAAAACAGACTAAAAGGGTTACTAACGCGTAGGGCTTGTTTCTACGATCGTGAGAGCGCAAAXXXXXXXXXXCTGAAGGGTGAGGTTGGTCTACCATGGACCAGGACCATGATGATGAATATGTATTGGTGTATTCCTTTTGTATTATTGGAATTATTTTCTCAAAGGAAAA
Marker52183	TCATCCAAAGCAATTGAGAACAGCAGCTAGCCGCAGCAACATATTCAGCCTCTATGGTAGACTGGGTGATACTACACTACTTGCGAGAAGACCAAGAAACXXXXXXXXXXACCGACCCGATCATACTCCAATACTCCTTCTGGTCCACAACTTCTCCATCCTTGTCCGCATCCAAGGTCGTCGTGGTTGATATGGGTGTTCGAAGAGGCT
Marker73423	TTTTCCTGGGTTTCTCTCAGATTCAAGGTCACTAGCCACCTCAACACCATCAACCCAAATGTGCGACTCCGCGTACTCGAGCACTGACCCTCGCTCGGGAXXXXXXXXXXTTTCTCTTCATCGTCGGAGACTTCTTCATCGTCCGAAACTTGGATAAGAGCGCCAATATCGCCGATGCGGGGTACCCGCCCTCCGACCTTCGCAAGACCT
Marker55105	TATAAAAGAAGAAACCTCAGTCAAGACAAAACGATATCTACTAAGAATCTTGAAGACAAGACAAGACAACTACTCACCTGAGGAGGTGGGTTGATGGCGCXXXXXXXXXXGGTTGGACAGCCTCTACCTCAACGGCGGTAATCTTGCCCTTCCACTCTCGGCACTTTCGTGGAGGCAATCCATCATGGCGGCGAAGAGCCGACAAAGGGT
Marker87636	TGAACATCATCTCCAACCACCAATCGAGTTATCCCCCGCTTCTCATCGAAAGATCGGGCAAAAACCCTAGCGGGTTCGCATCAAGTGATCTTGGTGAGCTXXXXXXXXXXTTTTCCTCCTCAGTTTGCATCCTGTCATGCCGATAGTTGGCAATCTCAAGCTCCATCCCCACGCATCGCTCACACGAAGCGGACAAGGTGCTAACTGAGC
Marker63853	ATGTGCATATTAATGAGATATTGTGTGGGTTTAGTCCCACCTTGGTTGTTTAGAGTGGATTAGACCAACATAGAAGGCTTCTGGAGTTCATCCCACCTTTXXXXXXXXXXCCATGGGGTATGCCAAAGGTAGTAGATTAAGCGGCGGAGGCGTGCGAGACATCTGCAAAGTGTAGACACAGGGACGAGAAACGGCGATTTAGACAGGTTC
Marker24279	CTGGTCCCTCAGTCCAAGCCTCACGTCCGCCCTTCGCCACTCTCGGTCCATCGGCGCGGCACATCTCTACTTGACCTTCACCTCTCCTTTGATCACTGTAXXXXXXXXXXAACGAGCCTTACTATTAAACTGTAACAGAACGGACCAATTTGCACCAGATTAAGCACTGAATCGCTCCTCTAGAAAGTCCTCTGATCCCTCATCGGTCCA
Marker10805	CCAGACCGGACGCATCACCCCCGAGAGTCCGGTCAGAAACAGTAAGGTCCAAAACTGGTTTTTGGTTGACCGGATGCGTCCGGTGATCAGTGACCGGATGXXXXXXXXXXAGCTCCCATTCACCCCTCCTCTGGTCGCTTTCTGGTAGCACTCTTGGTCCTTCACTGATCACCAAGAGTAACAAGCTAGAACTCTCACTTGACCAAGACA
Marker5900	CCCGTGACTCCTTCGTAGACTTCAGAGCCTACAGAAGGTCCCGGTTAGCACCCTCACGCATCAATTTGGCTTCCTGAAGAGTACTTTGCACATTAGCAAAXXXXXXXXXXCGACACTATGGAATCGACTGACACAGAAAACTACAAAGTTTACCCTCAAGCTGCTTTTTGGAAGCCTTCTTCAGTTCCTTCATCTTTTGCTCCATGGAGG
Marker105122	TTTTCCAATACCCCAGAGTCAAAGTATTTATGGAACTTGTCCTCCAAATCCTCCCAGCTTTGAATGGAATTGGGTGGTAGAGATCAAAACCACGAGAAAGXXXXXXXXXXGTAGCCAGTCATTGTAGGTTTTGGCGTTAAGCCAAATTGCTTCTGAACCAAATTAGTCACCCGACTCATCGGTTGATCAATTTGATTCACCGTCCCCTGA
Marker105041	GGGTCGCTAGAACGCGAGGTGTGTTTGGTTGACGGATGAGACTTGTATCGTATATCCTGGTTGAGTGGATGCAGGCTGAGTGGAACCGTATTTCAGAAAAXXXXXXXXXXCAGCCAACCAAACAGTCTTCTCGCTCAGATTTATACGGTTCCGCTCTTGCAGGATGGGTGGAACGGACCAACCAAACACACCCTAAGTTTCGTTCCTGCC
Marker82001	TCCCGAGCTCTATTGCACCCAGGACTTCCTTCTCTCATAACTTCTTGAAGTATTTCCCATACAATGGGTTCCTTTTCCCAAATTTTCCTTTTAGCAATCCXXXXXXXXXXACTTTATTGTGACCATCCCTCGTCGGTTGCCCGCGGGACCCACTATCAAGAAGTGTATCCACGGCTTCTTGTACCAATTTTTCCTGGCACATCTGCTAGT
Marker90633	CTCACAGCTCCCGCAGTAGCGGATCGCACCTAACCGCCGCCCGGTGATTCGACCTTACGGCGACAAGTAAGTTACCATTAATGTTTTCACTACTTGTTCAXXXXXXXXXXACAACATTTCTCAATGATACGTATTTGTCGGACGTTCTTCAAATCAATGTTTTCCTAAACAGTAAACGGTAAACAGTCGGTCACTCTTTGTTTAGCGTTT
Marker80184	AAAAAACTTATGTGAATGCTCGAGATGATGATGGAACATATTTGCGCTCGAGTTTTCTTATTTTTCTCTGCCTGAGTTTTGCTTTTTTGACTAAGTTTTTXXXXXXXXXXTCAAGGCTACCTCTATTTTTGAACGAAAGAAAGTGCTTGGAATCGATAACTTTTTATTCATTCATGATGCGATGTTTGTACAAAACATGAGAAATGTACA
Marker58532	CAGAAAAAAATCTTTCAAAAATATAAACTTAGGAACATGTTGGTTTGCAAGGAGAAATTTCAATGATATATGCGCTATCTTATTTCTATAGCGTTGTCCAXXXXXXXXXXACACGAGCTATAGAAAAAAATGAATGGTAACTAGAGAGACTACACAAGCAAGGAAATAGACAAATGTTTCGGTTTATATTTCCATACATGGTATTTTTTT
Marker76750	ACATTTCTGTAATTTTTTTTATCTAAATATATTCATCTGATATCTTATTTTGAAATATTTACAACAACAACAACAACAACCAAGCCTCTTAGTCCCAAACXXXXXXXXXXACCAAACCACCTCAACCGATGTTGGACCAACTTTTCTTCAATTGGTGCTACCCCTAGCCGGTCACGAATATCGTCATTTCGGACTCGGTCCATCCTTGTG
Marker182570	TGGTAGATGTTCTGGATCAATAGCCAGTCCTCCATACCATGGTGTGGACAAGCAGCGACATACTCTTGCAACCTCTCCCAAGCCTCAGGAATAGATTCCTXXXXXXXXXXATTGCCATCCTCATGAGCTTTGCCACAGAACGGGCTAGCTTGGACCATTGTGATCAGAGCCGGTTTCAACTCAAAATTGTGGTTGGCATCAATTACGTCT
Marker93995	CCCAGGCTTCCTTGGCGGTGTCCTTAGACGCGAGCACAGGCACCATCTCCCTTGGAACAGTGGAGCAGATCGCGTCGAGGTTGCTCCGGTCGTCATCGAAXXXXXXXXXXGCATGAACGACGAGGAGGGGAAGGAACCGACAAAGGAGCGCGCTATGGCATCTTGGCACCTGAGCCACTGGAACAGTCGTTCTTCTTCCGGACTGGAGAA
Marker58641	TCTCAAGAGACACAATCTTGGCATTCTTCTCTGCCAACTCGGTTTGCAAGCCAGCACAAGACTTGCACGCACCCAACAGCGTGGACCTAGCCTTCAGCTCXXXXXXXXXXGGTGAGAGATACCTAGGAGGTGTCGTCGTCGTCGTCGTCGTCGTTCTGAGGGGTGTCCTCCAGCCTGCCGTCGACCTCATCACCAAGTGCCATGGTGCAG
Marker76093	ATCCTTTCCTTAATAAACCAGCCGTTTTATGCTCACAAAATAATAATCTTCTCTGTCCAAAATCTGGTGTAAACACATTGCTAGTGGAACAATTCATAAGXXXXXXXXXXTCAAGCAAATGGGTTTAACAATGGTGTCTTGTCAAATACTATTGATGTGGATGCTGAGGATGACTTGCCACTGGAGTGTGACGGAACAGTCTTAATCCCA
Marker28151	AAATTTAGCCTGGTTAGCCCAATACAAAATTGCATCCTAACTAGTCAAAAAGTAGTGCCTTGCCCCTTTAGGGTTCAATTGGAGTTCTTTAGGTGCATATXXXXXXXXXXGCACTCCCTCATCTGCCTCTCTCTCTATGTCTCGTCACCCTCTCTTGCCCGCAACCTTCCTCCTCTCTTCCCTATCTACACCCCTCAGCCTCTCTCGCTA
Marker59842	GAGGATCAGCTGTGGTGGCTGTTGACACCTCGGGTGGCACGCAGAAGAAACCGCAAGCGCACGGCTGTCAGTTGTAGCTTTTCACCTCAGAGTATTCTGGXXXXXXXXXXCGCTAGCACAACGAGCCCTACTGTTAAACTAGACCAACTACGTGGTGGAATTCAAGGCGCACAGGGCTGTCACCACCTGCTTGCTACCACAGCTATCCGG
Marker97512	TGGATACGGACAAGGAGGGAGAAGCAGTAGACCAGAAGGAGTAACGGAGTATGATCGGATCGCTGCTCTACCTGACGGCGACACGCCCGGACATCCAGTTXXXXXXXXXXGTTCTTCTCTTGTATCGTGGTCTTTTCGCAAGCAGTCTAGTGTCGCCCAGTCTACCACAGAGACTGAGTATGTTGCTGCGGCTAGCTATTGTTCCCATGA
Marker57376	TCACCGACGACCCCGCCAACGTCCGCTACCTCGACTGGTCCGAGCGCCCCATCACCTTCTCCAGAGACGACCAGTGGTCGGACGACAAGTACCCAGGGCGXXXXXXXXXXACGCCCGACCACTTCTGCGAGGAATATATCACCTTAATCGTCGCTGACTTCGACACCGCCTACCATGCCATACTCGGTCGCCCGGCGCTCTCCAAGCTCA
Marker67561	GCGTCTGATGCTGTGTCTTCAGCACGTTTTCGTCCGTGGTTCGTCCATCCGTTGTCGGTTTTGATTTCCGGTTTTTGCGTTGGGTTAATAGAGTTGTGTTXXXXXXXXXXTTAGCCGGTTCCAGATCCATAGAAGGCGACATGGATCGCGGCATGGGCAAACCGCTGTTCTTTGATGGGACGAACTACGCGTATTGGAAGATACGCATGT
Marker15637	GCTTACATCAGGTAGCTTTCATAGGACCTAGACTATCCCCACAGACCAACACCAGTCTTTTCTGCGCACTTTGTCCTCACTCATGCGTACCCGGGAAAGAXXXXXXXXXXACCCCGAACCGGTATATGATGTTGGCGATGAACTCGACAGCCTTCTCGGAGGTGGGGTCGCCTATCGGCTTAGCCTCGATCCACTTGGTGAACTTGTCGA
Marker85902	CCCTTGTCGTCATGGGAAGATGGTTGCTGCTTCTCACCCACCTGTTAACCAGGTGATGACCAAGCAACCCGACGAGCTGTTACACATTGACAGAGTTGGTXXXXXXXXXXTCTTTCTGTTCTTCTCATGGTATTGAGCATCAGTTGTCTTCTCCTTATGTCCCCCAGCAGAACGGTGTTGTTGAGCGCAAGAACCGGACCCTTGTTGAGA
Marker40950	CTTTGCTGAGGGTCATGGTCTCGGCACTCGGCAAAGAGGCTGAGCTGGGGAAAATTTGCCCAACTTTGCCGAGTGTCGTGGCATCTGGCACTCGGCAAAGXXXXXXXXXXGGTGCTCAGATTGTGAAGAACCCCCACCTTGCCACCCGTGCGATGACCCGCCCGAAGGACCACCTTGCCAACCTTGCCACCCGGGCGGCGGAGGTCCAGA
Marker101284	TTCAATCATTTTCCCTATTTTTCTTGATTCATTTTTTATGTCAACTATAATATTCAAAAGTTGCTTTATGAGTCATCATCATATAATCATAACAATACAAXXXXXXXXXXGTGCAACACTCGGCAGAGAGTAGCTTTATTACCAAGTGCTCAATTTTTAGCACTCGGCAAAACATGTGGCACTTGACAAACTCCCCTCCCTGATTAACTT
Marker69347	CTTCCGACTAGCTCCGAGAAGCTTCAAATGGATCTACGTCGCCGTCGACAAATTCTCCAAATGGATCGAAGCAAAGCCAATCACGAAGGCGACCGCCGAAXXXXXXXXXXGTCCTTGAGTTTTATTTGAATGTAGGAAATTGCAGGGTTTTTGAGCAAAATGACCAAGAGAACCCACCAGGAGGTGAGCACACTCACCTGGGCTCACTTT
Marker43947	GAGTCCGGTCAAAGCAGATTCGCGTGTTTTTGTCTGCGGTTCGTTTGTTCGTTGTCAGATTTTGTTTCCGTCTTTTGCGTTGGGTTTCTAGGGTTGTGTAXXXXXXXXXXTTAGCCGGTTCCAGAACCACAGAAGACGACAAGGATCGCGGCATGGGCAAACCGCCATTTTTCGATGGGACGAACTATGCGTATTGGAAGATACGCATGT
Marker79912	TCCCATGTTGCACCCGGAAGGGGTTAAAGACAAGAGGTATTGTGGTTTCCATAATACCAAATCTCATTCAATAAATGATTGCCGAGTATTCAGAGTGCGGXXXXXXXXXXGGCAACAAGTTCGTTTCCAGAATAGTCGAACTGAAAGGGGTGAGGCTGTTGGTAGTTCTTAGCTTCACTAAAGATAGAGCTAGGCAACTATCCCCGGTAA
Marker87097	GATATTTTATCCCTTATCTAAAAAACTAGATAGCGTGCCCGTACGTTGCTACGGGATAACTAAACTTTATATATTAAAAATATACAGACCGTATGAGAAAXXXXXXXXXXTGAAAAAGTTACTTTGCATTTGGCAATGTTCTCCGAGGACTTGATTTTCTAGAACTCCACGTCAAATCATCAATAAGTCAATAGCCAATAAGAAATAAGA
Marker39920	CTTTTGTCCTTTCTTTTTATTAATTAAATAAATTTGGAGCTAATGAGACCATTATTTTTTTTTTTGTCAACAATCAATCCACGACACGATGGATCCTGAGXXXXXXXXXXTCTGCTGATGGGGTGGCAATGGCACGGCACATACCTGATCGGGTGCTTGCCTGCTTCTGCTTGCTGCCGCTCGCAGGTTGAGGTTGTTTGTGCGTGCCGT
Marker84569	GAACGAGTATAAATCGACCGTCTTCTGCGTTTACCGTTGAACTCTGCACACGGCAAAAAGTCCGAACAACTGTCCTGGTACCCCCGCCGACAGTCTCCTCXXXXXXXXXXAATGGGGAAACTCAAACCCTAACCTGAACAATGACTACTGATTATATAGCCTAACCATCCAAGGACCCATACTTACGTCCCTAAGATGTAACATGTTATA
Marker44233	GAACCAGTATAAATCGTTGTCCTTGTGTACTCGCCGAGTTCTACGAACGCCCATCCCCACCGAACAAATCGTCTGAGATTCCTCAATACGAGTTGTGGGTXXXXXXXXXXGAAGGACAAGCCGAAGCTTCCAACTCCTACTCGGGCTCTAATTCTGAGACTGAAAAGGACTCAGACACCAGACCTGGCGTTGCTTTCGGACTGCGGAACT
Marker141999	AAATATAGTGGAGCTGGTATGAGATAACATTTTGCGCAAAAGCATAAGTAGTAAGTAACTTGTTCTCTTATTTACTAGCTGCAAGTTGAGTAGTGCTTAGXXXXXXXXXXTATAATCGATTCCTAACCAGCTGGTGATTTTATTCCCCACACAAAACACACTCACCCGTCGGTGAGCTACAGATAACCACAACACTGTTCCAGGAAGCTG
Marker40721	CCAGCTAACGATGTGATGACATTAATGCATTTATTTAAGAGCTACTAGTACTAGATAAGGCTTAATAAGAAAAAAAATAAGACTACTAAAACATATTTATXXXXXXXXXXCAAGACCTCAGGATCAAATCTAAGGAACCAAACAAAACGACTTTATAAGTCCAAATTGGGCTTAACTAATCATCTTGACTGAGCTCATTCGAGCCGGGCT
Marker63463	GGTAGACTTAATCGATACAAGGCAAGCGAATAATGAGACTGGATGCTAGTATGTACCTTCAAAGGTTCAGAGAGATGAAAAATCAATGCTATTCCTTATCXXXXXXXXXXGTGGCTGCTGTAGACTGGGCTTGGAAGAACAACAAGTACATACCTTGGGCAAAGGCTAAGAGTACCGAGAAAGATGTAAAATATAGCTTTGACATCACTA
Marker24434	GTGGATTCAAGTGGTAGGCGCCACTTGACCTCGCTTGTCGGGTGCATTTGTTGTTCCTCTGTCAATCAAAATGCTAGACGTTTAGCCAAAACTCAGGGTGXXXXXXXXXXCGACAAAGAAAAGCACTCGGCGAAGTCACCTCTTTGCCGAGTGTCGTACACTCGGCAAAGATGAGCACTCGGCAAAGTGTCGCGGACCAGACAGCATCCA
Marker89665	CCGATCTTCGTCAGAAGGGCTCCAGCGAGGCATCCGGGTCCTCCCAGCCAAGTTCAATGTTGGACGTGGTCTGATATACCCAGGATCTCATCCGGCTGAAXXXXXXXXXXCAGGCTTTGAAGGATTTTATCGCTCAAGAGCAGATCAGCCAAAAAGTGGCAACCCAAGTCCTTCAAAACTGCATCAGCGAACTGGAAGGCAAATTGAAGA
Marker136898	TAGGTCCTGCGCTAACTTCATCGTCGCCGTCGCCGACGAGAAGCAGTTGTGAGTTCTTAATTGTGCTATAATTCCTTACGATTTTCTTTTTCTGTTTGATXXXXXXXXXXAGCTTGGTAGTTGCATTGCAAAACTTAAACCCGTCAGAATTTTCAAATTTTCATTCATGTGTATGCTGGACAATGTACAGATAACGGACAATGCATTTCT
Marker77068	TGGGATTAGGACCGTTCCGCCACACTTTTCCAAAGGGCGAAATCAAACACACAAGATTGCCCTGAGGATCCAAAATACGGCTGAGATTCGGTTTAAAACGXXXXXXXXXXCCAAATGTCCTCCAACCATTTTACCTACATCAATAAAAAGACATAGGGTGAGCATACGGTCCAACACTGGGGTTAGTGAAGTAAGGGGAATACCAGTGTT
Marker83977	AACGGGCGACCGGCGAGGCGCCCTCGCCCCTCGGTCCCCTAACCTGTCGCCCCTTGATTTGGGAAGCCAAAAGGTAGAAGCTGTGAAGCCGTGAAGGTAAXXXXXXXXXXGGTCCTATAAACTATTTTGTAAGCTGTTGCTTTTGGATTTGGTCCTATAAATTATATGTTGCTTTTAGATTTTGACCGCTGCAATTTGACCTCTAAGATT
Marker69146	CCGGTCCGTCAGTCCAAGCCTCACGTTCGCCCTTCACCGCTTCGGGTCCATCAGCACGACACGTCTCTACTTGACCTTCACCTTGCCTTTGATCACCGTAXXXXXXXXXXGGCTTACCCGGAGTTTGGCAAGGAGCCTAGGCACGTAAAGTTTGCGTTAAGTACTGACGGGATGAACCCGTTTGGTGAGCTTAGCAGCTCGCACAGCACT
Marker106993	AAAATACCCAGTCTTTCTTATTATCCATTTCATTCGGTAAGCCGATTGATGTGCGCCACATAACCCTTCATGCACTTCATACATCAGCTTTTTGGCTTCTXXXXXXXXXXGTTGCACCTCTATGAACTCTTGTTCCTCATAAAACTTTCGCTTCTGGTACTGTTCCTGCTCCCGACGCCATTTGTTCAACAAAATTCGTGTCGTGATCCT
Marker46381	TCTGCAACAACGGGATCTACCGTGAGTACGGGAATGTACTCAGCTAGACTTACCCATCTAAGAAAATAAAAGACACCAAGGATATGCTAGGCTTTTGGGGXXXXXXXXXXGCTTGGTATTTGACGAGTGCCAAATATCAGGCACTCGACAAAGAGCCTCTTTGCCGAGTGCCTGCCCACATGGCACTTGGCAAAGAATGACACTAGGCAG
Marker125985	ATGAACGATGTTACCCTCCTTGGTAGAGCTGAAAACGAGTCCCCGATGAGCTCCGGTCAAAGGAATCTGTTGAAACTCTTTGAATTTTGCATCAATCAGGXXXXXXXXXXGGTCTAATCCTATTGCTAAGCATGTGTATAGCTTATAAGAAAGGATTGTGACCAAGCCAAGTGGTGGAGCTAGCAAGATGGCAACCATGGAGGATGGTGA
Marker58705	CCAGTATGCTCGGGGCAGGCTTGGAGGAACAAGCCACCAACTTCTCGGGAGTTGTCAAAGATGGCATCTTCATTGTGGTAGAAACCATTGGAGGTGCCCCXXXXXXXXXXATCTTGGAGCTCGAGGACATAGTGCCCTTAGGCTTGGACGAGCTAGGAGCAATAGCCTTGGAGGATGCAGCCTCACGCACATTTGTAGCGCGCTCATTGG
Marker130859	TGGATCTATGTCGGCTACTTGGCACTGCCGGTGCTAGATCTGCTACTAGAAGGAGCGAATCAACTTCGTTGTTGGCAGCAACTTTGGTTAGATATGGTCCXXXXXXXXXXTAAGCCCCTCAAGCCAGCGAGGTGAAGGTGAAGTAGACCTCAAAGTTGAAAGAATTGAGAGTAGCCCCTTGAGCTCGCAATGATGTCAAAGATGTCGACG
Marker73472	TACTTGCAGCATGCTTGTTGTTGTGATTCTCTTGAATAAGGCAATCATGCTTGTTTTTGTGATTCTCTTGAATCAGGCAATCACTAATGAAGTCATTGAAXXXXXXXXXXTTTCATCTGAGTCAGGACTGGCGGAATGTAATGCCCTCGAACAGCTTCAATGAACATTCTCCAGGTGACAGGAACATTGGCAGGATAGGTGGTGCGGTGA
Marker65450	GGACGATGCTCGATGAGCATAGGACTCCTAGGCGGTATTGGGCTGAAGCTATGAACACTGCATGCTACATTTCAAATCGCATTTTTCTAAGAGCTTTCTTXXXXXXXXXXGGTGATCATGAGGTTAGTGAGCCTCTTTTCGATGACGAGGATGAGGATGCTGAAGGCGTAGATGACCCAGCATCACCTCCACCTACTGTGCCGCAGAGAG
Marker56404	ACATGCGTATCTTCCATTATGCATAGTTCGTCCCATCGAAAAATGGTGGTTTGCCCACGCCGCGATCCATGTCGCCTTCTATGTATCTGGAACCGGCTAAXXXXXXXXXXTACACAACTCTAGAAACCCAACACAAAAACCAGAAATCAAAACCGACAACGAACGAACGAACCGCGGACGAAACAGCGCAGAAACAACTGCATCGGACGC
Marker87979	GAGTCCGGTCATACTCAGTCAACACGTTTTCATCCGTGTTTTGTTCGCCCATTGTCGGTTTTGATTTCCGGCTTTTGCGTTGGGTTTCTAGAGTTTTGTAXXXXXXXXXXTTAGCCGGTTCTAGATCCACAGAATGCGACATGGATCGCGGCGTGGGCAAACTGTCGTTATTTGATGGGACGAACTATGCGTATTGGAAGATACGCATGT
Marker18896	AAGTTTCGAGAGAAATTTTGTTGGCTCCCATTCACCCCCCCCCCTCTGGTCGCCTTGCTTTTGCATTCTCGGTCCTTCATCTTGTGCCTTGGAGGGACGTXXXXXXXXXXTCCCAAAGACTCCAGCTAGTCCTCTATGACAGAAAAGAGTGAAGAGAGAGCAAAGCCAGCAGAGGGGTTAGCAGAAGAGCCAGAAACCAAAGCCATAGTC
Marker69534	CGAACGAGTGGGCTGGTCGTTGGGCTTAGATTGACCAGACGAAAAAGAATGAGGAGAAATTTTGGTTCTTTATTATTATTAGGTATAGATGTGCGCTATTXXXXXXXXXXTTTTTTGTATTATCGGCAAGAGTGTTGGGATAAGGGTCCCGAACATGGTCGAGAGGTGGAGGTTCCTTGGCAAAGGCTTCTTGGTGAAGGTTTGATGCGA
Marker144155	GACTCAGACTGTACGTCACGGAAAACTGAATCTGGAATGGATTTTGTGCAACTGCATGTAAATTATGGAGGGAACTAGGCTGCGCTCATAGGCATAGCTGXXXXXXXXXXGCAAATAAAGAATTGCTCACATATAAGTGAGGCTTACTTGATCATATTATAAGGGTATATGCCATGCACAAACCAAGCCAAAATTTGGTCACCCAATTGG
Marker78729	TATGTTTGATTATAATGAGAATTTTTAAAGATTTATCCTTTTCCCCTAGCATGTTTGGTGAGAATTAACGTGAAGTCACCATTGGAGCCCTTAATTAGTCXXXXXXXXXXAACAACAAACTGACTCAAATCCTATCGCCAGTGAAAAACATAACTCTCCTTTAACTACATGTATCAAGCTATAGTAGGGATACAAGTTCTGCTAGAGAAA
Marker98262	GCGTCCGATGCTGCAGGTTTTGCACTATTTTGTTCGTTGTTCGCTCGTCCAACTTTGGATCTGATTTGGGATTTTTGCGGTAGGTTTCTAGACTTGTGTAXXXXXXXXXXCTTAGCCGGTTCCAGATCCACAGAGGCGACATGGATCGCGGCATGGGCAAACCTCCATTTTTCGATGGGACGAACTATGCGTATTGGAAGATACGCATGT
Marker65025	CGGCTTGTTCAACAAAGTACAGACCACAACCTCAGTTAAGGCAAGAATATGTATTCTGCTATACAGCACAAAAGCATGTCACATGTAAAACGCTAGGATTXXXXXXXXXXTGTGGTTCGCAACACAAAATGCTGAAACTATTATTAAGATGTGGTACAGTTAGTTCAAACTAGTGCACAGGATTGTAAGCGTTTAGTAAGTCGGGAGAAG
Marker80905	GTTTCAACAAGACAAAGATGATGCCATGGGCTCGCAAAGATGGTGAGAAATTTGCTGTGAAAGCGCCTACAACGAAATTTATTGTGAAAGCAGCAATCATXXXXXXXXXXTCCATACATTATACAAGGATGATTGTTGCTTGCAATGATGATTGGAGACATTTTTATTTCCTGTTAATCGTGTTTCTCAGTACCATTTGAGGGTTCTCCT
Marker64496	TCCCCCGAGTTCCTTGGGTACTGGGGCGATGCCTTAAACCCGCCTTGGGATGCACTGAAAAGATAGTGTCAACCCAAGGTTTTGTGGCTGCTTTACTGCGXXXXXXXXXXCTCTGACGCCGTCTGAAACATCCCCCAGCCGTTAGGGTTTTGAACGGTTTCAAAATGCCGTTTGGAAAAAGATGAACGGTTGCTGAAACAGATCTATAAG
Marker50935	TTGTGTCTGTTCTGTCAGATAGTTGGTTGTTCTGCGGGGTCTGGTGGTTGTTGGTTGCCACCATTTTTTTGGTTTTGTTCTTTCGCGGTTTATGGGCTTGXXXXXXXXXXACCGTGGCGTACGCGGCAGCCAGCCAGTCCTGTCCACCTCACTTTACTTCAATCGTACTAGCAACTAGCATTCCGAACTAAAGTATTTAAGACAGATCGA
Marker109644	CTTTCGTCAGTGAGAGTAGGTTAGAGAGATGGGTAAGAAAAGGTTTCCTCGTTTTAATCTTTTTCAGAAATGATTTATGCATTGACTTTTGTTTATTTCAXXXXXXXXXXTTCACAAAACTTTTGATGTCATTTGGACAAAATAAATTTTATTCATAATTTATGCCTTGTTAAATAATTAAATAATGTATAGAACTTGCATAGTTTGTGT
Marker78287	GATCCAACTTGTACGCACAAAAATTGCTTCGATCAGTATTATCCTGCTGAATGGCGTGAATACATTCAAACGCGATCAGTGCATTATCCGTAATTAGACGXXXXXXXXXXAAAAAAAATACTTCACTGCATTGATAATATCTTTTTTAATAAAACCTCAATTGCGCTGAAAAAAGCGAGCAGGGAACCCATCCGGACCTGGCGCCTTCAG
Marker126238	ACATTGATACAAACCTACACGATCCAATGGACGAGCTGCCCCCAAGTTCCAACTTGGTGCCTTGTCTTCCAGTTGATCGTATTTCATTACTACTCAGGTTXXXXXXXXXXTCCTATACCTAATGCATCATAATATAAAAATACTCAATTGAATTAATTATAAAAACAGGGAGGCTTAGAATGCTCCAGGGCTTGCCTTGGGAGAAGATCG
Marker45173	TAAGCTATAACCAAAGGCATAGCTGTTTGTGTGCTCTTTGCGCCGAGCGGCAGTGCTGGGCTCCGAGCAGCAGTACCGGGCTCCGAGCAGCAGTGCCAGGXXXXXXXXXXGAAGGGATGGATGATCTAGCACCACCTCCACTGTTGTGCCGCTGGGATCGGCTTCTACTACGACGACTCACGGACCCAACCCTCTTCGTCGACTACTTGG
Marker233184	AGCTGGCACCAGGGCTTATTAGGCGAGAGCCTCGGAGGGATGAGCACTTGAACACGACGCCTGTATGTTGCCGAAACCTCGGTAGTGAATATAGTGTGAGXXXXXXXXXXCCGGGCTCGAGAGAATCGTTGTTCGTCTCCTTGTCCCAGGCTCTGTGCTGAGGCTTCGGGCGAATCGGAGAATTATTGGCTCGTTCGAGACCCAAGCCGG
Marker43852	TCGGACGCTGCCAGCGTCCGATGCACACTGTTGTGCACTGTTTCGTCCGCCGCTTGTTCGTGCGATCTCGGATTTGGTTTTGGGTTTTTGCCTTGGGTTTXXXXXXXXXXTTTTCTTCCTCGGTTTGCATCTTGTCATGCTTCACATTAGCAATCTTCATCTCCAAGCCCTCACACAAAGCGCACCTAGACACACAAGTGCTACCCGAGC
Marker66757	AACGAAAAGCATGCATGTCACATTATCAATTTCTACTTTTTTTTTCTCATTGCCTTGGATTCTTCTATTACAGTTACAAAAGTGGAACGAAGACTTTGAGXXXXXXXXXXTATATATTATAAATTAAATTAGGCGTGCAATTAATGCAAGTTGCACTGGTAGATAACTATCCACATATAAAGCACTTTAACAATTGTATAGATCTGCATA
Marker57440	AAGCCGAGAAGGGGTTGGTGCCAGCAGGACAAAAGGGGGAAGGGAGGGAGTTGAGACTCGTGGTCATTTTCCTTTTTTTCTTTCCCCTTTTCTATTTTCTXXXXXXXXXXAATTTGTTTCAAATTTTAGTAGTTTTAAAATTTAGAAAATTAGGGGTGTTACACTCCGCGTATATGAATATTGACCGTCGTTCGTTGAACATATGTTCTC
Marker106989	ATTATAGATCTGTTTCGGCAACCGTTGACCTTTCCCGAACGACGTTATAGAAACCGTCAGAAACCCTAACAGTTGGGGGACGTTTCAGACGGCGTCAGAGXXXXXXXXXXGCAGTAAAGCAGACACAAAACCTTGGGTAGACACTATCTTTTCAGTGCATCCCAAGGCGGGTTTAAAGGTTCTACCCTAGTACACAAAGAACTCAGAGGT
Marker89860	TCGCGACCGCCAAGGACTCTCCTGATGACTTGCTCGCCAAGGAAGATCCTAATAGATAGTCCCGGATTCTTTGCCAAAACGGACCGATTGTAATCTGTTAXXXXXXXXXXCTAATCTACTACCTTGGGCATACCCCTCGGTAGACTATCACCGATATTTCATCAACAGCCACCCTAGAAGAGAAACCAGCAGCAATACCAGCGTAACCAG
Marker88194	CCACCCTTCTCACAGGGCATCCAAGTGCTCATTGATCATATCTCAAGAGGGATCCATGGAAGGAGTAGTGTCTCATATATCTTAGCTCTAGTAGCTAACTXXXXXXXXXXTCGTGTTCTAGCTTTCGCTTTCATAGCTTGCTGGACCGATCGTTCACCCTCGTGTGAGTGATTTAGCGAGGGGCGCAAGTCCTAGCTACCGCTAGAGTAG
Marker42857	TGGGCTCCGATTCTCTTCATTTGGATGGGTCGTAAGTGTGACGGAACCGTCCTGATTATAAGGACTCAAGTACCGTCTTAGTCAATTACGTCTGACATCGXXXXXXXXXXCTTAACTCAACACAACTCACTCCTCCTTTTTCAAGTAATGTGCCACTAGAAGTCTCAGACCAGCAAAAGAAAAGGGGAAGCTTCTGGACGACCCTGCTCT
Marker102048	CAAGAAAGCTCGACTCCTACTCTGATATATTCCTTCTTTGTATGATACACCTGCCATTGCGGCAGCCACGATCATGACTAAGGATGATAATGATGTGTCCXXXXXXXXXXGTCTCGTCACAATTGCGGAATGGCACAATTCGTAAATGGTACTGTTTGTGTAAGTGAATGCATGCGCAAGAACACCAGCCTCATTTGCTGCCACAGAGTG
Marker110782	ACCAATAAACTATGTCAATCTTTTTATCTCACTCCACCATGATACTAAATCTCCGGTCATGACATTCAGACTTTGGACGATTCACTTCTCCTCTCTCTCCXXXXXXXXXXCCCTTTTGGTTGCCAACTTTATGCCTCATCCATGATGGTTGCTCATCGTGGTACTCCGTATGGTCGTGCGATCACCATATTCATCTGTCAAATTCAGATT
Marker60426	CTGCTTCTTCGCCGACAACGAGCGCCTCTGCACCATGGCACTTGGTGATGAGGTCGACGGAAAGCTGGAGGACTCCCCTCAGAATGACGACGACGACACCXXXXXXXXXXGAGCTCCGGGCTAGACCCTTGTTGTTGGGTGCGTGCAAGTCTTGTCCAGTCTTGCAAATCGAGTTGGCAGAGAAGGATGTCAAGATTGAGTCTCTTGAGA
Marker28817	ACAGAATCTTGCTATACATCAGTCCTGCGACAGGAGCTTCTCTTTCAACAGTAAGTTGTAACCAAAAAAAAAAAGAACAGGTCAGCGCATATCACCTCGTXXXXXXXXXXCGTCTCGCCCAACCACCTCCTCAGCCACCCAACCCTGGCAACCCCCGCAGACCAACCGAGCAATCCAAAGAAACCTCCGGAACGCAAGAATTCCGGCGCA
Marker92427	AACAACACAAAGAAGCAAATCTATCCAGACTTGGATAGATTCTAATAACTAACTTCAAACACTCATAATTGGAGCTACAAATCACTGAAAGATATGATCTXXXXXXXXXXTAAAATTTTAGTACAAGCAAGATATATAAGTTATCTACAACTTTTGTATTGTTCATGTCTATAGAAAACATGATGAATACCACGAAGTTAACTCCACAGC
Marker169530	TTCTGTTGTAGCAATTCATACAGTGACATCCGGCAAACACATGTGTGGTGGTTGGGGCATCAGGTAGTGAGTGGTGAACCTGATTTCATAGTGTGTTTGGXXXXXXXXXXTGAAAATGATCAAGGAAAAAGTAGTATAATGTTCATACCTTTGCTTTGTTGTTAAGCATATCTGATTTTACTAACAGACTTAGCAAACTCAACATTTGCT
Marker24735	GGAGCTGGCGCGGTGAGGATGTCGTGCCACATGGACTAGAACCTGCCATTCAATTCATGTCCAAAAGATCACGCCCTTGCAACATCATGGCAGTGCTCGTXXXXXXXXXXGATCCGATCATCGAAAAAAAACAACATCACGAAAAAAAAACTCTGCGTTACTAGCAAAGCGATACGTCAGATTCTTTACATGTAAGTAGTGTGTCACGGA
Marker64668	ATCTTTAGAGCATGGGTGCTTCTGTCCGGGAGATTTGCAACAAGGAAGATTACGTGGTTTTGGCTGCTGAAAGGTCCTAGTTTGATTTTGGTAATTGAGTXXXXXXXXXXTTGAAGCCGTTGGTACCGAGTGTCGGGAGGCTTGAGCAAAGACGCCGAAGGACCGAAGCAATGGTGAAGAGCAAGTGAGGTCAAGATCGATGGACCATGG
Marker93948	AGCTACTGATTCACGCTCCCCTTTATAGTACTGACTCATCTAGGTCAAGCTACTGATTCACGCTCCCCTAAAGAGCATCTGAGCGCTCCTGTGCCTGCTGXXXXXXXXXXCCTCGGTGACAAACTGTCCCTCTCCCTCTAACTGTGCAAGCTCCTGCTCCGCGAGGACTCGGACGGTCTTGTCCTGCTCCTGAGCTGACTCGGGCACCTC
Marker60411	CATTATTGGGCGAGTCTAACTCGGTTATTTCTTCCCTCCCAACTTATTTGATGTGTTCTCTTAAATTGCCCAAGGGAGTGATAGAAGCCATTGATAAATTXXXXXXXXXXTGGGAAACTTACTACACTAACAAAGTTCATCATCTATGTTCTCCTAGAGGATCCTTTTGGTGGAAAGACATTCTTAAGTTAAACATTCAGTTCAGAGGTG
Marker123114	AGTACCTCCCCGTCATGCTGTCGTCTTCAGCCAACAGTTGGCTCCACAAGCTCGCCGAGAACACCATCGACCCCTGGGAGCAACTGAAGGAAGTCTTCGTXXXXXXXXXXTTTCCTCGTCGGGTCCATGCATTGGGTAACCGCTTGATGCTTGTTCATGGTGGTAATCGTCGCGGCTCACAGCACGGACCACCCAATTGGAACTATACGA
[truncated: 1,831 more rows]

## Sheet: LG1
Markers on the LG1 and its parent orgin
[truncated: 1,295 more rows]

## Sheet: LG2
Markers on the LG2 and its parent orgin
[truncated: 687 more rows]

[truncated: 8 more sheets: LG3, LG4, LG5, LG6, LG7, LG8, LG9, LG10]
